# Supplementary material for: PLEK2: a potential biomarker for metastasis and prognostic evaluation in uveal melanoma
Source: Front Med (Lausanne). 2024 Dec 2;11:1507576. doi: 10.3389/fmed.2024.1507576 (PMC11646761; doi:10.3389/fmed.2024.1507576)
Supplement: Supplementary file 1 [file Data_Sheet_1.zip]

Archive with 28 entries (17 files):
- Supplementary Material/
- Supplementary Material/Figure1/
- Supplementary Material/Figure1/Figure1A/
- Supplementary Material/Figure1/Figure1A/GSE211763 differential gene.xlsx
- Supplementary Material/Figure1/Figure1B/
- Supplementary Material/Figure1/Figure1B/GSE149920 differential gene.xlsx
- Supplementary Material/Figure1/Figure1C/
- Supplementary Material/Figure1/Figure1C/GEO2R_compare_2groups.R
- Supplementary Material/Figure1/Figure1C/GSE149920.top.table.txt
- Supplementary Material/Figure1/Figure1C/GSE211763.top.table.txt
- Supplementary Material/Figure1/Figure1D/
- Supplementary Material/Figure1/Figure1D/string_interactions_short (Open with cytoscape).tsv
- Supplementary Material/Figure2/
- Supplementary Material/Figure2/Figure2.docx
- Supplementary Material/Figure3/
- Supplementary Material/Figure3/Figure3A,B.docx
- Supplementary Material/Figure3/Figure3B.xlsx
- Supplementary Material/Figure3/Figure3C PCR.xlsx
- Supplementary Material/Figure4/
- Supplementary Material/Figure4/Figure4.docx
- Supplementary Material/Figure4/Figure4A-E.R
- Supplementary Material/Figure4/Figure4F.xlsx
- Supplementary Material/Figure4/Figure4G.xlsx
- Supplementary Material/Figure5/
- Supplementary Material/Figure5/Figure5.xlsx
- Supplementary Material/Figure5/R.R
- Supplementary Material/table2/
- Supplementary Material/table2/R.txt
