# Supplementary material for: PLEK2: a potential biomarker for metastasis and prognostic evaluation in uveal melanoma
Source: Front Med (Lausanne). 2024 Dec 2;11:1507576. doi: 10.3389/fmed.2024.1507576 (PMC11646761; doi:10.3389/fmed.2024.1507576)
Supplement: Supplementary file 1 [file Data_Sheet_1.zip › Supplementary Material/Figure1/Figure1A/GSE211763 differential gene.xlsx]

## Sheet: Sheet1
Symbol	padj	pvalue	lfcSE	stat	log2FoldChange	baseMean	Description
SLPI	4.69e-27	2.15e-31	0.634	-11.6557	-7.38558	230.7	secretory leukocyte peptidase inhibitor
NGFR	2.06e-25	1.88e-29	0.432	-11.2682	-4.86992	531.78	nerve growth factor receptor
LHX2	5.68e-25	7.8e-29	0.433	-11.1424	-4.82745	343.08	LIM homeobox 2
CLDN11	2.23e-23	4.08e-27	0.457	-10.7844	-4.92453	383.34	claudin 11
IGFBP3	9.4e-22	2.15e-25	0.469	-10.4136	-4.88879	3367.33	insulin like growth factor binding protein 3
IL17RD	1.39e-20	3.82e-24	0.345	-10.136	-3.49674	631.44	interleukin 17 receptor D
DKK3	1.52e-20	4.86e-24	0.403	-10.1125	-4.07513	2684.54	dickkopf WNT signaling pathway inhibitor 3
EDIL3	1.55e-20	5.68e-24	0.442	-10.0973	-4.46779	830.34	EGF like repeats and discoidin domains 3
SPOCK1	1.29e-19	5.33e-23	0.47	-9.87528	-4.64136	1950.74	SPARC (osteonectin), cwcv and kazal like domains proteoglycan 1
IGFBP6	2.71e-18	1.24e-21	0.62	-9.55466	-5.92738	2338.71	insulin like growth factor binding protein 6
MAP1B	3.36e-18	1.69e-21	0.331	-9.5226	-3.15471	8340.12	microtubule associated protein 1B
CLSTN2	4.31e-18	2.36e-21	0.474	-9.48761	-4.50151	1640.85	calsyntenin 2
DDAH1	7.9e-17	4.7e-20	0.37	-9.17076	-3.39295	574.66	dimethylarginine dimethylaminohydrolase 1
P3H2	4.53e-16	2.9e-19	0.5	-8.97245	-4.48375	615.18	prolyl 3-hydroxylase 2
GFAP	1.29e-15	8.84e-19	0.625	-8.84887	-5.53337	504.34	glial fibrillary acidic protein
FGF11	1.31e-15	9.6e-19	0.523	-8.83965	-4.62007	175.53	fibroblast growth factor 11
CPT1C	2.8e-15	2.18e-18	0.467	-8.74781	-4.08726	319.23	carnitine palmitoyltransferase 1C
ASTN1	1.11e-14	9.11e-18	0.64	-8.58468	-5.49199	219.68	astrotactin 1
KIF5A	1.28e-14	1.11e-17	0.504	-8.56174	-4.31481	123.77	kinesin family member 5A
PLOD2	1.77e-14	1.7e-17	0.389	-8.51242	-3.30959	1351.27	procollagen-lysine,2-oxoglutarate 5-dioxygenase 2
C1S	1.77e-14	1.67e-17	0.46	-8.51445	-3.91951	9991.56	complement C1s
CLU	1.98e-14	2e-17	0.641	-8.494	-5.4415	48693.8	clusterin
MAOB	2.03e-14	2.13e-17	0.712	-8.48627	-6.04527	639.63	monoamine oxidase B
KITLG	2.87e-14	3.15e-17	0.386	-8.44086	-3.25817	711.04	KIT ligand
LOC101927522	3.15e-14	3.6e-17	0.622	8.42508	5.24437	364.42	uncharacterized LOC101927522
TFPI	3.43e-14	4.09e-17	0.347	-8.41018	-2.91701	690.07	tissue factor pathway inhibitor
APLP1	3.43e-14	4.24e-17	0.736	-8.40605	-6.1848	513.41	amyloid beta precursor like protein 1
R3HCC1L	5.17e-14	6.61e-17	0.313	8.35375	2.61399	2376.13	R3H domain and coiled-coil containing 1 like
SERPINA3	5.64e-14	7.48e-17	0.773	-8.33923	-6.44712	26428.6	serpin family A member 3
MT1M	5.79e-14	7.95e-17	0.801	-8.33202	-6.6702	150.15	metallothionein 1M
LMOD1	6.9e-14	9.77e-17	0.492	-8.3075	-4.08778	985.23	leiomodin 1
BHMT2	8.98e-14	1.31e-16	0.485	-8.27235	-4.01249	380.9	betaine--homocysteine S-methyltransferase 2
ADAMTS9	1.34e-13	2.02e-16	0.4	-8.22089	-3.28944	689.8	ADAM metallopeptidase with thrombospondin type 1 motif 9
KCNH2	1.7e-13	2.64e-16	0.538	-8.18851	-4.40922	94.76	potassium voltage-gated channel subfamily H member 2
ABCC11	2.28e-13	3.64e-16	0.379	8.14987	3.08983	2684.67	ATP binding cassette subfamily C member 11
GALNT10	2.61e-13	4.41e-16	0.35	-8.12675	-2.84796	3486.48	polypeptide N-acetylgalactosaminyltransferase 10
JUNB	2.61e-13	4.38e-16	0.358	-8.1277	-2.90566	3490.92	JunB proto-oncogene, AP-1 transcription factor subunit
S100A8	2.77e-13	4.82e-16	0.711	-8.11594	-5.767	666.99	S100 calcium binding protein A8
ITGB4	4.57e-13	8.14e-16	0.563	-8.05204	-4.5301	4546.68	integrin subunit beta 4
TF	6.62e-13	1.21e-15	0.835	-8.00343	-6.68473	2992.58	transferrin
ABCC9	9.1e-13	1.71e-15	0.457	-7.96101	-3.63429	1569.72	ATP binding cassette subfamily C member 9
MT1X	9.43e-13	1.81e-15	0.56	-7.9537	-4.45277	237.07	metallothionein 1X
LOC105375124	1.1e-12	2.16e-15	0.499	7.93177	3.96109	599.94	uncharacterized LOC105375124
RTN1	1.17e-12	2.35e-15	0.407	-7.92149	-3.22083	345.52	reticulon 1
LOC105376237	1.47e-12	3.03e-15	0.651	7.8896	5.13337	110.8	uncharacterized LOC105376237
MGC16025	1.84e-12	3.88e-15	0.596	7.85883	4.6862	428.57	uncharacterized LOC85009
BSPRY	1.84e-12	3.96e-15	0.631	-7.85622	-4.95794	129.15	B-box and SPRY domain containing
IGHV5-51	1.99e-12	4.36e-15	1.331	-7.84409	-10.4414	120.06	immunoglobulin heavy variable 5-51
CCN1	2.04e-12	4.58e-15	0.416	-7.83791	-3.26144	1429.56	cellular communication network factor 1
ID3	2.26e-12	5.16e-15	0.441	-7.82297	-3.44923	1940.5	inhibitor of DNA binding 3
SULF1	2.47e-12	5.77e-15	0.582	-7.80886	-4.54589	7817.34	sulfatase 1
SFRP1	2.53e-12	6.01e-15	0.477	-7.80368	-3.72296	5295	secreted frizzled related protein 1
LINC00924	2.87e-12	6.95e-15	0.494	-7.78537	-3.84975	111.74	long intergenic non-protein coding RNA 924
F2RL1	3.18e-12	7.86e-15	0.638	-7.76984	-4.9605	105.9	F2R like trypsin receptor 1
NR2F1	5.05e-12	1.27e-14	0.533	-7.7089	-4.10607	1461.45	nuclear receptor subfamily 2 group F member 1
BMP2	5.12e-12	1.31e-14	0.547	-7.70475	-4.21464	463.14	bone morphogenetic protein 2
MMP17	5.13e-12	1.34e-14	0.363	7.70233	2.79417	822.7	matrix metallopeptidase 17
STRA6	5.96e-12	1.58e-14	0.697	-7.68088	-5.35114	1755.49	signaling receptor and transporter of retinol STRA6
CLIC6	6.26e-12	1.69e-14	0.806	-7.67229	-6.18101	2459.06	chloride intracellular channel 6
CCDC80	6.42e-12	1.76e-14	0.614	-7.66702	-4.70495	2308.31	coiled-coil domain containing 80
PDZRN3	6.46e-12	1.82e-14	0.507	-7.66278	-3.88367	593.07	PDZ domain containing ring finger 3
NAMA	6.46e-12	1.83e-14	0.688	7.66203	5.2695	200.41	non-protein coding RNA, associated with MAP kinase pathway and growth arrest
LTBP2	6.72e-12	1.94e-14	0.627	-7.65483	-4.80112	14612.3	latent transforming growth factor beta binding protein 2
ADAMTS9-AS1	6.74e-12	1.97e-14	0.62	-7.6525	-4.74345	278.91	ADAMTS9 antisense RNA 1
COL8A1	7.18e-12	2.13e-14	0.629	-7.64231	-4.80825	3216.7	collagen type VIII alpha 1 chain
FOSB	7.22e-12	2.18e-14	0.637	-7.63967	-4.86846	1024.41	FosB proto-oncogene, AP-1 transcription factor subunit
C10orf90	7.48e-12	2.29e-14	0.511	7.63311	3.90096	1497.21	chromosome 10 open reading frame 90
TGFB2	7.88e-12	2.45e-14	0.492	-7.6245	-3.75422	812.7	transforming growth factor beta 2
TFAP2B	9.21e-12	2.91e-14	1.172	-7.60246	-8.91002	68.92	transcription factor AP-2 beta
CHI3L1	9.58e-12	3.07e-14	0.685	-7.59546	-5.20631	5973.51	chitinase 3 like 1
PLCB1	9.67e-12	3.14e-14	0.39	-7.59246	-2.96329	199.39	phospholipase C beta 1
NID2	1.08e-11	3.54e-14	0.457	-7.57676	-3.46426	2062.86	nidogen 2
TREM1	1.2e-11	4.01e-14	0.575	-7.56061	-4.34394	147.9	triggering receptor expressed on myeloid cells 1
NEBL	1.42e-11	4.79e-14	0.551	-7.53755	-4.15657	491.87	nebulette
PTPRN	1.55e-11	5.32e-14	0.674	-7.52383	-5.0694	86	protein tyrosine phosphatase receptor type N
LOXL1	1.55e-11	5.4e-14	0.389	-7.5218	-2.92971	741.01	lysyl oxidase like 1
GPM6A	1.66e-11	5.91e-14	0.73	-7.51007	-5.48155	997.69	glycoprotein M6A
MAOA	1.66e-11	5.87e-14	0.553	-7.51087	-4.15111	373.9	monoamine oxidase A
ELN	1.75e-11	6.33e-14	0.517	-7.50106	-3.87897	1005.31	elastin
C7	1.77e-11	6.55e-14	0.625	-7.49668	-4.68215	675.3	complement C7
TAGLN	1.77e-11	6.53e-14	0.446	-7.49705	-3.34037	3304.26	transgelin
PCDH10	1.84e-11	6.91e-14	0.535	-7.48951	-4.01037	289.96	protocadherin 10
CADM3	2.01e-11	7.74e-14	0.605	-7.47471	-4.52434	397.17	cell adhesion molecule 3
SCG2	2.01e-11	7.67e-14	0.435	-7.47588	-3.25046	147.01	secretogranin II
TIMP3	2.67e-11	1.04e-13	0.627	-7.43619	-4.66211	46439.7	TIMP metallopeptidase inhibitor 3
CSRP2	3.32e-11	1.31e-13	0.456	-7.40549	-3.37691	525.38	cysteine and glycine rich protein 2
ELFN1	3.81e-11	1.53e-13	0.461	7.38482	3.40755	1557.94	extracellular leucine rich repeat and fibronectin type III domain containing 1
DOC2B	3.81e-11	1.53e-13	0.475	-7.3843	-3.50583	533.63	double C2 domain beta
IGFBP4	3.94e-11	1.6e-13	0.614	-7.37833	-4.52674	14442.8	insulin like growth factor binding protein 4
ISLR	4.62e-11	1.9e-13	0.593	-7.35559	-4.36273	2111.81	immunoglobulin superfamily containing leucine rich repeat
IGFBP5	6.55e-11	2.72e-13	0.679	-7.30736	-4.96417	68553.2	insulin like growth factor binding protein 5
C12orf76	6.79e-11	2.86e-13	0.457	7.30098	3.33667	2510.63	chromosome 12 open reading frame 76
SYT11	7.11e-11	3.09e-13	0.416	-7.29057	-3.03168	1142.99	synaptotagmin 11
PRELP	7.11e-11	3.06e-13	0.505	-7.29153	-3.68407	3401.88	proline and arginine rich end leucine rich repeat protein
LOC728392	7.11e-11	3.08e-13	0.467	-7.29079	-3.40721	255.4	uncharacterized LOC728392
SCUBE1	7.21e-11	3.16e-13	0.513	-7.28727	-3.74132	1649.28	signal peptide, CUB domain and EGF like domain containing 1
NPNT	7.21e-11	3.2e-13	0.711	-7.28581	-5.18057	844.93	nephronectin
FAM124B	7.53e-11	3.37e-13	0.483	-7.27857	-3.51834	144.77	family with sequence similarity 124 member B
TIMP1	7.55e-11	3.42e-13	0.507	-7.27687	-3.68796	9322.1	TIMP metallopeptidase inhibitor 1
CRISPLD2	8.01e-11	3.66e-13	0.574	-7.26752	-4.1725	2117.44	cysteine rich secretory protein LCCL domain containing 2
FRZB	8.09e-11	3.74e-13	0.721	-7.26472	-5.23592	5442.11	frizzled related protein
MEDAG	1.03e-10	4.79e-13	0.893	-7.23127	-6.45563	933.35	mesenteric estrogen dependent adipogenesis
MIR30DHG	1.09e-10	5.12e-13	0.47	7.22218	3.39494	2595.97	MIR30D and MIR30B host gene
WWTR1	1.13e-10	5.39e-13	0.346	-7.21499	-2.49363	3339.31	WW domain containing transcription regulator 1
IL33	1.29e-10	6.18e-13	0.503	-7.19634	-3.61853	1385.52	interleukin 33
RDH10	1.63e-10	7.91e-13	0.59	-7.16274	-4.2281	4979.16	retinol dehydrogenase 10
SOCS3	1.63e-10	7.98e-13	0.596	-7.16144	-4.27105	3114.91	suppressor of cytokine signaling 3
LINC02912	1.71e-10	8.47e-13	0.56	7.15337	4.00769	549.25	long intergenic non-protein coding RNA 2912
F7	1.71e-10	8.54e-13	0.477	7.15223	3.4103	307.33	coagulation factor VII
TGM2	1.72e-10	8.64e-13	0.648	-7.15061	-4.63219	18203.7	transglutaminase 2
IQSEC3	1.74e-10	8.82e-13	0.642	-7.14771	-4.58945	705.85	IQ motif and Sec7 domain ArfGEF 3
IQCJ-SCHIP1	1.8e-10	9.22e-13	0.446	-7.1416	-3.18559	92.05	IQCJ-SCHIP1 readthrough
CADM3-AS1	1.81e-10	9.42e-13	0.639	-7.13868	-4.56123	167.88	CADM3 antisense RNA 1
THY1	1.81e-10	9.46e-13	0.409	-7.13819	-2.92215	1446.54	Thy-1 cell surface antigen
FGF2	1.84e-10	9.68e-13	0.491	-7.13492	-3.50597	729.26	fibroblast growth factor 2
SCHIP1	1.93e-10	1.02e-12	0.448	-7.12719	-3.19203	94.36	schwannomin interacting protein 1
MUC5B	1.97e-10	1.05e-12	0.414	7.12333	2.94584	303.71	mucin 5B, oligomeric mucus/gel-forming
VCAN	2.51e-10	1.35e-12	0.505	-7.08871	-3.57657	3510.22	versican
CCL2	2.74e-10	1.49e-12	0.507	-7.07524	-3.58718	581.13	C-C motif chemokine ligand 2
LOC112267914	3.18e-10	1.74e-12	0.594	7.05359	4.19091	479.13	uncharacterized LOC112267914
CFI	3.38e-10	1.87e-12	0.644	-7.04393	-4.53499	1612.96	complement factor I
CDH6	3.64e-10	2.03e-12	0.594	-7.03227	-4.17664	1935.7	cadherin 6
LEFTY2	3.72e-10	2.09e-12	0.883	-7.02823	-6.20838	125.79	left-right determination factor 2
PRRX1	3.75e-10	2.13e-12	0.548	-7.02599	-3.84794	1840.99	paired related homeobox 1
CHRNA3	3.82e-10	2.18e-12	0.758	-7.02233	-5.32181	1470.16	cholinergic receptor nicotinic alpha 3 subunit
PRKCE	3.84e-10	2.21e-12	0.302	7.02037	2.11981	2722.85	protein kinase C epsilon
TCEAL7	4.08e-10	2.37e-12	0.66	-7.01077	-4.62739	70.88	transcription elongation factor A like 7
CD248	4.51e-10	2.64e-12	0.456	-6.99583	-3.18674	761.72	CD248 molecule
PDPN	4.6e-10	2.71e-12	0.667	-6.99194	-4.66498	1776.91	podoplanin
GALNT15	4.76e-10	2.83e-12	0.472	-6.98598	-3.29778	470.29	polypeptide N-acetylgalactosaminyltransferase 15
PEG13	5.08e-10	3.04e-12	0.439	6.9757	3.06141	823.01	paternally expressed 13
PALMD	5.09e-10	3.09e-12	0.425	-6.97344	-2.96444	283.85	palmdelphin
DPYSL3	5.09e-10	3.09e-12	0.553	-6.97335	-3.85278	7768.51	dihydropyrimidinase like 3
NTN1	5.49e-10	3.36e-12	0.553	-6.96162	-3.84811	985.77	netrin 1
C1QL1	5.57e-10	3.44e-12	0.523	-6.95848	-3.63772	120.38	complement C1q like 1
CALCB	6.38e-10	3.97e-12	1.217	-6.93831	-8.44682	82.8	calcitonin related polypeptide beta
CYP26A1	6.48e-10	4.06e-12	0.642	-6.93519	-4.45228	114.39	cytochrome P450 family 26 subfamily A member 1
SLC12A8	7.29e-10	4.6e-12	0.501	-6.91739	-3.46863	198.53	solute carrier family 12 member 8
SLC2A1	7.34e-10	4.67e-12	0.497	-6.91536	-3.43682	5401.24	solute carrier family 2 member 1
NTRK2	7.41e-10	4.74e-12	0.588	-6.91314	-4.06696	1585.54	neurotrophic receptor tyrosine kinase 2
INHBA	7.65e-10	4.93e-12	0.474	-6.90749	-3.2718	242	inhibin subunit beta A
KIF5C	7.9e-10	5.13e-12	0.534	-6.90193	-3.68435	324.88	kinesin family member 5C
FAT4	8.04e-10	5.26e-12	0.434	-6.89839	-2.99466	1183.49	FAT atypical cadherin 4
TNXA	8.38e-10	5.51e-12	0.554	-6.89166	-3.82117	329.34	tenascin XA (pseudogene)
MAP6	8.57e-10	5.68e-12	0.517	-6.88742	-3.56177	295.87	microtubule associated protein 6
MAB21L1	8.77e-10	5.85e-12	0.586	-6.88314	-4.03196	507.35	mab-21 like 1
ALDH1A3	8.8e-10	5.91e-12	0.574	-6.88173	-3.9497	769.36	aldehyde dehydrogenase 1 family member A3
SMIM3	9.1e-10	6.16e-12	0.539	-6.87593	-3.70954	546.65	small integral membrane protein 3
CP	9.13e-10	6.22e-12	0.685	-6.87444	-4.71242	11791.4	ceruloplasmin
MIR1915HG	9.15e-10	6.27e-12	0.594	-6.87331	-4.0815	100.33	MIR1915 host gene
SLC45A1	9.49e-10	6.58e-12	0.564	-6.8666	-3.87608	68.08	solute carrier family 45 member 1
ADAMTS5	9.49e-10	6.59e-12	0.532	-6.8662	-3.65536	701.43	ADAM metallopeptidase with thrombospondin type 1 motif 5
SLIT3	9.89e-10	6.92e-12	0.533	-6.85926	-3.65365	1857.06	slit guidance ligand 3
CAMSAP3	1.04e-09	7.33e-12	0.618	-6.85115	-4.23634	242.78	calmodulin regulated spectrin associated protein family member 3
PGR	1.05e-09	7.45e-12	0.509	-6.84878	-3.4832	168.89	progesterone receptor
STC1	1.1e-09	7.87e-12	0.483	-6.84088	-3.30677	1045.19	stanniocalcin 1
TMEM47	1.12e-09	8.03e-12	0.47	-6.83808	-3.21213	652.91	transmembrane protein 47
SYT17	1.2e-09	8.74e-12	0.497	-6.82585	-3.3919	226.12	synaptotagmin 17
PCP4	1.2e-09	8.71e-12	0.928	-6.8263	-6.33328	611.02	Purkinje cell protein 4
AKR1C3	1.24e-09	9.05e-12	0.612	-6.82079	-4.17586	312.55	aldo-keto reductase family 1 member C3
HOMER2	1.24e-09	9.19e-12	0.4	-6.81865	-2.72524	1082.14	homer scaffold protein 2
RGN	1.24e-09	9.19e-12	0.63	-6.81869	-4.29474	186.73	regucalcin
LOC105378549	1.51e-09	1.13e-11	0.729	6.78952	4.94973	357.67	uncharacterized LOC105378549
MGARP	1.53e-09	1.15e-11	0.762	-6.78651	-5.16829	86.35	mitochondria localized glutamic acid rich protein
LOC105378485	1.53e-09	1.16e-11	0.805	-6.78567	-5.46336	42.93	uncharacterized LOC105378485
TIE1	1.83e-09	1.41e-11	0.438	-6.75692	-2.95884	883	tyrosine kinase with immunoglobulin like and EGF like domains 1
DUSP1	1.83e-09	1.41e-11	0.472	-6.75713	-3.18866	2656.06	dual specificity phosphatase 1
ITIH5	1.83e-09	1.41e-11	0.552	-6.75699	-3.73058	1390.29	inter-alpha-trypsin inhibitor heavy chain 5
SLC16A2	2.02e-09	1.56e-11	0.421	-6.74237	-2.84189	767.59	solute carrier family 16 member 2
S1PR3	2.1e-09	1.63e-11	0.504	-6.73552	-3.39303	845.9	sphingosine-1-phosphate receptor 3
EFNB2	2.11e-09	1.65e-11	0.394	-6.73417	-2.65169	671.69	ephrin B2
LYVE1	2.13e-09	1.67e-11	0.909	-6.73193	-6.12165	1764.76	lymphatic vessel endothelial hyaluronan receptor 1
P2RX7	2.13e-09	1.68e-11	0.445	6.73119	2.99791	5068.01	purinergic receptor P2X 7
SLC11A1	2.18e-09	1.73e-11	0.631	-6.72711	-4.2425	526.54	solute carrier family 11 member 1
SEMA3F	2.28e-09	1.82e-11	0.393	-6.7196	-2.63998	431.48	semaphorin 3F
MIR198	2.33e-09	1.87e-11	0.442	-6.71552	-2.96881	463.13	microRNA 198
HSD11B1	2.5e-09	2.03e-11	0.76	-6.70414	-5.09681	197.16	hydroxysteroid 11-beta dehydrogenase 1
LOC105372906	2.59e-09	2.11e-11	0.861	6.6981	5.76411	243.42	uncharacterized LOC105372906
SEMA3B	2.83e-09	2.34e-11	0.6	-6.68317	-4.01106	1855.97	semaphorin 3B
CCBE1	2.83e-09	2.34e-11	0.651	-6.68307	-4.34979	129.8	collagen and calcium binding EGF domains 1
MXRA5	2.83e-09	2.33e-11	0.57	-6.68343	-3.80878	3770.36	matrix remodeling associated 5
FBN1	2.98e-09	2.48e-11	0.612	-6.67432	-4.08172	9864.89	fibrillin 1
AOX1	3.12e-09	2.61e-11	0.712	-6.66692	-4.74883	687.31	aldehyde oxidase 1
PARM1	3.15e-09	2.67e-11	0.655	-6.66396	-4.36513	4481.64	prostate androgen-regulated mucin-like protein 1
REEP2	3.15e-09	2.65e-11	0.483	-6.66474	-3.21731	217.87	receptor accessory protein 2
ANGPTL4	3.22e-09	2.74e-11	0.645	-6.65981	-4.29346	544.35	angiopoietin like 4
WFDC2	3.73e-09	3.19e-11	0.735	-6.63756	-4.88054	88.43	WAP four-disulfide core domain 2
LOC107984011	3.75e-09	3.22e-11	0.514	-6.6361	-3.41158	130.9	uncharacterized LOC107984011
CFB	3.78e-09	3.26e-11	0.626	-6.63419	-4.15497	4298.12	complement factor B
FNDC4	3.79e-09	3.29e-11	0.56	-6.63291	-3.71361	118.94	fibronectin type III domain containing 4
LGI4	3.79e-09	3.31e-11	0.595	-6.63211	-3.94621	374.03	leucine rich repeat LGI family member 4
CNNM1	3.83e-09	3.36e-11	0.503	6.6297	3.33242	492.68	cyclin and CBS domain divalent metal cation transport mediator 1
CCN2	3.91e-09	3.45e-11	0.486	-6.62592	-3.22192	3078.58	cellular communication network factor 2
PGM5	3.92e-09	3.48e-11	0.519	-6.62462	-3.43812	798.97	phosphoglucomutase 5
GUCY1B1	3.97e-09	3.56e-11	0.338	-6.62136	-2.24084	333.63	guanylate cyclase 1 soluble subunit beta 1
THBS1	3.97e-09	3.56e-11	0.492	-6.62149	-3.26061	4705.6	thrombospondin 1
PHACTR2	4.02e-09	3.62e-11	0.418	-6.61895	-2.7664	2797.18	phosphatase and actin regulator 2
SLC27A2	4.13e-09	3.76e-11	0.744	-6.61341	-4.91774	118.61	solute carrier family 27 member 2
EVPL	4.13e-09	3.76e-11	0.661	-6.61337	-4.37185	84.32	envoplakin
CAVIN2	4.49e-09	4.1e-11	0.496	-6.6003	-3.27083	457.09	caveolae associated protein 2
LOC101060632	4.69e-09	4.31e-11	0.899	6.59307	5.92578	93.4	uncharacterized LOC101060632
IRAG1	4.89e-09	4.51e-11	0.505	-6.58617	-3.32627	1402.07	inositol 1,4,5-triphosphate receptor associated 1
SPNS2	4.91e-09	4.55e-11	0.574	-6.58484	-3.78028	1123.49	SPNS lysolipid transporter 2, sphingosine-1-phosphate
PMEPA1	5.03e-09	4.7e-11	0.488	-6.58027	-3.20976	2064.15	prostate transmembrane protein, androgen induced 1
ADTRP	5.17e-09	4.84e-11	0.602	-6.57563	-3.95685	837.61	androgen dependent TFPI regulating protein
FZD8	5.18e-09	4.88e-11	0.618	-6.57444	-4.06043	1263.46	frizzled class receptor 8
HEPH	5.34e-09	5.06e-11	0.511	-6.5693	-3.35743	1051.4	hephaestin
DMRTA1	5.55e-09	5.28e-11	0.637	-6.5629	-4.1805	93.48	DMRT like family A1
CDH2	5.72e-09	5.47e-11	0.61	-6.55754	-3.99952	484.74	cadherin 2
ADGRV1	5.85e-09	5.67e-11	0.56	-6.55219	-3.66894	342.4	adhesion G protein-coupled receptor V1
LOC105376238	5.85e-09	5.65e-11	0.875	6.5526	5.73621	67.11	uncharacterized LOC105376238
KRT18	5.85e-09	5.64e-11	0.526	-6.55296	-3.45004	489.83	keratin 18
BMP7	5.88e-09	5.72e-11	0.772	-6.55079	-5.05947	1204.02	bone morphogenetic protein 7
S100A16	6.07e-09	5.94e-11	0.473	-6.54524	-3.09477	556.16	S100 calcium binding protein A16
PRDM16	6.09e-09	6.02e-11	0.717	-6.54335	-4.69094	783.2	PR/SET domain 16
ZNF727	6.09e-09	6e-11	0.595	-6.54373	-3.89279	237.06	zinc finger protein 727
KCNJ15	6.35e-09	6.3e-11	0.751	-6.53641	-4.91182	80.47	potassium inwardly rectifying channel subfamily J member 15
HEG1	6.67e-09	6.65e-11	0.402	-6.52828	-2.624	4740.36	heart development protein with EGF like domains 1
LDB3	6.97e-09	6.98e-11	0.476	6.52113	3.10335	1059.55	LIM domain binding 3
CCDC140	7.06e-09	7.1e-11	0.622	6.51845	4.05302	206.03	CCDC140 long non-coding RNA
RNASE4	7.23e-09	7.31e-11	0.414	-6.51424	-2.69897	499.37	ribonuclease A family member 4
PDGFRB	7.34e-09	7.45e-11	0.38	-6.51132	-2.4742	4895.89	platelet derived growth factor receptor beta
VGLL3	7.47e-09	7.62e-11	0.5	-6.50794	-3.25612	194.26	vestigial like family member 3
IL6	7.6e-09	7.78e-11	0.769	-6.50477	-5.00361	187.06	interleukin 6
EXPH5	7.86e-09	8.08e-11	0.473	-6.49906	-3.07122	254.94	exophilin 5
SCG5	8.07e-09	8.33e-11	0.64	-6.49444	-4.15568	310.59	secretogranin V
CACNA1I	8.44e-09	8.76e-11	0.708	-6.48692	-4.58972	47.04	calcium voltage-gated channel subunit alpha1 I
MYOCD	8.62e-09	8.98e-11	0.568	-6.48317	-3.68517	234.14	myocardin
PLA2G5	8.69e-09	9.14e-11	1.053	-6.48051	-6.8224	641.45	phospholipase A2 group V
SNCG	8.69e-09	9.14e-11	0.544	-6.48048	-3.52611	236.93	synuclein gamma
C1R	8.84e-09	9.33e-11	0.582	-6.47736	-3.76775	10374.3	complement C1r
PDGFRA	9.12e-09	9.68e-11	0.771	-6.47194	-4.99246	6912.02	platelet derived growth factor receptor alpha
TNXB	9.28e-09	9.89e-11	0.582	-6.46864	-3.76796	5195.18	tenascin XB
NNMT	9.32e-09	9.98e-11	0.618	-6.46726	-3.99951	827.62	nicotinamide N-methyltransferase
TMEM25	9.32e-09	1e-10	0.447	-6.46676	-2.891	312.69	transmembrane protein 25
LOC107987015	9.54e-09	1.03e-10	0.622	6.46258	4.01992	92.92
PAX6	9.61e-09	1.04e-10	0.742	-6.46086	-4.79404	880	paired box 6
CYBRD1	9.66e-09	1.05e-10	0.429	-6.45946	-2.76938	4785.29	cytochrome b reductase 1
MLXIPL	1.05e-08	1.15e-10	0.696	-6.44565	-4.48501	61.09	MLX interacting protein like
GLIS3	1.08e-08	1.18e-10	0.48	-6.44143	-3.09409	754.3	GLIS family zinc finger 3
FIBIN	1.16e-08	1.28e-10	0.903	-6.42972	-5.80385	520.89	fin bud initiation factor homolog
LRIG1	1.16e-08	1.29e-10	0.387	-6.42867	-2.48498	1321.56	leucine rich repeats and immunoglobulin like domains 1
FLACC1	1.18e-08	1.31e-10	0.521	6.42642	3.34998	479.91	flagellum associated containing coiled-coil domains 1
SLITRK5	1.3e-08	1.46e-10	0.747	-6.40937	-4.78917	94.11	SLIT and NTRK like family member 5
ZNF469	1.3e-08	1.46e-10	0.374	6.40992	2.39753	3692.11	zinc finger protein 469
CNN1	1.3e-08	1.45e-10	0.618	-6.41035	-3.96391	309.87	calponin 1
MMP2	1.36e-08	1.53e-10	0.461	-6.40226	-2.95127	9077.9	matrix metallopeptidase 2
OLFML2B	1.38e-08	1.57e-10	0.43	-6.39867	-2.75398	1286.71	olfactomedin like 2B
OCA2	1.4e-08	1.6e-10	0.51	6.39564	3.26275	8345.72	OCA2 melanosomal transmembrane protein
RNF152	1.41e-08	1.61e-10	0.364	-6.39482	-2.3247	573	ring finger protein 152
JCAD	1.76e-08	2.02e-10	0.502	-6.35976	-3.19149	4420.68	junctional cadherin 5 associated
LINC01833	1.81e-08	2.09e-10	0.682	-6.35457	-4.3363	447.24	long intergenic non-protein coding RNA 1833
S100A9	1.9e-08	2.19e-10	0.602	-6.34714	-3.8181	662.36	S100 calcium binding protein A9
LOC100507351	1.9e-08	2.2e-10	0.52	-6.34653	-3.2995	185.77	uncharacterized LOC100507351
EGFR	2.07e-08	2.41e-10	0.51	-6.3326	-3.22884	2034.2	epidermal growth factor receptor
LNCRI	2.1e-08	2.45e-10	0.58	6.32981	3.66964	141.76	lncRNA radiation induced regulator of PLK1 and RAD51
SYNPO2	2.16e-08	2.53e-10	0.58	-6.32488	-3.6691	4138.75	synaptopodin 2
PLAC9	2.17e-08	2.57e-10	0.782	-6.32299	-4.94151	730.76	placenta associated 9
LOC107987014	2.19e-08	2.61e-10	0.514	6.3206	3.25006	130.79	uncharacterized LOC107987014
LOC107987261	2.19e-08	2.61e-10	0.437	6.32045	2.762	997.98
LTF	2.21e-08	2.63e-10	0.912	-6.31897	-5.76251	346.64	lactotransferrin
ERRFI1	2.22e-08	2.67e-10	0.494	-6.31671	-3.12281	1007.2	ERBB receptor feedback inhibitor 1
SOX2	2.22e-08	2.66e-10	0.831	-6.31726	-5.25187	88.79	SRY-box transcription factor 2
MMP19	2.34e-08	2.83e-10	0.418	-6.30798	-2.6341	348.75	matrix metallopeptidase 19
CHN1	2.36e-08	2.86e-10	0.782	-6.30641	-4.92877	1134.82	chimerin 1
SELE	2.4e-08	2.92e-10	0.539	-6.30284	-3.39444	94.88	selectin E
THSD7A	2.48e-08	3.03e-10	0.402	-6.29741	-2.53311	434.3	thrombospondin type 1 domain containing 7A
GRIK5	2.48e-08	3.04e-10	0.588	-6.29676	-3.70017	443.39	glutamate ionotropic receptor kainate type subunit 5
ADRA2A	2.49e-08	3.06e-10	0.569	-6.2958	-3.58338	1000.41	adrenoceptor alpha 2A
SPON1	2.63e-08	3.25e-10	0.525	-6.28653	-3.29766	1490.92	spondin 1
TAF4B	2.77e-08	3.43e-10	0.443	6.27784	2.77825	715.32	TATA-box binding protein associated factor 4b
CHRNB4	2.79e-08	3.47e-10	0.587	-6.2761	-3.68359	88.68	cholinergic receptor nicotinic beta 4 subunit
MICAL2	2.95e-08	3.69e-10	0.389	-6.26671	-2.43636	1098.11	microtubule associated monooxygenase, calponin and LIM domain containing 2
SMOC2	3.03e-08	3.79e-10	0.706	-6.26226	-4.42035	4566	SPARC related modular calcium binding 2
FSTL1	3.13e-08	3.93e-10	0.405	-6.25664	-2.53226	6590.03	follistatin like 1
NPFFR1	3.18e-08	4.01e-10	0.725	-6.25374	-4.53478	229.94	neuropeptide FF receptor 1
CNGB3	3.18e-08	4.03e-10	0.868	-6.25273	-5.42512	515.04	cyclic nucleotide gated channel subunit beta 3
ALDH2	3.22e-08	4.1e-10	0.344	-6.25022	-2.14787	2132.17	aldehyde dehydrogenase 2 family member
SYNM	3.42e-08	4.36e-10	0.403	-6.24047	-2.51614	2494.26	synemin
NKILA	3.43e-08	4.4e-10	0.513	-6.23925	-3.19941	65.8	NF-kappaB interacting lncRNA
DES	3.51e-08	4.52e-10	0.904	-6.23506	-5.6354	577.2	desmin
TBC1D4	3.7e-08	4.78e-10	0.36	6.2263	2.24378	2207.17	TBC1 domain family member 4
ENPP1	3.75e-08	4.85e-10	0.447	-6.22396	-2.78146	712.12	ectonucleotide pyrophosphatase/phosphodiesterase 1
NYX	3.77e-08	4.9e-10	0.948	-6.22236	-5.89626	90.47	nyctalopin
IRF4	4.03e-08	5.26e-10	0.454	6.21127	2.8186	4598.31	interferon regulatory factor 4
PCP4L1	4.05e-08	5.3e-10	0.918	-6.20997	-5.6993	68.13	Purkinje cell protein 4 like 1
HAPLN1	4.09e-08	5.39e-10	0.882	-6.20745	-5.473	122.29	hyaluronan and proteoglycan link protein 1
RIN2	4.09e-08	5.38e-10	0.399	-6.20761	-2.47849	2011.95	Ras and Rab interactor 2
NHSL2	4.45e-08	5.88e-10	0.407	-6.19361	-2.51788	830.15	NHS like 2
PTGDS	4.47e-08	5.93e-10	0.748	-6.19235	-4.63322	18918.8	prostaglandin D2 synthase
PRSS23	4.73e-08	6.3e-10	0.391	-6.18275	-2.41697	1919.14	serine protease 23
P4HA3	4.77e-08	6.37e-10	0.611	-6.18102	-3.77384	226.78	prolyl 4-hydroxylase subunit alpha 3
PKP2	4.81e-08	6.44e-10	0.66	-6.17919	-4.0775	987.27	plakophilin 2
GGT5	4.86e-08	6.53e-10	0.535	-6.17708	-3.30683	2112.47	gamma-glutamyltransferase 5
RAMP2	4.94e-08	6.67e-10	0.535	-6.17384	-3.30597	468.37	receptor activity modifying protein 2
LIF	4.98e-08	6.74e-10	0.812	-6.17207	-5.01248	593.88	LIF interleukin 6 family cytokine
FCN1	5.01e-08	6.81e-10	0.649	-6.17042	-4.00331	217.01	ficolin 1
GPC6	5.01e-08	6.82e-10	0.648	-6.17019	-4.00062	977.49	glypican 6
GCNT2	5.19e-08	7.1e-10	0.274	6.16392	1.68657	1275.61	glucosaminyl (N-acetyl) transferase 2 (I blood group)
SETBP1-DT	5.33e-08	7.31e-10	0.526	-6.15921	-3.23731	128.9	SETBP1 divergent transcript
FOSL2	5.7e-08	7.85e-10	0.396	-6.14801	-2.43162	3478.46	FOS like 2, AP-1 transcription factor subunit
TM4SF18	5.83e-08	8.06e-10	0.447	-6.1438	-2.7478	372.6	transmembrane 4 L six family member 18
RHOU	5.86e-08	8.12e-10	0.544	-6.14255	-3.33982	931.83	ras homolog family member U
NWD1	6.09e-08	8.46e-10	0.777	-6.136	-4.76938	483.94	NACHT and WD repeat domain containing 1
NEXMIF	6.13e-08	8.55e-10	0.468	-6.13428	-2.86986	98.23	neurite extension and migration factor
ALDH1A3-AS1	6.29e-08	8.81e-10	0.539	-6.12968	-3.30439	492.96	ALDH1A3 antisense RNA 1
PHLPP1	6.4e-08	8.98e-10	0.313	6.12656	1.91525	3024.13	PH domain and leucine rich repeat protein phosphatase 1
HKDC1	6.69e-08	9.42e-10	0.611	-6.11888	-3.74038	182.52	hexokinase domain containing 1
PVT1	6.92e-08	9.77e-10	0.575	6.11308	3.51241	1260.64	Pvt1 oncogene
MGP	7.46e-08	1.06e-09	0.697	-6.10045	-4.25373	21471.2	matrix Gla protein
SCN2B	7.63e-08	1.08e-09	0.733	-6.09641	-4.46981	93.92	sodium voltage-gated channel beta subunit 2
TMEM176A	7.85e-08	1.12e-09	0.626	-6.09131	-3.81082	2399.7	transmembrane protein 176A
EFEMP1	7.98e-08	1.14e-09	0.793	-6.08819	-4.82548	13243.9	EGF containing fibulin extracellular matrix protein 1
TSPAN2	8.26e-08	1.19e-09	0.739	-6.08211	-4.49579	102.36	tetraspanin 2
ROR2	8.35e-08	1.2e-09	0.57	-6.07994	-3.46702	433.77	receptor tyrosine kinase like orphan receptor 2
LRG1	8.37e-08	1.21e-09	0.71	-6.07901	-4.3146	107.67	leucine rich alpha-2-glycoprotein 1
DIPK2B	8.58e-08	1.24e-09	0.456	-6.07453	-2.77028	343.69	divergent protein kinase domain 2B
DCN	8.63e-08	1.26e-09	0.803	-6.073	-4.87788	8978.17	decorin
NLGN4X	8.67e-08	1.26e-09	0.642	-6.07186	-3.89837	115.03	neuroligin 4 X-linked
CHST1	8.76e-08	1.28e-09	0.466	-6.06971	-2.82571	183.08	carbohydrate sulfotransferase 1
CXXC5	8.86e-08	1.3e-09	0.38	-6.06733	-2.30701	924.71	CXXC finger protein 5
AHRR	8.89e-08	1.31e-09	0.392	6.06629	2.37903	1214.22	aryl hydrocarbon receptor repressor
FAIM2	9.09e-08	1.34e-09	0.576	-6.06219	-3.49106	176.99	Fas apoptotic inhibitory molecule 2
CITED4	9.14e-08	1.35e-09	0.59	-6.06077	-3.57354	174.11	Cbp/p300 interacting transactivator with Glu/Asp rich carboxy-terminal domain 4
SLC35F1	9.15e-08	1.36e-09	0.753	-6.05998	-4.56263	198	solute carrier family 35 member F1
NYNRIN	9.15e-08	1.36e-09	0.345	-6.05976	-2.089	1469.28	NYN domain and retroviral integrase containing
IGHV1-2	9.18e-08	1.37e-09	0.749	-6.05859	-4.53569	44.75	immunoglobulin heavy variable 1-2
LRRC32	9.24e-08	1.39e-09	0.501	-6.05718	-3.03327	1670.07	leucine rich repeat containing 32
PCDH1	1e-07	1.51e-09	0.435	-6.04361	-2.63105	1226.67	protocadherin 1
ACKR3	1.03e-07	1.56e-09	0.367	-6.0382	-2.21581	615.77	atypical chemokine receptor 3
CALHM5	1.05e-07	1.58e-09	0.49	-6.03562	-2.95827	296.82	calcium homeostasis modulator family member 5
ZDHHC11B	1.06e-07	1.6e-09	0.582	6.03361	3.51037	728.72	zinc finger DHHC-type containing 11B
LOC105377673	1.08e-07	1.65e-09	0.798	6.02919	4.81166	938.62	uncharacterized LOC105377673
LOC728158	1.09e-07	1.66e-09	0.602	6.02808	3.62952	200.31	uncharacterized LOC728158
MT1G	1.11e-07	1.7e-09	1.013	-6.02432	-6.10305	507.53	metallothionein 1G
GLUL	1.14e-07	1.75e-09	0.42	-6.01973	-2.52867	26259.7	glutamate-ammonia ligase
CH25H	1.15e-07	1.77e-09	0.594	-6.01721	-3.5745	108.3	cholesterol 25-hydroxylase
LARP6	1.17e-07	1.81e-09	0.458	-6.01389	-2.756	251.52	La ribonucleoprotein 6, translational regulator
CHRD	1.21e-07	1.88e-09	0.688	-6.00777	-4.13629	486.98	chordin
GXYLT2	1.23e-07	1.92e-09	0.588	-6.00479	-3.52981	419.14	glucoside xylosyltransferase 2
TRPM3	1.23e-07	1.91e-09	0.765	-6.00493	-4.59656	3343.94	transient receptor potential cation channel subfamily M member 3
GLT8D2	1.23e-07	1.92e-09	0.567	-6.00457	-3.40351	416.71	glycosyltransferase 8 domain containing 2
LOC105378548	1.26e-07	1.98e-09	0.696	5.99924	4.17502	167.98	uncharacterized LOC105378548
SFRP4	1.28e-07	2.02e-09	0.793	-5.99624	-4.75273	3877.64	secreted frizzled related protein 4
ID1	1.29e-07	2.03e-09	0.541	-5.99562	-3.24271	1183.79	inhibitor of DNA binding 1
CYS1	1.32e-07	2.08e-09	0.594	-5.99115	-3.55704	171.83	cystin 1
ECE1	1.36e-07	2.16e-09	0.405	-5.98542	-2.42516	3543.93	endothelin converting enzyme 1
DZIP1	1.38e-07	2.19e-09	0.303	-5.98268	-1.81427	723.85	DAZ interacting zinc finger protein 1
LOC105369370	1.41e-07	2.25e-09	0.731	5.97874	4.37298	193.98	uncharacterized LOC105369370
KLHDC7A	1.42e-07	2.28e-09	0.947	-5.97675	-5.66233	83.79	kelch domain containing 7A
KRT8	1.44e-07	2.31e-09	0.568	-5.97401	-3.39396	812.19	keratin 8
SAMD11	1.46e-07	2.35e-09	0.605	-5.97186	-3.61141	894.07	sterile alpha motif domain containing 11
TPSAB1	1.52e-07	2.47e-09	0.825	-5.96366	-4.92117	534.56	tryptase alpha/beta 1
GLIS2	1.52e-07	2.46e-09	0.385	-5.964	-2.29889	896.16	GLIS family zinc finger 2
LINC01945	1.58e-07	2.56e-09	0.86	-5.95769	-5.12487	44.48	long intergenic non-protein coding RNA 1945
PTGER2	1.58e-07	2.58e-09	0.672	-5.95649	-4.00104	371.11	prostaglandin E receptor 2
LINC00601	1.61e-07	2.62e-09	0.765	5.95379	4.55469	141.52	long intergenic non-protein coding RNA 601
TGFB3	1.63e-07	2.66e-09	0.487	-5.95104	-2.8993	1397.31	transforming growth factor beta 3
DMKN	1.63e-07	2.68e-09	0.3	5.95006	1.7845	908.47	dermokine
CTB-49A3.2	1.7e-07	2.79e-09	0.791	5.94321	4.70375	46.26	uncharacterized CTB-49A3.2
EDIL3-DT	1.75e-07	2.89e-09	0.577	-5.93767	-3.4236	59.68	EDIL3 divergent transcript
ATP1A3	1.78e-07	2.95e-09	0.87	-5.93444	-5.16016	1585.04	ATPase Na+/K+ transporting subunit alpha 3
FBLN1	1.8e-07	2.99e-09	0.742	-5.93218	-4.40183	9975.47	fibulin 1
MFAP4	1.81e-07	3.02e-09	0.819	-5.93059	-4.85741	4514.38	microfibril associated protein 4
EDNRA	1.86e-07	3.11e-09	0.363	-5.92567	-2.15259	595.97	endothelin receptor type A
LOC112268271	2.08e-07	3.48e-09	1.037	5.90714	6.12382	151.01	translation initiation factor IF-2
PODNL1	2.1e-07	3.53e-09	0.845	-5.90475	-4.98865	444.62	podocan like 1
SHOX	2.25e-07	3.79e-09	0.826	-5.89309	-4.86827	155.23	short stature homeobox
SGMS2	2.28e-07	3.85e-09	0.536	-5.89033	-3.15731	724.55	sphingomyelin synthase 2
STAB2	2.29e-07	3.88e-09	0.614	5.88942	3.6186	445.24	stabilin 2
RASL11A	2.34e-07	3.97e-09	0.597	-5.88558	-3.51417	136.02	RAS like family 11 member A
ADAMTS9-AS2	2.51e-07	4.27e-09	0.487	-5.87326	-2.86308	159.47	ADAMTS9 antisense RNA 2
LINC01531	2.51e-07	4.28e-09	0.898	5.87296	5.27578	2178.44	long intergenic non-protein coding RNA 1531
FAM110D	2.52e-07	4.3e-09	0.739	-5.87206	-4.3392	78.38	family with sequence similarity 110 member D
STK32A-AS1	2.57e-07	4.4e-09	0.525	5.86829	3.07896	627.2	STK32A antisense RNA 1
MMP28	2.6e-07	4.47e-09	0.526	-5.8659	-3.08354	119.86	matrix metallopeptidase 28
AOC3	2.62e-07	4.51e-09	0.796	-5.86435	-4.66814	3334.46	amine oxidase copper containing 3
LOC100996294	2.64e-07	4.56e-09	0.603	5.86247	3.53311	42.01	uncharacterized LOC100996294
EFCAB5	2.66e-07	4.61e-09	0.585	5.86083	3.42601	254.66	EF-hand calcium binding domain 5
ADAMTS1	2.66e-07	4.62e-09	0.53	-5.86044	-3.1046	3046.52	ADAM metallopeptidase with thrombospondin type 1 motif 1
HMX1	2.66e-07	4.64e-09	0.964	-5.85957	-5.64632	68.1	H6 family homeobox 1
MYO5A	2.78e-07	4.85e-09	0.347	5.8522	2.03221	15083.9	myosin VA
ARHGAP44	2.8e-07	4.9e-09	0.476	-5.85057	-2.7857	282.35	Rho GTPase activating protein 44
SLC6A20	2.9e-07	5.1e-09	0.963	-5.84394	-5.62876	2156.77	solute carrier family 6 member 20
LOC107985336	3.2e-07	5.64e-09	0.574	5.82712	3.34296	596.52
COL9A2	3.58e-07	6.31e-09	0.698	-5.8082	-4.0514	1036.96	collagen type IX alpha 2 chain
LEF1	3.58e-07	6.34e-09	0.411	-5.80758	-2.3896	168.3	lymphoid enhancer binding factor 1
RBP1	3.62e-07	6.42e-09	0.809	-5.80554	-4.69946	2245.8	retinol binding protein 1
SIX3	3.71e-07	6.59e-09	0.683	-5.80099	-3.96427	587.14	SIX homeobox 3
ECSCR	3.72e-07	6.63e-09	0.48	-5.80016	-2.78344	260.61	endothelial cell surface expressed chemotaxis and apoptosis regulator
FAM107A	3.76e-07	6.72e-09	0.748	-5.79767	-4.33496	2108.18	family with sequence similarity 107 member A
ADGRL2	3.79e-07	6.8e-09	0.513	-5.79586	-2.97331	1265.01	adhesion G protein-coupled receptor L2
SLC39A12	3.79e-07	6.81e-09	1.01	-5.79544	-5.85334	1122.46	solute carrier family 39 member 12
S1PR1	3.83e-07	6.91e-09	0.529	-5.79314	-3.06389	861.98	sphingosine-1-phosphate receptor 1
PCDH17	4.12e-07	7.44e-09	0.431	-5.78073	-2.49016	596.57	protocadherin 17
FMOD	4.16e-07	7.53e-09	0.427	-5.77876	-2.46919	2848.14	fibromodulin
CGN	4.27e-07	7.75e-09	0.493	-5.77371	-2.84775	91.34	cingulin
PEAR1	4.32e-07	7.87e-09	0.492	-5.77124	-2.83915	904.83	platelet endothelial aggregation receptor 1
LGI1	4.4e-07	8.04e-09	0.881	-5.76772	-5.08265	353.37	leucine rich glioma inactivated 1
LOC105372160	4.44e-07	8.12e-09	0.576	5.7659	3.32152	444.91	uncharacterized LOC105372160
CCDC33	4.45e-07	8.16e-09	0.871	-5.76504	-5.02218	76.53	coiled-coil domain containing 33
CHD7	4.6e-07	8.45e-09	0.382	5.75916	2.19914	3595.97	chromodomain helicase DNA binding protein 7
CABLES1	4.6e-07	8.48e-09	0.439	5.75858	2.52965	6889.11	Cdk5 and Abl enzyme substrate 1
PTX3	4.61e-07	8.51e-09	0.918	-5.75804	-5.28812	202.46	pentraxin 3
ABCA4	4.64e-07	8.6e-09	0.969	-5.75622	-5.57803	4077.45	ATP binding cassette subfamily A member 4
SORBS2	4.66e-07	8.66e-09	0.548	-5.75512	-3.1555	3430.01	sorbin and SH3 domain containing 2
DMBX1	4.89e-07	9.11e-09	1.158	-5.74653	-6.65458	59.7	diencephalon/mesencephalon homeobox 1
DIP2C-AS1	4.92e-07	9.19e-09	0.517	5.74511	2.9678	1526.57	DIP2C antisense RNA 1
LINC02076	5.02e-07	9.38e-09	0.681	5.74154	3.90808	75.71	long intergenic non-protein coding RNA 2076
FMO2	5.1e-07	9.56e-09	0.768	-5.73833	-4.40516	1115.5	flavin containing dimethylaniline monoxygenase 2
PYROXD2	5.2e-07	9.79e-09	0.321	5.73428	1.83888	1474.75	pyridine nucleotide-disulphide oxidoreductase domain 2
MYO7A	5.2e-07	9.77e-09	0.5	-5.73467	-2.86536	1802.87	myosin VIIA
LOC112268109	5.4e-07	1.02e-08	0.495	-5.72746	-2.83406	103.07
GSX2	5.49e-07	1.04e-08	0.946	-5.72425	-5.41426	47.92	GS homeobox 2
PODN	5.56e-07	1.06e-08	0.465	-5.72133	-2.65792	671.5	podocan
AMPH	5.56e-07	1.06e-08	0.58	-5.72132	-3.31569	144.28	amphiphysin
EFNA5	5.56e-07	1.06e-08	0.415	-5.7207	-2.37614	494.19	ephrin A5
NECTIN3	5.59e-07	1.07e-08	0.521	-5.719	-2.98034	1406.85	nectin cell adhesion molecule 3
ADH1B	5.59e-07	1.07e-08	1.033	-5.7186	-5.9099	823.6	alcohol dehydrogenase 1B (class I), beta polypeptide
TNC	5.59e-07	1.07e-08	0.553	-5.71893	-3.15997	809.26	tenascin C
PGAP4	5.6e-07	1.08e-08	0.599	-5.71797	-3.42374	463.88	post-GPI attachment to proteins GalNAc transferase 4
LOC105376240	5.61e-07	1.08e-08	0.526	5.71724	3.00854	118.05	uncharacterized LOC105376240
FGF10	5.63e-07	1.09e-08	1.146	-5.71626	-6.55267	124.11	fibroblast growth factor 10
STEAP4	5.85e-07	1.13e-08	0.474	-5.70942	-2.70415	1225.82	STEAP4 metalloreductase
LOC105370032	5.94e-07	1.15e-08	0.728	5.70628	4.15673	48.33	uncharacterized LOC105370032
HS6ST3	6.01e-07	1.17e-08	0.586	-5.7039	-3.34429	97.65	heparan sulfate 6-O-sulfotransferase 3
CDH5	6.07e-07	1.19e-08	0.497	-5.70171	-2.83377	972.29	cadherin 5
MECOM	6.09e-07	1.19e-08	0.478	-5.70094	-2.72235	410.24	MDS1 and EVI1 complex locus
FCAR	6.12e-07	1.2e-08	0.922	-5.69956	-5.25673	23.6	Fc alpha receptor
LINC03048	6.17e-07	1.21e-08	0.543	5.69777	3.09185	758.78	long intergenic non-protein coding RNA 3048
FZD9	6.32e-07	1.25e-08	0.656	5.69341	3.73501	215.96	frizzled class receptor 9
LINC02593	6.42e-07	1.27e-08	0.785	-5.68987	-4.46516	166.94	long intergenic non-protein coding RNA 2593
ACCSL	6.42e-07	1.27e-08	0.72	5.69011	4.09558	230.53	1-aminocyclopropane-1-carboxylate synthase homolog (inactive) like
NFKBIZ	6.45e-07	1.28e-08	0.405	-5.6886	-2.30346	898.67	NFKB inhibitor zeta
MT1F	6.77e-07	1.35e-08	0.621	-5.67978	-3.52724	210.35	metallothionein 1F
C1QTNF1	6.77e-07	1.35e-08	0.557	-5.67994	-3.16169	1401.17	C1q and TNF related 1
NSMCE2	7e-07	1.4e-08	0.329	5.67362	1.86885	966.07	NSE2 (MMS21) homolog, SMC5-SMC6 complex SUMO ligase
PALLD	7.07e-07	1.42e-08	0.409	-5.67145	-2.31798	1996.76	palladin, cytoskeletal associated protein
GFRA1	7.26e-07	1.46e-08	0.49	-5.66642	-2.77853	399.87	GDNF family receptor alpha 1
SLIT2	7.27e-07	1.46e-08	0.527	-5.66591	-2.98797	1169.45	slit guidance ligand 2
FOXC1	7.33e-07	1.48e-08	0.638	-5.6642	-3.61537	1007.69	forkhead box C1
RGS9BP	7.48e-07	1.51e-08	0.949	-5.66015	-5.37272	253.95	regulator of G protein signaling 9 binding protein
P2RY2	7.77e-07	1.57e-08	0.496	-5.65323	-2.80443	231.66	purinergic receptor P2Y2
LOC112268270	7.83e-07	1.59e-08	0.909	-5.65166	-5.13749	62.61	translation initiation factor IF-2-like
SLC1A7	7.84e-07	1.6e-08	0.969	-5.65026	-5.47555	666.35	solute carrier family 1 member 7
SPHKAP	7.84e-07	1.6e-08	0.818	-5.6503	-4.61946	38.14	SPHK1 interactor, AKAP domain containing
SIGLEC6	7.84e-07	1.6e-08	0.617	-5.65044	-3.48728	43.45	sialic acid binding Ig like lectin 6
CRABP1	7.89e-07	1.62e-08	1.516	-5.64879	-8.56493	1301.96	cellular retinoic acid binding protein 1
P4HTM	8e-07	1.64e-08	0.459	-5.64604	-2.59064	598.24	prolyl 4-hydroxylase, transmembrane
C3	8.01e-07	1.65e-08	0.685	-5.64544	-3.86677	7351.73	complement C3
GUCA1A	8.39e-07	1.73e-08	1.334	-5.63702	-7.52206	63.42	guanylate cyclase activator 1A
SALL4	9.04e-07	1.87e-08	0.595	5.62383	3.34849	786.87	spalt like transcription factor 4
SLC9A3-AS1	9.23e-07	1.91e-08	0.614	5.61987	3.45043	698.98	SLC9A3 antisense RNA 1
LOC105371168	9.76e-07	2.03e-08	0.591	5.60974	3.31501	197.58	uncharacterized LOC105371168
LRRC14B	9.84e-07	2.05e-08	0.677	5.60788	3.79737	28.91	leucine rich repeat containing 14B
FRMD5	9.87e-07	2.06e-08	0.469	-5.60708	-2.6292	217.87	FERM domain containing 5
ANKRD35	9.87e-07	2.07e-08	0.797	-5.60592	-4.46556	84.64	ankyrin repeat domain 35
MYLK	9.87e-07	2.07e-08	0.438	-5.60613	-2.45642	2533.76	myosin light chain kinase
SGCD	9.87e-07	2.07e-08	0.527	5.60636	2.95521	7102.1	sarcoglycan delta
CYP21A1P	9.9e-07	2.08e-08	0.61	-5.60506	-3.42058	74.34	cytochrome P450 family 21 subfamily A member 1, pseudogene
RAMP2-AS1	9.94e-07	2.1e-08	0.648	-5.60386	-3.6321	288.44	RAMP2 antisense RNA 1
BCL6	1.01e-06	2.13e-08	0.425	-5.60142	-2.37998	2812.17	BCL6 transcription repressor
MIR6843	1.01e-06	2.14e-08	1.402	-5.60002	-7.84857	55.92	microRNA 6843
SLC39A8	1.03e-06	2.18e-08	0.37	-5.59739	-2.07126	400.7	solute carrier family 39 member 8
PCDH18	1.04e-06	2.22e-08	0.758	-5.59407	-4.23876	2303.58	protocadherin 18
NEGR1	1.06e-06	2.25e-08	0.692	-5.59156	-3.86947	283.06	neuronal growth regulator 1
CCK	1.11e-06	2.36e-08	1.118	-5.58326	-6.2441	36.01	cholecystokinin
LMO1	1.14e-06	2.43e-08	0.94	-5.57808	-5.24421	191.86	LIM domain only 1
GRAMD1B	1.19e-06	2.56e-08	0.468	-5.56928	-2.60848	1360.4	GRAM domain containing 1B
TUBA1A	1.19e-06	2.55e-08	0.416	-5.56949	-2.31443	5854.71	tubulin alpha 1a
MT2A	1.19e-06	2.55e-08	0.55	-5.56966	-3.06488	1478.26	metallothionein 2A
NGFR-AS1	1.2e-06	2.59e-08	0.706	-5.56684	-3.92907	54.05	NGFR antisense RNA 1
CLDN5	1.2e-06	2.6e-08	0.468	-5.56659	-2.6068	458.56	claudin 5
MLPH	1.21e-06	2.63e-08	0.476	5.56412	2.64759	14432.6	melanophilin
MAB21L2	1.21e-06	2.63e-08	0.613	-5.56443	-3.41013	712.63	mab-21 like 2
CDH11	1.21e-06	2.63e-08	0.62	-5.5644	-3.44973	3662.78	cadherin 11
PLAAT5	1.22e-06	2.66e-08	0.67	-5.56263	-3.72716	40.14	phospholipase A and acyltransferase 5
SNCAIP	1.25e-06	2.73e-08	0.762	-5.55804	-4.23507	150.22	synuclein alpha interacting protein
B3GNT9	1.28e-06	2.81e-08	0.539	-5.55278	-2.99347	623.98	UDP-GlcNAc:betaGal beta-1,3-N-acetylglucosaminyltransferase 9
LINC01279	1.29e-06	2.84e-08	0.835	-5.5512	-4.63424	278.43	replaced by ID 151887
TNFRSF11B	1.3e-06	2.85e-08	0.514	-5.55031	-2.85521	121.06	TNF receptor superfamily member 11b
GATA2	1.32e-06	2.9e-08	0.628	-5.54711	-3.48088	346.09	GATA binding protein 2
WNT5B	1.32e-06	2.92e-08	0.641	-5.54634	-3.5558	149.52	Wnt family member 5B
SERPINA5	1.32e-06	2.91e-08	0.856	-5.54658	-4.746	95.76	serpin family A member 5
ABCC12	1.36e-06	3.02e-08	0.952	5.54024	5.27693	63.97	ATP binding cassette subfamily C member 12
SLC38A11	1.4e-06	3.12e-08	0.655	-5.53481	-3.62319	215.42	solute carrier family 38 member 11
CHAC1	1.42e-06	3.16e-08	0.679	5.53213	3.7562	606.57	ChaC glutathione specific gamma-glutamylcyclotransferase 1
PRKG2-AS1	1.46e-06	3.25e-08	0.998	5.52731	5.51565	81.12	PRKG2 antisense RNA 1
TMEM59L	1.47e-06	3.29e-08	0.63	-5.52537	-3.48203	80.68	transmembrane protein 59 like
C1RL	1.48e-06	3.31e-08	0.412	-5.52415	-2.27323	1125.22	complement C1r subcomponent like
HECW1	1.51e-06	3.4e-08	0.851	-5.51957	-4.69698	113.25	HECT, C2 and WW domain containing E3 ubiquitin protein ligase 1
C1orf226	1.52e-06	3.41e-08	0.565	-5.51892	-3.11913	160.45	chromosome 1 open reading frame 226
EPB41L4A-DT	1.53e-06	3.45e-08	0.675	-5.51672	-3.72295	63.91	EPB41L4A divergent transcript
RBP3	1.53e-06	3.46e-08	1.897	-5.51632	-10.4627	526.75	retinol binding protein 3
COLEC12	1.53e-06	3.46e-08	0.794	-5.51638	-4.38133	3983.83	collectin subfamily member 12
KIAA0040	1.55e-06	3.52e-08	0.581	-5.51329	-3.20121	1119.07	KIAA0040
CYP21A2	1.56e-06	3.53e-08	0.571	-5.51267	-3.14872	71.9	cytochrome P450 family 21 subfamily A member 2
KIAA2026	1.6e-06	3.65e-08	0.427	5.50684	2.35406	12805.2	KIAA2026
LOC105373581	1.6e-06	3.66e-08	0.638	-5.50644	-3.51441	162.22	uncharacterized LOC105373581
SCARA3	1.62e-06	3.7e-08	0.426	-5.50464	-2.34293	1848.62	scavenger receptor class A member 3
GJA3	1.62e-06	3.71e-08	0.714	5.504	3.93142	390.15	gap junction protein alpha 3
MN1	1.63e-06	3.75e-08	0.637	-5.5024	-3.50407	871.35	MN1 proto-oncogene, transcriptional regulator
ARHGAP29	1.63e-06	3.76e-08	0.467	-5.50193	-2.56996	1554.95	Rho GTPase activating protein 29
LINC02820	1.64e-06	3.78e-08	1.364	5.50097	7.50379	29.93	long intergenic non-protein coding RNA 2820
HPS5	1.65e-06	3.8e-08	0.287	5.49985	1.58102	3768.44	HPS5 biogenesis of lysosomal organelles complex 2 subunit 2
PLXNC1	1.66e-06	3.84e-08	0.398	5.49784	2.18755	20294	plexin C1
OLFML3	1.66e-06	3.86e-08	0.611	-5.49716	-3.35955	1350.63	olfactomedin like 3
FOS	1.67e-06	3.88e-08	0.47	-5.49637	-2.58107	4852.96	Fos proto-oncogene, AP-1 transcription factor subunit
LRP1B	1.7e-06	3.95e-08	0.585	-5.49296	-3.21117	170.96	LDL receptor related protein 1B
SCARA5	1.71e-06	3.98e-08	0.927	-5.49155	-5.09341	2322.36	scavenger receptor class A member 5
P2RX6	1.71e-06	3.99e-08	0.53	5.49136	2.90843	333.21	purinergic receptor P2X 6
PCDH8	1.79e-06	4.18e-08	1.127	-5.48304	-6.18037	55.38	protocadherin 8
FZD2	1.85e-06	4.33e-08	0.62	-5.4767	-3.39616	412.69	frizzled class receptor 2
CITED2	1.86e-06	4.37e-08	0.497	-5.47506	-2.71945	1003.07	Cbp/p300 interacting transactivator with Glu/Asp rich carboxy-terminal domain 2
CRIM1	1.87e-06	4.4e-08	0.464	-5.47396	-2.54242	5259.96	cysteine rich transmembrane BMP regulator 1
PDZK1IP1	1.88e-06	4.43e-08	1.131	-5.47297	-6.19059	25.23	PDZK1 interacting protein 1
C9orf47	1.88e-06	4.45e-08	0.494	-5.47198	-2.70187	156.75	replaced by ID 1903
GSTM5	1.88e-06	4.46e-08	0.912	-5.47164	-4.99279	335.49	glutathione S-transferase mu 5
PPBP	1.88e-06	4.49e-08	0.822	-5.47048	-4.49423	28.95	pro-platelet basic protein
MEST	1.88e-06	4.49e-08	0.628	-5.47057	-3.43451	1107.74	mesoderm specific transcript
SLC39A12-AS1	1.88e-06	4.49e-08	1.103	-5.47047	-6.03529	103.48	SLC39A12 antisense RNA 1
BASP1	1.99e-06	4.74e-08	0.613	-5.46069	-3.34758	684.36	brain abundant membrane attached signal protein 1
EFEMP2	2e-06	4.79e-08	0.5	-5.45876	-2.72698	1687.82	EGF containing fibulin extracellular matrix protein 2
RERG	2e-06	4.79e-08	0.746	-5.45876	-4.07493	143.83	RAS like estrogen regulated growth inhibitor
CSPG4	2e-06	4.78e-08	0.357	5.45929	1.94841	6561.73	chondroitin sulfate proteoglycan 4
CYP1B1	2.01e-06	4.83e-08	0.714	-5.45733	-3.8959	7942.59	cytochrome P450 family 1 subfamily B member 1
ADAMTS15	2.03e-06	4.89e-08	0.673	-5.4552	-3.67282	342.78	ADAM metallopeptidase with thrombospondin type 1 motif 15
SYTL4	2.03e-06	4.89e-08	0.405	-5.45531	-2.20788	142.92	synaptotagmin like 4
PPM1K	2.04e-06	4.94e-08	0.495	5.45342	2.70143	2526.41	protein phosphatase, Mg2+/Mn2+ dependent 1K
COL14A1	2.08e-06	5.05e-08	0.408	-5.44954	-2.22097	978.3	collagen type XIV alpha 1 chain
ROBO4	2.14e-06	5.19e-08	0.5	-5.44455	-2.71971	759.29	roundabout guidance receptor 4
BAIAP2L1	2.15e-06	5.23e-08	0.317	5.44327	1.72344	989.01	BAR/IMD domain containing adaptor protein 2 like 1
TSPAN13	2.16e-06	5.27e-08	0.671	-5.44192	-3.65348	229.54	tetraspanin 13
LRMDA	2.22e-06	5.43e-08	0.495	5.43669	2.69327	1628.14	leucine rich melanocyte differentiation associated
ELANE	2.25e-06	5.5e-08	1.182	-5.43442	-6.42344	43.88	elastase, neutrophil expressed
FOXCUT	2.27e-06	5.57e-08	0.84	-5.43204	-4.5633	134.35	FOXC1 upstream transcript
GABRE	2.34e-06	5.74e-08	0.656	-5.42677	-3.56171	491.12	gamma-aminobutyric acid type A receptor subunit epsilon
GASK1A	2.34e-06	5.76e-08	0.766	-5.42608	-4.15637	268.52	golgi associated kinase 1A
SNAI1	2.35e-06	5.8e-08	0.7	-5.42492	-3.79971	154.8	snail family transcriptional repressor 1
MAP3K20	2.36e-06	5.85e-08	0.425	-5.42332	-2.3055	1834.71	mitogen-activated protein kinase kinase kinase 20
FAM13C	2.36e-06	5.84e-08	0.577	-5.42376	-3.1312	332.19	family with sequence similarity 13 member C
COL4A6	2.36e-06	5.84e-08	0.775	-5.42361	-4.20316	184.18	collagen type IV alpha 6 chain
SSC5D	2.38e-06	5.92e-08	0.611	-5.42135	-3.31135	345.74	scavenger receptor cysteine rich family member with 5 domains
TMEM100	2.41e-06	5.99e-08	0.842	-5.41921	-4.56509	128.4	transmembrane protein 100
GABRA4	2.45e-06	6.11e-08	0.923	-5.41556	-4.99985	23.84	gamma-aminobutyric acid type A receptor subunit alpha4
HSF4	2.48e-06	6.18e-08	0.319	5.4135	1.72613	1110.03	heat shock transcription factor 4
RSAD2	2.48e-06	6.21e-08	0.442	-5.41269	-2.38999	435.1	radical S-adenosyl methionine domain containing 2
RAI2	2.55e-06	6.38e-08	0.639	-5.40786	-3.45642	292.79	retinoic acid induced 2
KCNJ2	2.6e-06	6.53e-08	0.501	-5.4036	-2.70686	408.45	potassium inwardly rectifying channel subfamily J member 2
ELF3	2.62e-06	6.6e-08	0.798	-5.40176	-4.30946	101.85	E74 like ETS transcription factor 3
FN1	2.62e-06	6.6e-08	0.565	-5.4018	-3.05027	31274.7	fibronectin 1
IGLV1-40	2.65e-06	6.68e-08	1.052	-5.39945	-5.68063	81.36	immunoglobulin lambda variable 1-40
PREX2	2.71e-06	6.86e-08	0.449	-5.39486	-2.42231	611.03	phosphatidylinositol-3,4,5-trisphosphate dependent Rac exchange factor 2
CRB2	2.71e-06	6.84e-08	0.561	-5.39529	-3.02879	431.45	crumbs cell polarity complex component 2
LOC574538	2.71e-06	6.86e-08	0.821	-5.39467	-4.43012	222.28	uncharacterized LOC574538
ACCS	2.81e-06	7.15e-08	0.373	5.38727	2.01089	1361.46	1-aminocyclopropane-1-carboxylate synthase homolog (inactive)
SESN3	2.82e-06	7.19e-08	0.425	-5.38642	-2.29108	5021.17	sestrin 3
RPS6KA2	2.93e-06	7.46e-08	0.382	-5.37963	-2.0571	1780.97	ribosomal protein S6 kinase A2
USP32P2	2.94e-06	7.51e-08	0.479	5.37854	2.57703	555.86	ubiquitin specific peptidase 32 pseudogene 2
RASL12	2.99e-06	7.65e-08	0.637	-5.3753	-3.42327	344.36	RAS like family 12
GRIP2	3.07e-06	7.87e-08	0.447	-5.37015	-2.40255	1383.9	glutamate receptor interacting protein 2
LOC101930421	3.07e-06	7.89e-08	0.526	5.36974	2.82344	414.17	uncharacterized LOC101930421
OSMR	3.09e-06	7.96e-08	0.417	-5.36792	-2.23701	3015.22	oncostatin M receptor
ZC3H12C	3.12e-06	8.05e-08	0.461	5.36595	2.47278	4457.35	zinc finger CCCH-type containing 12C
TPCN2	3.14e-06	8.12e-08	0.416	5.36442	2.23362	2861.86	two pore segment channel 2
HOPX	3.26e-06	8.45e-08	0.698	-5.35725	-3.74079	143.33	HOP homeobox
KLHDC8A	3.31e-06	8.59e-08	0.838	-5.35426	-4.48456	43.62	kelch domain containing 8A
PBX1	3.34e-06	8.68e-08	0.491	-5.35244	-2.62825	1232.03	PBX homeobox 1
VEGFA	3.35e-06	8.71e-08	0.466	-5.35176	-2.49395	1858.79	vascular endothelial growth factor A
STON2	3.42e-06	8.92e-08	0.582	-5.34735	-3.11366	1819.42	stonin 2
SLC16A3	3.45e-06	9.02e-08	0.527	-5.34546	-2.81689	2047.15	solute carrier family 16 member 3
DACT1	3.51e-06	9.18e-08	0.637	-5.34222	-3.40362	1198.2	dishevelled binding antagonist of beta catenin 1
PPARGC1B	3.54e-06	9.29e-08	0.421	5.34016	2.24682	2107.7	PPARG coactivator 1 beta
VSTM4	3.54e-06	9.28e-08	0.513	-5.34035	-2.74162	606.35	V-set and transmembrane domain containing 4
C1QTNF5	3.67e-06	9.67e-08	0.703	-5.33288	-3.74852	2928.37	C1q and TNF related 5
MFRP	3.67e-06	9.67e-08	0.703	-5.33288	-3.74852	2928.37	membrane frizzled-related protein
CD300E	3.69e-06	9.74e-08	0.646	-5.33159	-3.44674	62.96	CD300e molecule
LRIT1	3.76e-06	9.94e-08	1.32	-5.32784	-7.03377	80.67	leucine rich repeat, Ig-like and transmembrane domains 1
SCNN1A	3.76e-06	9.96e-08	0.862	-5.32737	-4.59302	370.87	sodium channel epithelial 1 subunit alpha
PLCH1	3.85e-06	1.02e-07	0.813	-5.32316	-4.32944	250.1	phospholipase C eta 1
PI3	4.02e-06	1.07e-07	1.478	-5.31458	-7.85645	20.81	peptidase inhibitor 3
SELP	4.05e-06	1.08e-07	0.711	-5.31298	-3.77845	607.59	selectin P
MDGA2	4.22e-06	1.13e-07	0.603	5.30522	3.20122	499.66	MAM domain containing glycosylphosphatidylinositol anchor 2
LIX1	4.26e-06	1.14e-07	1.032	-5.30311	-5.47391	141.18	limb and CNS expressed 1
FCGBP	4.28e-06	1.14e-07	0.694	-5.30212	-3.68026	3415.12	Fc gamma binding protein
PTPRN2	4.29e-06	1.15e-07	0.658	-5.30121	-3.48877	305.86	protein tyrosine phosphatase receptor type N2
LOC105379090	4.38e-06	1.18e-07	0.672	5.29705	3.55861	82.32	uncharacterized LOC105379090
COL8A2	4.43e-06	1.19e-07	0.589	-5.29482	-3.12021	1631.4	collagen type VIII alpha 2 chain
TCIM	4.48e-06	1.21e-07	0.677	-5.29261	-3.58092	94.41	transcriptional and immune response regulator
THBD	4.54e-06	1.22e-07	0.485	-5.28979	-2.5671	656.88	thrombomodulin
IL11	4.59e-06	1.24e-07	1.167	-5.28759	-6.16865	88.49	interleukin 11
LINC01503	4.59e-06	1.24e-07	0.648	-5.28711	-3.42793	239.04	long intergenic non-protein coding RNA 1503
CACNA1D	4.63e-06	1.26e-07	0.516	-5.28528	-2.72653	742.25	calcium voltage-gated channel subunit alpha1 D
LINC03040	4.66e-06	1.27e-07	0.983	-5.28341	-5.19289	186.06	long intergenic non-protein coding RNA 3040
BHLHE22	4.66e-06	1.27e-07	1.012	-5.28329	-5.34452	30.51	basic helix-loop-helix family member e22
RBMS3	4.7e-06	1.28e-07	0.551	-5.2817	-2.90768	1490.04	RNA binding motif single stranded interacting protein 3
DUSP26	4.76e-06	1.3e-07	0.833	-5.27908	-4.39951	90.24	dual specificity phosphatase 26
MIR4683	4.79e-06	1.31e-07	0.711	-5.27764	-3.75394	173.97	microRNA 4683
CADM4	4.87e-06	1.33e-07	0.493	-5.27429	-2.59966	493.35	cell adhesion molecule 4
ZFP36	4.87e-06	1.34e-07	0.441	-5.27372	-2.32654	1343.99	ZFP36 ring finger protein
ASB11	5e-06	1.37e-07	0.656	5.26871	3.45869	1233.84	ankyrin repeat and SOCS box containing 11
LYPD1	5.02e-06	1.38e-07	0.724	-5.26763	-3.8121	180.8	LY6/PLAUR domain containing 1
LINC00174	5.04e-06	1.39e-07	0.377	5.26644	1.98666	413.39	long intergenic non-protein coding RNA 174
SERPINE1	5.09e-06	1.41e-07	0.798	-5.2645	-4.20034	1514.18	serpin family E member 1
EGR1	5.15e-06	1.43e-07	0.596	-5.26196	-3.13456	2384.48	early growth response 1
JUP	5.15e-06	1.43e-07	0.406	-5.26172	-2.13389	1159.66	junction plakoglobin
SOX17	5.35e-06	1.48e-07	0.522	-5.25455	-2.74213	121.24	SRY-box transcription factor 17
IGLV3-21	5.47e-06	1.52e-07	1.01	-5.24994	-5.30063	27.58	immunoglobulin lambda variable 3-21
SLC4A4	5.48e-06	1.52e-07	0.611	-5.24954	-3.2076	1361.92	solute carrier family 4 member 4
TMEM38A	5.61e-06	1.56e-07	0.53	-5.24491	-2.78156	288.94	transmembrane protein 38A
BAALC	5.63e-06	1.57e-07	0.632	-5.24369	-3.31563	128.49	BAALC binder of MAP3K1 and KLF4
NTRK3	5.63e-06	1.57e-07	0.682	-5.24367	-3.57437	603.96	neurotrophic receptor tyrosine kinase 3
IL34	5.69e-06	1.59e-07	0.527	-5.24128	-2.76362	319.93	interleukin 34
LOC105374664	5.74e-06	1.61e-07	0.657	5.23907	3.44385	83.14	uncharacterized LOC105374664
LOC101927013	5.74e-06	1.61e-07	1.256	-5.239	-6.58046	36.25	uncharacterized LOC101927013
LOC105379280	5.74e-06	1.62e-07	0.561	5.2388	2.94047	361.67	uncharacterized LOC105379280
SH3RF2	5.81e-06	1.64e-07	0.728	-5.23622	-3.81024	108.7	SH3 domain containing ring finger 2
ARHGEF15	5.82e-06	1.64e-07	0.52	-5.23573	-2.72092	405.85	Rho guanine nucleotide exchange factor 15
FXYD3	5.91e-06	1.67e-07	0.867	-5.23245	-4.53529	245.16	FXYD domain containing ion transport regulator 3
KCNMB4	6.03e-06	1.71e-07	0.597	-5.22851	-3.1219	296.73	potassium calcium-activated channel subfamily M regulatory beta subunit 4
ST6GALNAC5	6.04e-06	1.71e-07	0.773	-5.22796	-4.04373	165.65	ST6 N-acetylgalactosaminide alpha-2,6-sialyltransferase 5
STAG3L2	6.1e-06	1.73e-07	0.341	5.22577	1.78364	608.33	stromal antigen 3-like 2 (pseudogene)
RASSF9	6.11e-06	1.74e-07	0.746	-5.22526	-3.89619	136.55	Ras association domain family member 9
DIP2C	6.24e-06	1.78e-07	0.294	5.22098	1.53526	5910.58	disco interacting protein 2 homolog C
SLC29A4	6.32e-06	1.81e-07	0.716	-5.21816	-3.73384	1149.9	solute carrier family 29 member 4
CCL8	6.53e-06	1.87e-07	0.699	-5.21193	-3.64248	58.86	C-C motif chemokine ligand 8
VWF	6.55e-06	1.88e-07	0.457	-5.21112	-2.37894	13523.6	von Willebrand factor
GJA1	6.55e-06	1.88e-07	0.623	-5.21073	-3.24639	4439.77	gap junction protein alpha 1
MYH11	6.58e-06	1.89e-07	0.535	-5.20962	-2.78757	4666.31	myosin heavy chain 11
GABRA2	6.62e-06	1.91e-07	1.184	-5.20831	-6.16779	47.08	gamma-aminobutyric acid type A receptor subunit alpha2
MGAT5B	6.66e-06	1.92e-07	0.75	5.20674	3.90391	1313.14	alpha-1,6-mannosylglycoprotein 6-beta-N-acetylglucosaminyltransferase B
RCN3	6.77e-06	1.96e-07	0.437	-5.20354	-2.27445	526.33	reticulocalbin 3
PPP2R2B	6.85e-06	1.98e-07	0.651	-5.20096	-3.38623	171.36	protein phosphatase 2 regulatory subunit Bbeta
SLC38A3	6.95e-06	2.01e-07	0.848	-5.19798	-4.40799	613.1	solute carrier family 38 member 3
PLEKHA7	6.97e-06	2.02e-07	0.569	-5.19716	-2.95592	726.2	pleckstrin homology domain containing A7
CEP72	7.24e-06	2.1e-07	0.387	5.18989	2.00682	619.06	centrosomal protein 72
NGF	7.26e-06	2.11e-07	0.849	-5.18895	-4.40647	110.27	nerve growth factor
SOX18	7.29e-06	2.13e-07	0.565	-5.18786	-2.93243	308.14	SRY-box transcription factor 18
CPE	7.36e-06	2.15e-07	0.573	-5.18557	-2.9714	1226.44	carboxypeptidase E
SERPINF2	7.36e-06	2.15e-07	0.675	-5.18569	-3.49787	537.08	serpin family F member 2
MIR31HG	7.38e-06	2.16e-07	0.847	-5.18465	-4.39279	34.65	MIR31 host gene
PTGS2	7.39e-06	2.17e-07	0.679	-5.18433	-3.51905	522.19	prostaglandin-endoperoxide synthase 2
CADPS	7.44e-06	2.19e-07	0.67	-5.18262	-3.47137	116.86	calcium dependent secretion activator
OR51E2	7.47e-06	2.2e-07	0.996	-5.18153	-5.16031	160.72	olfactory receptor family 51 subfamily E member 2
GADD45B	7.56e-06	2.23e-07	0.476	-5.17919	-2.46682	907.56	growth arrest and DNA damage inducible beta
PRKG2	7.57e-06	2.24e-07	0.651	5.17856	3.37094	1521.69	protein kinase cGMP-dependent 2
LYPD6B	7.84e-06	2.32e-07	0.951	-5.17168	-4.91748	43.85	LY6/PLAUR domain containing 6B
MIR9-1HG	7.85e-06	2.33e-07	0.93	-5.17112	-4.80763	260.89	MIR9-1 host gene
TCF4	7.87e-06	2.33e-07	0.429	-5.17055	-2.21995	2370.52	transcription factor 4
AKR1C1	7.9e-06	2.35e-07	0.762	-5.1694	-3.94057	371.88	aldo-keto reductase family 1 member C1
SLC16A12	7.9e-06	2.35e-07	0.984	-5.16906	-5.08512	516.55	solute carrier family 16 member 12
SHANK2	7.94e-06	2.37e-07	0.923	-5.16796	-4.76922	560.46	SH3 and multiple ankyrin repeat domains 2
EPHX4	8.03e-06	2.4e-07	0.728	-5.16548	-3.75832	42.05	epoxide hydrolase 4
RND3	8.08e-06	2.42e-07	0.468	-5.16407	-2.41846	954.45	Rho family GTPase 3
RNASE1	8.2e-06	2.46e-07	0.86	-5.16095	-4.4405	5466.53	ribonuclease A family member 1, pancreatic
RND1	8.45e-06	2.53e-07	0.672	-5.15521	-3.46348	51.94	Rho family GTPase 1
MOB3B	8.5e-06	2.55e-07	0.433	5.15379	2.23019	1733.43	MOB kinase activator 3B
ITGBL1	8.52e-06	2.56e-07	0.691	-5.15297	-3.56172	404.37	integrin subunit beta like 1
DHRS3	8.55e-06	2.58e-07	0.666	-5.15216	-3.43104	3693.34	dehydrogenase/reductase 3
RUNX1	8.56e-06	2.58e-07	0.411	-5.15154	-2.11801	1614.3	RUNX family transcription factor 1
CSRNP1	8.72e-06	2.63e-07	0.492	-5.14785	-2.53135	679.74	cysteine and serine rich nuclear protein 1
ANPEP	8.78e-06	2.66e-07	0.496	-5.1462	-2.55393	487.63	alanyl aminopeptidase, membrane
NECAB2	8.82e-06	2.67e-07	0.696	5.1451	3.57981	176.81	N-terminal EF-hand calcium binding protein 2
TENM2	8.88e-06	2.7e-07	0.559	-5.1436	-2.87534	300.52	teneurin transmembrane protein 2
CFH	8.97e-06	2.73e-07	0.659	-5.14128	-3.38785	3832.89	complement factor H
CLCNKA	9.22e-06	2.81e-07	0.555	5.13582	2.85026	99.59	chloride voltage-gated channel Ka
GRIA1	9.22e-06	2.81e-07	0.889	-5.13573	-4.56695	45.15	glutamate ionotropic receptor AMPA type subunit 1
LOC101928510	9.36e-06	2.86e-07	0.487	5.13254	2.50024	106.19	uncharacterized LOC101928510
TNR	9.42e-06	2.88e-07	1.02	-5.13101	-5.23119	52.97	tenascin R
RNF112	9.46e-06	2.9e-07	0.952	-5.13	-4.88552	231.46	ring finger protein 112
PITX2	9.51e-06	2.92e-07	0.638	-5.1287	-3.2709	1455.55	paired like homeodomain 2
CRIM1-DT	9.59e-06	2.95e-07	0.828	-5.12683	-4.24737	31.11	CRIM1 divergent transcript
MYO3B	9.78e-06	3.01e-07	0.747	-5.12279	-3.8253	39.46	myosin IIIB
BDKRB2	9.87e-06	3.04e-07	0.474	-5.12087	-2.42684	95.35	bradykinin receptor B2
SLIT3-AS2	9.96e-06	3.07e-07	0.712	-5.11885	-3.64533	74.91	SLIT3 antisense RNA 2
RHOB	1e-05	3.1e-07	0.403	-5.11745	-2.06032	3969.35	ras homolog family member B
TBC1D16	1.01e-05	3.14e-07	0.435	5.11478	2.2251	12713.9	TBC1 domain family member 16
HDAC4	1.03e-05	3.2e-07	0.375	5.1112	1.91591	5204.84	histone deacetylase 4
FBLN5	1.05e-05	3.25e-07	0.633	-5.10806	-3.23284	1964.51	fibulin 5
ALX4	1.05e-05	3.27e-07	0.768	-5.10741	-3.9247	531.5	ALX homeobox 4
TMEM229A	1.07e-05	3.34e-07	0.935	-5.10315	-4.77081	50.56	transmembrane protein 229A
LOC100127955	1.09e-05	3.39e-07	0.767	5.10037	3.91107	667.32	uncharacterized LOC100127955
PDK4	1.12e-05	3.49e-07	0.64	-5.09499	-3.26233	796.2	pyruvate dehydrogenase kinase 4
EGFR-AS1	1.12e-05	3.49e-07	0.543	-5.09468	-2.7655	83.84	EGFR antisense RNA 1
ASTN2	1.12e-05	3.51e-07	0.603	5.09374	3.07145	2475.87	astrotactin 2
SIAH3	1.13e-05	3.54e-07	0.954	-5.09232	-4.85986	82.91	siah E3 ubiquitin protein ligase family member 3
LOC101927516	1.14e-05	3.57e-07	0.749	5.09062	3.81404	789.43	uncharacterized LOC101927516
LXN	1.14e-05	3.6e-07	0.536	-5.08914	-2.72647	595.64	latexin
PROCR	1.14e-05	3.6e-07	0.613	-5.08872	-3.12143	426.47	protein C receptor
TM4SF1	1.15e-05	3.61e-07	0.482	-5.08825	-2.45462	737.25	transmembrane 4 L six family member 1
AOC4P	1.16e-05	3.67e-07	0.847	-5.08548	-4.30689	36.46	amine oxidase copper containing 4, pseudogene
TLL1	1.16e-05	3.68e-07	0.711	-5.08462	-3.61276	245.24	tolloid like 1
CRLF1	1.17e-05	3.7e-07	0.701	-5.08363	-3.562	132.63	cytokine receptor like factor 1
TPD52L1	1.2e-05	3.81e-07	0.65	-5.07807	-3.30323	748.48	TPD52 like 1
ELMOD1	1.2e-05	3.82e-07	0.683	-5.07773	-3.4669	29.05	ELMO domain containing 1
TACSTD2	1.21e-05	3.84e-07	0.975	-5.07652	-4.94752	133.81	tumor associated calcium signal transducer 2
CD93	1.21e-05	3.84e-07	0.525	-5.07648	-2.66597	3027.07	CD93 molecule
ROM1	1.21e-05	3.87e-07	0.784	-5.07535	-3.97705	598.29	retinal outer segment membrane protein 1
PLPP1	1.23e-05	3.92e-07	0.404	-5.07284	-2.04772	1330.89	phospholipid phosphatase 1
TIMP4	1.24e-05	3.96e-07	0.683	-5.07084	-3.46296	113.56	TIMP metallopeptidase inhibitor 4
FAM83F	1.24e-05	3.97e-07	0.591	-5.07031	-2.99535	83.87	family with sequence similarity 83 member F
GAPDHS	1.25e-05	4e-07	0.472	5.06911	2.39373	1141.89	glyceraldehyde-3-phosphate dehydrogenase, spermatogenic
FZD10	1.25e-05	4.01e-07	0.725	-5.06863	-3.67238	69.79	frizzled class receptor 10
PRKCE-AS1	1.25e-05	4.04e-07	0.521	5.06709	2.6378	78.03	PRKCE antisense RNA 1
NFASC	1.27e-05	4.11e-07	0.563	-5.06391	-2.84908	1590.89	neurofascin
COL7A1	1.32e-05	4.25e-07	0.667	-5.05726	-3.37171	311.66	collagen type VII alpha 1 chain
LONRF2	1.33e-05	4.31e-07	0.429	-5.0546	-2.16794	717.46	LON peptidase N-terminal domain and ring finger 2
OR7A5	1.36e-05	4.41e-07	0.644	5.05032	3.25286	380.68	olfactory receptor family 7 subfamily A member 5
LOC112268092	1.38e-05	4.48e-07	0.686	5.04713	3.46052	712.73
LOC105376239	1.4e-05	4.55e-07	0.837	5.04427	4.22124	93.91	uncharacterized LOC105376239
ADAM23	1.41e-05	4.57e-07	0.701	5.04348	3.5343	1900.18	ADAM metallopeptidase domain 23
PCDH9	1.43e-05	4.66e-07	0.553	-5.03982	-2.78896	666.69	protocadherin 9
NALCN	1.47e-05	4.79e-07	0.77	-5.03437	-3.87718	339.11	sodium leak channel, non-selective
TINAGL1	1.48e-05	4.84e-07	0.527	-5.03269	-2.6521	775.86	tubulointerstitial nephritis antigen like 1
CACHD1	1.48e-05	4.83e-07	0.557	-5.03282	-2.80374	1044.01	cache domain containing 1
PAX3	1.48e-05	4.85e-07	0.525	5.03216	2.64304	5483.43	paired box 3
MRAP-AS1	1.51e-05	4.95e-07	0.593	5.02834	2.97973	62.28	MRAP antisense RNA 1
LMO2	1.52e-05	4.98e-07	0.643	-5.02715	-3.23133	605	LIM domain only 2
CHRDL1	1.52e-05	5.01e-07	0.853	-5.02598	-4.28808	1189.99	chordin like 1
LOC105375436	1.52e-05	5.02e-07	0.685	5.02562	3.44451	7289.15
BCL6B	1.54e-05	5.07e-07	0.622	-5.0236	-3.12315	321.29	BCL6B transcription repressor
SLC9A3	1.54e-05	5.08e-07	0.572	5.02311	2.87564	1542.85	solute carrier family 9 member A3
PTPRD	1.54e-05	5.1e-07	0.797	-5.02249	-4.00533	736.81	protein tyrosine phosphatase receptor type D
KCNAB2	1.57e-05	5.18e-07	0.327	5.01947	1.6404	4676	potassium voltage-gated channel subfamily A regulatory beta subunit 2
ARHGAP11A-SCG5	1.59e-05	5.28e-07	0.633	-5.01586	-3.17458	348.33	ARHGAP11A-SCG5 readthrough
HAS1	1.59e-05	5.29e-07	1.105	-5.01547	-5.5396	58.58	hyaluronan synthase 1
HEY2	1.6e-05	5.33e-07	0.568	-5.01393	-2.84683	248.61	hes related family bHLH transcription factor with YRPW motif 2
RCAN2	1.65e-05	5.48e-07	0.63	-5.00871	-3.1565	1610.92	regulator of calcineurin 2
ARFGEF3	1.65e-05	5.49e-07	0.441	-5.00852	-2.20706	622.86	ARFGEF family member 3
DLG2	1.66e-05	5.56e-07	0.575	-5.00604	-2.87947	552.09	discs large MAGUK scaffold protein 2
ACOX2	1.67e-05	5.57e-07	0.602	-5.00559	-3.01369	336.71	acyl-CoA oxidase 2
JUN	1.73e-05	5.8e-07	0.429	-4.99791	-2.14209	2958.49	Jun proto-oncogene, AP-1 transcription factor subunit
SLITRK4	1.76e-05	5.91e-07	0.727	-4.99411	-3.62876	25.18	SLIT and NTRK like family member 4
PCDHB7	1.77e-05	5.94e-07	0.68	-4.99306	-3.39617	124.95	protocadherin beta 7
COL5A1	1.81e-05	6.08e-07	0.572	-4.98869	-2.85386	3614.06	collagen type V alpha 1 chain
SEMA3A	1.82e-05	6.11e-07	0.628	-4.98772	-3.13226	376.39	semaphorin 3A
GPR39	1.85e-05	6.26e-07	0.736	-4.98297	-3.66574	125.54	G protein-coupled receptor 39
SPP1	1.85e-05	6.26e-07	0.755	-4.98312	-3.764	11594.5	secreted phosphoprotein 1
LOC107984089	1.85e-05	6.25e-07	0.709	4.98337	3.53544	933.15	uncharacterized LOC107984089
LOC100505498	1.85e-05	6.27e-07	0.878	4.98266	4.37486	4598.32	uncharacterized LOC100505498
LOC107986871	1.86e-05	6.29e-07	0.389	4.98199	1.93901	171.03
ENPP5	1.87e-05	6.35e-07	0.814	-4.98031	-4.05625	289.14	ectonucleotide pyrophosphatase/phosphodiesterase family member 5
SNORD1C	1.9e-05	6.44e-07	0.705	4.97746	3.50666	37.35	small nucleolar RNA, C/D box 1C
PLEKHG4B	1.91e-05	6.49e-07	0.895	4.97597	4.45433	1687.8	pleckstrin homology and RhoGEF domain containing G4B
HFE	1.91e-05	6.49e-07	0.401	-4.9761	-1.99547	331.13	homeostatic iron regulator
MIR3142	1.95e-05	6.66e-07	0.67	4.9711	3.33285	113.56	microRNA 3142
TRL-CAG2-1	1.99e-05	6.79e-07	0.885	-4.96722	-4.39745	22.01	tRNA-Leu (anticodon CAG) 2-1
F3	2e-05	6.85e-07	0.747	-4.96545	-3.70768	834.87	coagulation factor III, tissue factor
LIFR	2.02e-05	6.92e-07	0.596	-4.96365	-2.95608	2569.55	LIF receptor subunit alpha
KCNB2	2.04e-05	6.99e-07	0.743	-4.96158	-3.68727	25.83	potassium voltage-gated channel subfamily B member 2
ZNF587B	2.04e-05	7e-07	0.308	4.9613	1.52562	969.16	zinc finger protein 587B
CRYBG1	2.07e-05	7.13e-07	0.627	-4.95777	-3.10634	1595.1	crystallin beta-gamma domain containing 1
PRTFDC1	2.08e-05	7.15e-07	0.779	-4.95725	-3.86012	134.29	phosphoribosyl transferase domain containing 1
PUM3	2.09e-05	7.2e-07	0.459	4.95577	2.27543	1581.91	pumilio RNA binding family member 3
IER3	2.15e-05	7.43e-07	0.517	-4.94966	-2.55878	845.54	immediate early response 3
CGNL1	2.15e-05	7.44e-07	0.63	-4.94949	-3.11959	1865.22	cingulin like 1
RP1	2.2e-05	7.61e-07	0.842	-4.9452	-4.16388	103.1	RP1 axonemal microtubule associated
KCNMB1	2.24e-05	7.76e-07	0.581	-4.94132	-2.86873	95.09	potassium calcium-activated channel subfamily M regulatory beta subunit 1
SLC6A9	2.25e-05	7.81e-07	0.748	-4.94005	-3.69333	709.36	solute carrier family 6 member 9
LOC112268447	2.25e-05	7.82e-07	0.809	-4.93975	-3.99837	310.45
EMX2OS	2.28e-05	7.92e-07	0.725	-4.93729	-3.57955	311.64	EMX2 opposite strand/antisense RNA
HMOX1	2.29e-05	7.99e-07	0.665	-4.93562	-3.28101	4899.5	heme oxygenase 1
GLT1D1	2.31e-05	8.05e-07	0.704	-4.93417	-3.47312	109.78	glycosyltransferase 1 domain containing 1
MIR4697HG	2.33e-05	8.14e-07	0.588	-4.93188	-2.89992	103.03	replaced by ID 22997
PDE11A	2.35e-05	8.21e-07	0.883	-4.93043	-4.3539	220.89	phosphodiesterase 11A
C4B	2.36e-05	8.29e-07	0.776	-4.9285	-3.82214	19374	complement C4B (Chido blood group)
BMP4	2.36e-05	8.29e-07	0.687	-4.92841	-3.38347	1667.24	bone morphogenetic protein 4
NUAK1	2.38e-05	8.35e-07	0.413	-4.92701	-2.03544	480.62	NUAK family kinase 1
A4GALT	2.4e-05	8.43e-07	0.596	-4.9251	-2.93613	407.85	alpha 1,4-galactosyltransferase (P blood group)
LOC107986541	2.4e-05	8.46e-07	1.105	4.92436	5.44125	79.69	uncharacterized LOC107986541
LOC107984123	2.41e-05	8.51e-07	0.917	-4.9234	-4.51314	122.45	uncharacterized LOC107984123
CSDC2	2.44e-05	8.61e-07	0.664	-4.92104	-3.2688	180.35	cold shock domain containing C2
LAMA2	2.46e-05	8.72e-07	0.54	-4.91862	-2.657	1020.09	laminin subunit alpha 2
CCDC169	2.46e-05	8.72e-07	0.776	4.91859	3.81709	157.54	coiled-coil domain containing 169
STEAP3	2.49e-05	8.83e-07	0.593	-4.91602	-2.91622	849.25	STEAP3 metalloreductase
THRB	2.52e-05	8.93e-07	0.603	-4.91377	-2.96412	233.72	thyroid hormone receptor beta
PIP4K2A	2.54e-05	9.03e-07	0.39	4.91178	1.9163	5258.58	phosphatidylinositol-5-phosphate 4-kinase type 2 alpha
LOC105373957	2.55e-05	9.07e-07	0.562	4.91074	2.75796	302.3	uncharacterized LOC105373957
GUCY1A1	2.59e-05	9.22e-07	0.584	-4.90765	-2.86596	3657.5	guanylate cyclase 1 soluble subunit alpha 1
C4A	2.59e-05	9.24e-07	0.768	-4.90716	-3.76647	20392	complement C4A (Rodgers blood group)
DGKI	2.59e-05	9.23e-07	0.689	-4.90731	-3.38227	644.69	diacylglycerol kinase iota
SIX3-AS1	2.59e-05	9.26e-07	0.711	-4.90685	-3.48961	33.57	SIX3 antisense RNA 1
MMRN2	2.59e-05	9.29e-07	0.463	-4.90621	-2.27363	1538.29	multimerin 2
TMEM88	2.63e-05	9.41e-07	0.656	-4.90351	-3.21633	190.89	transmembrane protein 88
LINC02981	2.65e-05	9.5e-07	0.717	-4.90183	-3.51642	130.42	long intergenic non-protein coding RNA 2981
DUSP9	2.66e-05	9.55e-07	1.128	4.90076	5.52951	119.62	dual specificity phosphatase 9
SLC2A12	2.7e-05	9.72e-07	0.835	-4.89719	-4.08963	1225.22	solute carrier family 2 member 12
DPT	2.71e-05	9.78e-07	1.029	-4.89601	-5.03845	30.12	dermatopontin
LRRC3B	2.77e-05	1e-06	0.79	-4.89173	-3.8645	73.91	leucine rich repeat containing 3B
CHRNA4	2.79e-05	1.01e-06	0.951	-4.8898	-4.65035	45.65	cholinergic receptor nicotinic alpha 4 subunit
FGF7	2.82e-05	1.02e-06	0.775	-4.88758	-3.78679	619.84	fibroblast growth factor 7
ALPK3	2.87e-05	1.04e-06	0.409	-4.88413	-1.99781	359.6	alpha kinase 3
PDZRN3-AS1	2.88e-05	1.05e-06	0.821	-4.88277	-4.00636	38.62	PDZRN3 antisense RNA 1
TSHZ3	3.01e-05	1.09e-06	0.479	-4.87401	-2.33686	312.98	teashirt zinc finger homeobox 3
PCBP4	3.04e-05	1.11e-06	0.535	-4.87177	-2.60516	1228.75	poly(rC) binding protein 4
IGSF9	3.05e-05	1.11e-06	0.875	-4.87075	-4.26276	86.53	immunoglobulin superfamily member 9
ARSJ	3.06e-05	1.11e-06	0.526	-4.87042	-2.56271	135.63	arylsulfatase family member J
GLB1L3	3.11e-05	1.13e-06	0.956	-4.86677	-4.65275	37.58	galactosidase beta 1 like 3
C8orf44	3.12e-05	1.14e-06	0.554	4.86578	2.69724	280.34	chromosome 8 putative open reading frame 44
MPZL2	3.12e-05	1.14e-06	0.524	-4.86587	-2.55066	327.33	myelin protein zero like 2
LOC105379521	3.13e-05	1.15e-06	1.009	4.86487	4.90984	72.67	replaced by ID 105379854
WFIKKN2	3.13e-05	1.15e-06	1.04	-4.86448	-5.05871	279.21	WAP, follistatin/kazal, immunoglobulin, kunitz and netrin domain containing 2
LOC105378367	3.16e-05	1.16e-06	0.591	4.86221	2.87268	594.55	uncharacterized LOC105378367
OSR1	3.16e-05	1.16e-06	0.939	-4.86183	-4.56349	69.84	odd-skipped related transcription factor 1
MAMDC2	3.22e-05	1.18e-06	0.501	-4.85816	-2.4356	469.59	MAM domain containing 2
PCYT1B	3.25e-05	1.2e-06	0.671	-4.85594	-3.26053	155.4	phosphate cytidylyltransferase 1B, choline
FLT4	3.25e-05	1.2e-06	0.538	-4.85552	-2.6113	671.71	fms related receptor tyrosine kinase 4
CDKN2A	3.27e-05	1.21e-06	0.673	4.85427	3.26798	191.82	cyclin dependent kinase inhibitor 2A
IGLV2-14	3.3e-05	1.22e-06	0.782	-4.85217	-3.79606	94.99	immunoglobulin lambda variable 2-14
NR2F1-AS1	3.35e-05	1.24e-06	0.65	-4.84909	-3.15377	342.92	NR2F1 antisense RNA 1
LOC107985991	3.37e-05	1.25e-06	0.795	4.84773	3.85539	483.9	uncharacterized LOC107985991
RGS12	3.37e-05	1.25e-06	0.388	4.84699	1.88038	3184.72	regulator of G protein signaling 12
ASAP1-IT2	3.37e-05	1.25e-06	0.495	4.84709	2.39813	202.33	ASAP1 intronic transcript 2
ARHGEF3	3.43e-05	1.28e-06	0.457	-4.84336	-2.21275	1152.14	Rho guanine nucleotide exchange factor 3
LOXL4	3.43e-05	1.28e-06	0.508	4.84352	2.45856	1496.39	lysyl oxidase like 4
ADORA1	3.48e-05	1.3e-06	0.634	-4.83995	-3.06623	192.46	adenosine A1 receptor
TNRC17	3.5e-05	1.31e-06	0.364	4.83888	1.76002	233.71	trinucleotide repeat containing 17
ECRG4	3.51e-05	1.31e-06	0.967	-4.83801	-4.67907	253.49	ECRG4 augurin precursor
PRDM16-DT	3.54e-05	1.32e-06	1.044	-4.83612	-5.05047	746.8	PRDM16 divergent transcript
RARRES1	3.59e-05	1.35e-06	0.867	-4.83277	-4.19153	2194.54	retinoic acid receptor responder 1
PDE4B	3.63e-05	1.36e-06	0.406	-4.83053	-1.96207	621.09	phosphodiesterase 4B
ZBTB7C	3.63e-05	1.36e-06	0.668	-4.83039	-3.22584	292.52	zinc finger and BTB domain containing 7C
ZNF385D	3.66e-05	1.38e-06	0.691	-4.82833	-3.33621	205.41	zinc finger protein 385D
LOC112268174	3.67e-05	1.38e-06	0.49	4.82729	2.36547	518.1	uncharacterized LOC112268174
SOX1	3.71e-05	1.4e-06	0.909	4.82486	4.38665	305.59	SRY-box transcription factor 1
HAND2	3.77e-05	1.43e-06	1.064	-4.82139	-5.12915	56.71	heart and neural crest derivatives expressed 2
HYAL2	3.8e-05	1.44e-06	0.416	-4.8197	-2.00704	1080.09	hyaluronidase 2
MIR6778	3.8e-05	1.44e-06	0.626	4.81951	3.01636	44.23	microRNA 6778
MYL6	3.82e-05	1.45e-06	0.333	-4.81825	-1.6034	3690.73	myosin light chain 6
LHFPL6	3.82e-05	1.45e-06	0.45	-4.81818	-2.16681	935.26	LHFPL tetraspan subfamily member 6
DIXDC1	3.83e-05	1.46e-06	0.486	-4.81728	-2.34166	1918.31	DIX domain containing 1
IFNK	3.87e-05	1.47e-06	0.523	4.81468	2.51634	158.53	interferon kappa
MIR635	3.87e-05	1.47e-06	0.435	4.81462	2.09432	90.75	microRNA 635
LOC105373067	3.88e-05	1.48e-06	1.318	-4.81419	-6.34516	19.71	uncharacterized LOC105373067
NHS	3.92e-05	1.5e-06	0.487	-4.81166	-2.34351	289.16	NHS actin remodeling regulator
TAL1	3.93e-05	1.5e-06	0.637	-4.81117	-3.06635	84.27	TAL bHLH transcription factor 1, erythroid differentiation factor
NXPE3	3.97e-05	1.52e-06	0.378	-4.80842	-1.81744	508.56	neurexophilin and PC-esterase domain family member 3
GSN	3.97e-05	1.52e-06	0.473	-4.80865	-2.27285	16466.6	gelsolin
LOXL1-AS1	3.98e-05	1.53e-06	0.46	-4.80781	-2.21398	193.42	LOXL1 antisense RNA 1
MYRIP	3.98e-05	1.53e-06	0.932	-4.80727	-4.48173	2022.23	myosin VIIA and Rab interacting protein
ITGA1	3.98e-05	1.53e-06	0.339	-4.80682	-1.62861	1251.62	integrin subunit alpha 1
CCDC144BP	3.98e-05	1.53e-06	0.536	4.80689	2.57812	1037.42	coiled-coil domain containing 144B, pseudogene
SLC18A3	3.99e-05	1.54e-06	1.543	-4.80639	-7.41688	25.37	solute carrier family 18 member A3
LOC107987078	4.01e-05	1.55e-06	0.938	-4.80501	-4.50833	1589.05	uncharacterized LOC107987078
WNT6	4.03e-05	1.56e-06	0.783	-4.80401	-3.76318	33.98	Wnt family member 6
LOC112267859	4.03e-05	1.56e-06	0.975	-4.80368	-4.68563	56.71	putative aquaporin-7-like protein 3
TENM3	4.11e-05	1.59e-06	0.669	-4.79945	-3.2096	1146.91	teneurin transmembrane protein 3
LOC105373117	4.12e-05	1.6e-06	0.543	4.79872	2.60762	993.13
MIR9898	4.13e-05	1.6e-06	0.772	-4.79797	-3.7033	56.62	microRNA 9898
FADS2	4.16e-05	1.62e-06	0.612	-4.79617	-2.93383	2551.37	fatty acid desaturase 2
RIMBP2	4.16e-05	1.62e-06	0.732	-4.79628	-3.51248	160.52	RIMS binding protein 2
ARSG	4.16e-05	1.62e-06	0.314	4.79578	1.50674	2238.7	arylsulfatase G
LOX	4.2e-05	1.64e-06	0.652	-4.79327	-3.12319	783.87	lysyl oxidase
LOC105371131	4.2e-05	1.64e-06	0.489	4.79338	2.3459	351.84	uncharacterized LOC105371131
DPYSL2	4.27e-05	1.67e-06	0.439	-4.78965	-2.10395	4432.54	dihydropyrimidinase like 2
SEMA6B	4.3e-05	1.68e-06	0.469	-4.78799	-2.24566	947.26	semaphorin 6B
JPH1	4.32e-05	1.69e-06	0.861	4.78724	4.12336	153.12	junctophilin 1
IL1RN	4.36e-05	1.71e-06	0.824	-4.78508	-3.94347	95.94	interleukin 1 receptor antagonist
PTGFR	4.36e-05	1.71e-06	1	-4.78454	-4.78303	183.97	prostaglandin F receptor
RRAD	4.36e-05	1.71e-06	0.872	-4.78464	-4.17278	60.87	RRAD, Ras related glycolysis inhibitor and calcium channel regulator
LOC105377452	4.41e-05	1.74e-06	0.96	4.78203	4.59133	82.22	uncharacterized LOC105377452
S100A4	4.43e-05	1.74e-06	0.495	-4.78095	-2.36652	577.49	S100 calcium binding protein A4
HID1	4.44e-05	1.75e-06	0.624	-4.77995	-2.98142	346.47	HID1 domain containing
SFRP5	4.49e-05	1.77e-06	1.345	-4.77758	-6.42772	2842.02	secreted frizzled related protein 5
TGFB2-OT1	4.49e-05	1.78e-06	0.824	-4.77721	-3.93595	86.82	TGFB2 overlapping transcript 1
EFHD1	4.51e-05	1.79e-06	0.553	4.77627	2.64035	3426.52	EF-hand domain family member D1
LINC02202	4.51e-05	1.79e-06	0.912	-4.77603	-4.35682	31.28	long intergenic non-protein coding RNA 2202
ACTA2	4.51e-05	1.79e-06	0.499	-4.77592	-2.38279	2703.91	actin alpha 2, smooth muscle
KCNB1	4.52e-05	1.8e-06	0.759	-4.77522	-3.62543	277.97	potassium voltage-gated channel subfamily B member 1
LRRC4C	4.52e-05	1.8e-06	0.685	-4.77496	-3.27279	158.36	leucine rich repeat containing 4C
GALNT5	4.52e-05	1.8e-06	0.71	-4.77428	-3.38826	85.39	polypeptide N-acetylgalactosaminyltransferase 5
MRO	4.52e-05	1.8e-06	0.705	-4.77438	-3.36791	231.08	maestro
JAM2	4.52e-05	1.81e-06	0.552	-4.77409	-2.63622	610.5	junctional adhesion molecule 2
MRGPRF	4.53e-05	1.81e-06	0.669	-4.77359	-3.19561	260.41	MAS related GPR family member F
TMEM79	4.53e-05	1.81e-06	0.315	4.77316	1.50263	391.49	transmembrane protein 79
GRK3	4.62e-05	1.85e-06	0.372	4.7693	1.77417	2987.29	G protein-coupled receptor kinase 3
CACNA1G	4.67e-05	1.87e-06	0.889	-4.76686	-4.23916	43.47	calcium voltage-gated channel subunit alpha1 G
ASTN2-AS1	4.69e-05	1.88e-06	0.681	4.76545	3.24298	155.43	ASTN2 antisense RNA 1
OLFML2A	4.79e-05	1.92e-06	0.408	-4.76129	-1.94214	949.91	olfactomedin like 2A
LOC105369194	4.79e-05	1.93e-06	0.588	-4.76065	-2.79961	124.76	uncharacterized LOC105369194
SNX8	4.79e-05	1.93e-06	0.469	4.76085	2.23192	4068.06	sorting nexin 8
LIMCH1	4.8e-05	1.93e-06	0.504	-4.76015	-2.39986	2416.89	LIM and calponin homology domains 1
LINC01010	4.8e-05	1.94e-06	0.899	-4.7595	-4.27895	308.98	long intergenic non-protein coding RNA 1010
RAB27B	4.8e-05	1.94e-06	0.774	-4.75931	-3.68599	57.43	RAB27B, member RAS oncogene family
PLAC4	4.8e-05	1.94e-06	0.567	4.75917	2.69638	2349.76	placenta enriched 4
LOC107985728	4.89e-05	1.98e-06	0.952	-4.75536	-4.52663	346.27	collagen alpha-1(III) chain-like
ZNF423	4.92e-05	2e-06	0.568	-4.75372	-2.69789	979.15	zinc finger protein 423
TNIK	4.97e-05	2.02e-06	0.459	-4.7515	-2.18223	438.52	TRAF2 and NCK interacting kinase
FKBP1AP1	5.04e-05	2.05e-06	0.374	4.74836	1.77816	142.96	FKBP prolyl isomerase 1A pseudogene 1
KAZALD1	5.06e-05	2.06e-06	0.676	-4.74769	-3.21126	223.24	Kazal type serine peptidase inhibitor domain 1
CEP83	5.11e-05	2.08e-06	0.477	4.74526	2.26144	4350.04	centrosomal protein 83
GASK1B	5.14e-05	2.1e-06	0.461	-4.74344	-2.18712	986.48	golgi associated kinase 1B
SPOCK3	5.14e-05	2.1e-06	1.215	-4.74346	-5.76562	47.22	SPARC (osteonectin), cwcv and kazal like domains proteoglycan 3
LOC107987281	5.14e-05	2.1e-06	1.101	-4.74388	-5.22274	38.2
ADCY4	5.17e-05	2.11e-06	0.436	-4.74216	-2.06551	249.47	adenylate cyclase 4
TMEM176B	5.27e-05	2.16e-06	0.666	-4.738	-3.1535	4726.57	transmembrane protein 176B
PCSK1N	5.32e-05	2.18e-06	0.916	-4.7359	-4.34038	230.6	proprotein convertase subtilisin/kexin type 1 inhibitor
MPP7	5.36e-05	2.2e-06	0.566	-4.73419	-2.68136	288.13	MAGUK p55 scaffold protein 7
COL3A1	5.36e-05	2.21e-06	0.641	-4.73365	-3.03643	19780.8	collagen type III alpha 1 chain
TMTC2	5.39e-05	2.22e-06	0.355	-4.73263	-1.68102	399.09	transmembrane O-mannosyltransferase targeting cadherins 2
KLF17	5.42e-05	2.23e-06	1.297	-4.73107	-6.13557	26.04	KLF transcription factor 17
IGSF9B	5.43e-05	2.24e-06	0.436	-4.73035	-2.06433	265.48	immunoglobulin superfamily member 9B
OXTR	5.45e-05	2.25e-06	0.902	-4.72952	-4.26474	131.15	oxytocin receptor
LOC105376078	5.51e-05	2.28e-06	0.804	-4.72718	-3.79938	71.3	uncharacterized LOC105376078
SMAD9	5.57e-05	2.3e-06	0.472	-4.72467	-2.22967	892.64	SMAD family member 9
AR	5.59e-05	2.32e-06	0.636	-4.72377	-3.0025	394.2	androgen receptor
FPR1	5.64e-05	2.34e-06	0.672	-4.72183	-3.1718	383.91	formyl peptide receptor 1
TPSB2	5.66e-05	2.35e-06	0.978	-4.72082	-4.618	461.28	tryptase beta 2
P2RY1	5.69e-05	2.36e-06	0.448	-4.71949	-2.11302	248.63	purinergic receptor P2Y1
PPARGC1A	5.7e-05	2.37e-06	0.713	-4.71883	-3.36401	365.18	PPARG coactivator 1 alpha
NOVA2	5.78e-05	2.41e-06	0.636	-4.71582	-3.00011	222.7	NOVA alternative splicing regulator 2
CPXM2	5.81e-05	2.42e-06	0.434	-4.71463	-2.04733	1648.98	carboxypeptidase X, M14 family member 2
AKAP12	5.82e-05	2.43e-06	0.315	-4.71369	-1.48521	5591.76	A-kinase anchoring protein 12
PDE2A	5.82e-05	2.43e-06	0.528	-4.71372	-2.49096	260.61	phosphodiesterase 2A
DCHS1	5.85e-05	2.45e-06	0.383	-4.71261	-1.80724	2555.2	dachsous cadherin-related 1
LINC02884	5.88e-05	2.46e-06	0.865	-4.71134	-4.07299	113.65	long intergenic non-protein coding RNA 2884
GPD1	5.9e-05	2.47e-06	0.583	-4.71034	-2.74551	70.54	glycerol-3-phosphate dehydrogenase 1
GABRQ	5.92e-05	2.49e-06	0.871	-4.70922	-4.1032	52.64	gamma-aminobutyric acid type A receptor subunit theta
MMRN1	5.93e-05	2.49e-06	0.653	-4.70882	-3.07423	534.51	multimerin 1
RMST	5.93e-05	2.49e-06	1.037	-4.70867	-4.88428	640.44	rhabdomyosarcoma 2 associated transcript
LOC84214	6e-05	2.53e-06	0.723	4.70597	3.40425	71.59	Putative uncharacterized protein FLJ92257
PRTG	6.07e-05	2.56e-06	0.54	4.70347	2.53885	3038.32	protogenin
ANTXR2	6.07e-05	2.57e-06	0.488	-4.70279	-2.29635	1051.3	ANTXR cell adhesion molecule 2
CXCL14	6.07e-05	2.56e-06	1.009	-4.70313	-4.74545	1051.74	C-X-C motif chemokine ligand 14
ABLIM1	6.07e-05	2.57e-06	0.438	-4.70281	-2.06112	3907.28	actin binding LIM protein 1
SCN3B	6.09e-05	2.58e-06	0.967	-4.70191	-4.54594	515.03	sodium voltage-gated channel beta subunit 3
TLE2	6.1e-05	2.58e-06	0.555	-4.70138	-2.61017	986.3	TLE family member 2, transcriptional corepressor
IL1RL1	6.1e-05	2.59e-06	1.008	-4.7009	-4.73763	76.49	interleukin 1 receptor like 1
PTGES	6.1e-05	2.59e-06	0.65	-4.70068	-3.05374	210.68	prostaglandin E synthase
UNC5C	6.32e-05	2.69e-06	0.553	-4.6935	-2.59569	463.69	unc-5 netrin receptor C
SLC7A2	6.32e-05	2.69e-06	0.717	-4.69322	-3.3642	3204.95	solute carrier family 7 member 2
VIRMA-DT	6.34e-05	2.7e-06	0.524	4.69241	2.4567	55.52	VIRMA divergent transcript
CNTNAP3C	6.38e-05	2.72e-06	0.613	-4.69072	-2.87355	115.55	contactin associated protein family member 3C
LOC107987361	6.4e-05	2.74e-06	0.586	4.6897	2.74685	69.02	replaced by ID 105379426
FLT1	6.4e-05	2.73e-06	0.613	-4.68978	-2.87289	2167.01	fms related receptor tyrosine kinase 1
LOC101928896	6.42e-05	2.75e-06	0.807	4.68899	3.78588	76.58	uncharacterized LOC101928896
IL6-AS1	6.57e-05	2.82e-06	0.947	-4.68366	-4.43677	21.4	IL6 antisense RNA 1
GNA14	6.57e-05	2.82e-06	0.619	-4.68375	-2.90111	131.54	G protein subunit alpha 14
PLXNA4	6.57e-05	2.82e-06	0.515	-4.68341	-2.41047	500.7	plexin A4
FOXC2	6.6e-05	2.84e-06	0.745	-4.68219	-3.48893	98.44	forkhead box C2
KCNJ8	6.7e-05	2.89e-06	0.646	-4.67877	-3.02297	331.97	potassium inwardly rectifying channel subfamily J member 8
LOC105373250	6.7e-05	2.88e-06	0.7	4.67887	3.27447	182.11	uncharacterized LOC105373250
ABCA3	6.84e-05	2.95e-06	0.467	-4.6744	-2.18452	835.96	ATP binding cassette subfamily A member 3
DAPL1	6.89e-05	2.98e-06	0.926	-4.67253	-4.32716	187.22	death associated protein like 1
MIR3606	6.97e-05	3.01e-06	0.691	-4.66993	-3.2286	629.77	microRNA 3606
VASN	7e-05	3.03e-06	0.627	-4.66905	-2.92796	1952.84	vasorin
ADAM19	7.01e-05	3.03e-06	0.484	-4.66845	-2.25825	744.66	ADAM metallopeptidase domain 19
LOC105369689	7.05e-05	3.06e-06	0.722	-4.66704	-3.36806	53.33	uncharacterized LOC105369689
FZD10-AS1	7.08e-05	3.07e-06	0.708	-4.66599	-3.30251	60.77	FZD10 antisense divergent transcript
TFPI2	7.15e-05	3.11e-06	0.989	-4.66369	-4.61186	4509.11	tissue factor pathway inhibitor 2
ESRRG	7.17e-05	3.12e-06	0.766	-4.66301	-3.57178	124.2	estrogen related receptor gamma
RASGRP2	7.2e-05	3.14e-06	0.536	-4.66169	-2.4993	214.92	RAS guanyl releasing protein 2
PLAGL1	7.25e-05	3.16e-06	0.503	-4.66003	-2.34303	698.5	PLAG1 like zinc finger 1
CHRNA5	7.25e-05	3.16e-06	0.691	-4.66009	-3.21868	78.27	cholinergic receptor nicotinic alpha 5 subunit
ILKAP	7.29e-05	3.18e-06	0.343	4.65859	1.59847	1108.36	ILK associated serine/threonine phosphatase
LOC107986566	7.34e-05	3.21e-06	0.655	-4.6569	-3.04952	162.36
LOC105372801	7.46e-05	3.27e-06	0.913	-4.65339	-4.24662	24.87	uncharacterized LOC105372801
ABCB1	7.51e-05	3.29e-06	0.559	-4.65181	-2.60232	591.92	ATP binding cassette subfamily B member 1
STEAP2	7.53e-05	3.3e-06	0.73	-4.65121	-3.39487	336.88	STEAP2 metalloreductase
CEMIP	7.54e-05	3.31e-06	0.655	-4.65064	-3.04685	4046.81	cell migration inducing hyaluronidase 1
PI16	7.65e-05	3.36e-06	0.953	-4.64729	-4.42742	4301.11	peptidase inhibitor 16
RYR2	7.7e-05	3.39e-06	0.639	-4.64586	-2.96718	209.93	ryanodine receptor 2
SLC6A6	7.73e-05	3.4e-06	0.426	-4.64486	-1.97752	3439.35	solute carrier family 6 member 6
FXYD1	7.73e-05	3.41e-06	0.747	-4.6446	-3.46748	207.88	FXYD domain containing ion transport regulator 1
SCN9A	7.77e-05	3.43e-06	0.691	-4.64334	-3.2101	181.81	sodium voltage-gated channel alpha subunit 9
LOC102724843	7.77e-05	3.43e-06	0.534	4.64321	2.48019	371.08	uncharacterized LOC102724843
MRAP	7.79e-05	3.44e-06	0.455	4.64242	2.11373	185.07	melanocortin 2 receptor accessory protein
LOC107985064	7.87e-05	3.48e-06	0.827	-4.64014	-3.83831	166.92
MINAR2	7.87e-05	3.49e-06	1.106	4.63985	5.13147	19.72	membrane integral NOTCH2 associated receptor 2
MAPK13	7.96e-05	3.53e-06	0.474	-4.63727	-2.19824	419.33	mitogen-activated protein kinase 13
PYGM	7.99e-05	3.55e-06	0.664	-4.63603	-3.07644	312.02	glycogen phosphorylase, muscle associated
SEPTIN3	7.99e-05	3.55e-06	0.558	4.63621	2.58918	1214.75	septin 3
APPAT	8e-05	3.56e-06	0.48	4.63551	2.22363	81.94	atherosclerotic plaque pathogenesis associated transcript
LOC100506076	8.01e-05	3.57e-06	0.47	4.63517	2.17712	92.66	uncharacterized LOC100506076
ZEB1	8.16e-05	3.64e-06	0.384	-4.63101	-1.78047	694.21	zinc finger E-box binding homeobox 1
RET	8.18e-05	3.65e-06	0.709	-4.63036	-3.28184	107.94	ret proto-oncogene
USP49	8.2e-05	3.67e-06	0.324	4.6295	1.5012	645.66	ubiquitin specific peptidase 49
WIPI1	8.2e-05	3.66e-06	0.31	4.62964	1.43436	1598.86	WD repeat domain, phosphoinositide interacting 1
KLF9	8.31e-05	3.72e-06	0.506	-4.62643	-2.34215	1943.84	KLF transcription factor 9
VWA1	8.34e-05	3.74e-06	0.456	-4.62548	-2.10782	1636.26	von Willebrand factor A domain containing 1
CHRM3	8.39e-05	3.76e-06	0.798	-4.62415	-3.68832	611.08	cholinergic receptor muscarinic 3
LOC105373791	8.41e-05	3.78e-06	0.671	-4.62331	-3.10345	807.59	uncharacterized LOC105373791
ZNF704	8.42e-05	3.78e-06	0.584	4.62294	2.69771	9759.9	zinc finger protein 704
PLPP3	8.49e-05	3.82e-06	0.635	-4.62093	-2.93537	4417.95	phospholipid phosphatase 3
PURG	8.56e-05	3.85e-06	0.9	-4.61909	-4.15852	53.23	purine rich element binding protein G
ITGA5	8.64e-05	3.9e-06	0.453	-4.61667	-2.08908	2227.6	integrin subunit alpha 5
PTGIS	8.64e-05	3.9e-06	0.602	-4.6166	-2.77815	943.22	prostaglandin I2 synthase
MARVELD2	8.65e-05	3.91e-06	0.511	-4.61619	-2.36031	114.07	MARVEL domain containing 2
ADAMTS4	8.77e-05	3.97e-06	0.767	-4.61307	-3.5388	604.44	ADAM metallopeptidase with thrombospondin type 1 motif 4
LINC00354	8.82e-05	3.99e-06	1.297	4.61187	5.98088	16.44	long intergenic non-protein coding RNA 354
HDC	9e-05	4.08e-06	1.012	-4.60743	-4.66283	52.73	histidine decarboxylase
TEX41	9.06e-05	4.11e-06	0.886	4.60571	4.08274	3286.96	testis expressed 41
CD34	9.08e-05	4.12e-06	0.576	-4.60502	-2.6541	1146.25	CD34 molecule
RLBP1	9.11e-05	4.14e-06	1.315	-4.60409	-6.05298	5844.97	retinaldehyde binding protein 1
SEMA5B	9.15e-05	4.16e-06	0.524	-4.60318	-2.41345	151.59	semaphorin 5B
TRABD2B	9.18e-05	4.18e-06	0.713	-4.60208	-3.28272	179.22	TraB domain containing 2B
LINC01668	9.36e-05	4.27e-06	0.711	4.59792	3.2677	54.94	long intergenic non-protein coding RNA 1668
SLC23A3	9.38e-05	4.28e-06	0.591	4.5971	2.71532	97.98	solute carrier family 23 member 3
CHST15	9.38e-05	4.28e-06	0.468	-4.59712	-2.1499	1771.07	carbohydrate sulfotransferase 15
FAM241A	9.46e-05	4.32e-06	0.489	-4.59513	-2.24573	110.85	family with sequence similarity 241 member A
HGD	9.56e-05	4.39e-06	1.052	-4.59207	-4.8327	142.81	homogentisate 1,2-dioxygenase
MYLK-AS1	9.56e-05	4.39e-06	0.495	-4.59206	-2.27196	205.01	MYLK antisense RNA 1
KRT19	9.56e-05	4.38e-06	0.948	-4.59231	-4.35474	127.78	keratin 19
FHL1	9.56e-05	4.39e-06	0.492	-4.59203	-2.25848	2834.37	four and a half LIM domains 1
FLNB	9.7e-05	4.46e-06	0.376	-4.58891	-1.72487	7090.72	filamin B
HEATR5A	9.7e-05	4.46e-06	0.309	4.58851	1.41637	4026.06	HEAT repeat containing 5A
CDSN	9.86e-05	4.54e-06	0.804	-4.58508	-3.68458	22.16	corneodesmosin
KLF9-DT	9.93e-05	4.58e-06	0.555	-4.58332	-2.54156	160.44	KLF9 divergent transcript
DIRAS2	0.0001	4.62e-06	0.711	-4.58116	-3.25826	59.96	DIRAS family GTPase 2
LAMA4	0.000101	4.65e-06	0.46	-4.58012	-2.10756	2867.79	laminin subunit alpha 4
NRXN1	0.000102	4.7e-06	0.842	-4.5778	-3.85557	325.44	neurexin 1
ENPP4	0.000102	4.74e-06	0.57	-4.57596	-2.60622	401.29	ectonucleotide pyrophosphatase/phosphodiesterase 4
SYN1	0.000103	4.77e-06	0.561	-4.57473	-2.56737	58.42	synapsin I
LOC101928760	0.000104	4.82e-06	0.776	4.5726	3.54927	72.49	uncharacterized LOC101928760
CHRDL2	0.000104	4.83e-06	0.743	-4.57199	-3.39693	54.14	chordin like 2
ART1	0.000104	4.85e-06	0.834	4.57118	3.8127	84.96	ADP-ribosyltransferase 1
IGHV3-72	0.000106	4.92e-06	1.268	-4.56799	-5.79209	21.84	immunoglobulin heavy variable 3-72
SYT1	0.000107	4.98e-06	0.996	-4.56555	-4.54607	156.55	synaptotagmin 1
ACKR1	0.000107	4.99e-06	0.841	-4.56528	-3.84095	355.3	atypical chemokine receptor 1 (Duffy blood group)
IGHV3-49	0.000108	5.05e-06	1.11	-4.5629	-5.06418	46.75	immunoglobulin heavy variable 3-49
ACTG2	0.00011	5.14e-06	0.677	-4.55919	-3.08605	257.4	actin gamma 2, smooth muscle
TMEM200A	0.00011	5.13e-06	0.622	-4.55932	-2.83765	164.18	transmembrane protein 200A
ADIRF	0.00011	5.15e-06	0.528	-4.55872	-2.40895	244.79	adipogenesis regulatory factor
B3GALT5	0.00011	5.15e-06	0.638	-4.55856	-2.90791	223.47	beta-1,3-galactosyltransferase 5
LCNL1	0.000111	5.19e-06	0.674	-4.55699	-3.0715	43.5	lipocalin like 1
BGN	0.000111	5.2e-06	0.441	-4.55668	-2.01011	6477.22	biglycan
NREP	0.000111	5.21e-06	0.48	-4.55605	-2.18646	445.06	neuronal regeneration related protein
MYOC	0.000112	5.26e-06	1.55	-4.55433	-7.0613	3168.83	myocilin
MSMO1	0.000112	5.27e-06	0.426	-4.55368	-1.9401	359.07	methylsterol monooxygenase 1
NR5A2	0.000112	5.29e-06	0.7	-4.55304	-3.18627	63.61	nuclear receptor subfamily 5 group A member 2
LRATD2	0.000112	5.29e-06	0.52	-4.55311	-2.36575	1967.79	LRAT domain containing 2
PRICKLE2-AS1	0.000113	5.33e-06	0.434	-4.55121	-1.97456	233.16	PRICKLE2 antisense RNA 1
ITGAV	0.000114	5.36e-06	0.503	-4.55006	-2.28724	12585	integrin subunit alpha V
IGHV4-34	0.000115	5.41e-06	0.983	-4.54805	-4.47283	36.28	immunoglobulin heavy variable 4-34
METTL24	0.000116	5.49e-06	0.679	-4.54512	-3.08639	136.6	methyltransferase like 24
ZNF208	0.000117	5.53e-06	0.704	-4.54373	-3.1983	277.29	zinc finger protein 208
TMEM200C	0.000117	5.53e-06	0.73	4.54343	3.31639	2046.02	transmembrane protein 200C
EYA2	0.000117	5.56e-06	0.629	-4.54264	-2.85582	329.29	EYA transcriptional coactivator and phosphatase 2
GEM	0.000118	5.62e-06	0.569	-4.54011	-2.58418	1261.81	GTP binding protein overexpressed in skeletal muscle
PRIMA1	0.000118	5.63e-06	0.468	-4.53974	-2.12441	551.04	proline rich membrane anchor 1
DMGDH	0.000119	5.67e-06	0.623	-4.53821	-2.8295	123.28	dimethylglycine dehydrogenase
ADGRF5	0.00012	5.74e-06	0.537	-4.53567	-2.43457	1293.17	adhesion G protein-coupled receptor F5
HACD1	0.00012	5.74e-06	0.615	4.53575	2.79008	675.07	3-hydroxyacyl-CoA dehydratase 1
GRIK3	0.000121	5.77e-06	0.666	-4.5345	-3.02025	438.28	glutamate ionotropic receptor kainate type subunit 3
FAM180A	0.000121	5.78e-06	0.582	-4.53413	-2.6404	47.94	family with sequence similarity 180 member A
JAM3	0.000121	5.79e-06	0.404	-4.53408	-1.83082	1170.89	junctional adhesion molecule 3
NDUFA4L2	0.000121	5.78e-06	0.479	-4.5344	-2.17	403.8	NDUFA4 mitochondrial complex associated like 2
EPHB6	0.000122	5.83e-06	0.717	-4.53242	-3.2476	320.44	EPH receptor B6
NCAM2	0.000123	5.88e-06	0.38	-4.53067	-1.72068	320.27	neural cell adhesion molecule 2
APCDD1	0.000125	5.98e-06	0.644	-4.52709	-2.91337	409.72	APC down-regulated 1
LRRC58-DT	0.000125	6.01e-06	0.561	-4.52594	-2.53727	475.53	LRRC58 divergent transcript
CARMN	0.000125	6.03e-06	0.517	-4.52527	-2.33745	217.99	cardiac mesoderm enhancer-associated non-coding RNA
PIM1	0.000125	6.03e-06	0.527	-4.52546	-2.38607	835.11	Pim-1 proto-oncogene, serine/threonine kinase
ADGRB3	0.000125	6.03e-06	0.607	-4.52549	-2.74475	182.66	adhesion G protein-coupled receptor B3
WDR91	0.000125	6.02e-06	0.403	4.52581	1.82544	2491.47	WD repeat domain 91
ENO2	0.000125	6.03e-06	0.497	-4.52538	-2.25011	2092.87	enolase 2
GPR143	0.000125	6.03e-06	0.453	4.52538	2.04894	3569.42	G protein-coupled receptor 143
PAK3	0.000125	6.04e-06	0.488	-4.52509	-2.20991	286.4	p21 (RAC1) activated kinase 3
ADAMTS8	0.000126	6.09e-06	0.729	-4.52316	-3.29521	62.14	ADAM metallopeptidase with thrombospondin type 1 motif 8
MIR211	0.000126	6.09e-06	0.875	4.52316	3.95782	388.04	microRNA 211
PRCD	0.000127	6.16e-06	0.533	4.52083	2.40772	1022.39	photoreceptor disc component
LOC105378539	0.000128	6.22e-06	0.417	4.51866	1.88475	1188.9
LOXL2	0.000129	6.27e-06	0.459	-4.51708	-2.07463	532.15	lysyl oxidase like 2
LIPG	0.000129	6.28e-06	1.014	-4.51663	-4.57957	512.73	lipase G, endothelial type
LINC01018	0.000129	6.3e-06	0.925	-4.51623	-4.17851	88.66	long intergenic non-protein coding RNA 1018
LINC01909	0.00013	6.35e-06	0.75	4.51437	3.3859	165.24	long intergenic non-protein coding RNA 1909
TYRO3	0.000131	6.38e-06	0.48	4.51325	2.16841	2574.58	TYRO3 protein tyrosine kinase
JPH2	0.000131	6.39e-06	0.609	-4.5132	-2.74704	194.05	junctophilin 2
IRAG1-AS1	0.000131	6.43e-06	0.701	-4.51189	-3.16302	80.17	IRAG1 antisense RNA 1
LOC101928263	0.000132	6.49e-06	0.641	-4.50983	-2.88997	32.46	uncharacterized LOC101928263
NR2E1	0.000132	6.49e-06	0.894	-4.5099	-4.03068	150.42	nuclear receptor subfamily 2 group E member 1
ABLIM3	0.000133	6.51e-06	0.421	-4.50909	-1.8979	650.07	actin binding LIM protein family member 3
TSHZ2	0.000133	6.54e-06	0.622	-4.50811	-2.80518	150.15	teashirt zinc finger homeobox 2
FRMPD2	0.000134	6.58e-06	1.045	-4.50686	-4.70744	37.05	FERM and PDZ domain containing 2
PRKAR2B	0.000134	6.6e-06	0.474	-4.50631	-2.13778	255.18	protein kinase cAMP-dependent type II regulatory subunit beta
NID1	0.000135	6.63e-06	0.432	-4.5053	-1.94822	3669.2	nidogen 1
TTLL7	0.000135	6.65e-06	0.547	-4.50444	-2.46182	240.44	tubulin tyrosine ligase like 7
PITX1	0.000136	6.69e-06	0.833	-4.50333	-3.75006	463.47	paired like homeodomain 1
TSPAN1	0.000137	6.75e-06	0.823	-4.50145	-3.70585	305.91	tetraspanin 1
TBC1D9	0.000137	6.77e-06	0.389	-4.50086	-1.75265	1701.59	TBC1 domain family member 9
CNTNAP3	0.000137	6.8e-06	0.58	-4.49993	-2.611	426.74	contactin associated protein family member 3
COL13A1	0.000137	6.8e-06	0.598	-4.49989	-2.69205	77.62	collagen type XIII alpha 1 chain
PCDH19	0.000137	6.8e-06	0.845	-4.49977	-3.80264	291.68	protocadherin 19
PTN	0.000138	6.82e-06	0.812	-4.49931	-3.65337	314.56	pleiotrophin
NELL2	0.000139	6.89e-06	0.877	-4.49692	-3.94474	1076.01	neural EGFL like 2
CTNNA2	0.000141	6.99e-06	0.936	-4.4939	-4.20419	122.32	catenin alpha 2
UNC5A	0.000141	7.01e-06	0.615	-4.49329	-2.76484	63.26	unc-5 netrin receptor A
PRPH	0.000141	7.01e-06	0.997	-4.49344	-4.48157	71.64	peripherin
NARS2	0.000141	7.04e-06	0.528	4.49247	2.37202	1782.41	asparaginyl-tRNA synthetase 2, mitochondrial
KLF4	0.000142	7.08e-06	0.493	-4.49113	-2.21403	513.26	KLF transcription factor 4
G0S2	0.000143	7.13e-06	0.729	-4.48975	-3.27468	82.5	G0/G1 switch 2
ALPL	0.000143	7.14e-06	0.64	-4.48953	-2.87501	632.67	alkaline phosphatase, biomineralization associated
GRID1	0.000143	7.16e-06	0.635	4.48882	2.85197	623.24	glutamate ionotropic receptor delta type subunit 1
LOC105379170	0.000144	7.18e-06	0.695	4.48815	3.1191	676.58
GPT2	0.000145	7.25e-06	0.449	-4.48634	-2.0136	229.3	glutamic--pyruvic transaminase 2
PTH1R	0.000146	7.3e-06	0.531	-4.48477	-2.37921	119.74	parathyroid hormone 1 receptor
ANP32A-IT1	0.000147	7.36e-06	0.407	4.48302	1.8228	329.89	ANP32A intronic transcript 1
LINC00032	0.000147	7.37e-06	0.82	4.48273	3.67719	82.75	long intergenic non-protein coding RNA 32
NRP1	0.000147	7.38e-06	0.551	-4.4824	-2.46781	6262.83	neuropilin 1
FAM53B-AS1	0.000148	7.43e-06	0.664	4.48106	2.9762	252.91	FAM53B antisense RNA 1
LOC105378576	0.000148	7.42e-06	0.628	4.48122	2.8126	52.82
LOC105371926	0.000148	7.47e-06	0.602	4.47982	2.69791	39.75	uncharacterized LOC105371926
MT1E	0.000149	7.5e-06	0.66	-4.47911	-2.95478	732.58	metallothionein 1E
NPDC1	0.00015	7.55e-06	0.583	-4.47756	-2.60914	392	neural proliferation, differentiation and control 1
GFRA3	0.00015	7.57e-06	0.8	-4.47705	-3.57968	62.64	GDNF family receptor alpha 3
FILIP1	0.00015	7.61e-06	0.505	-4.47588	-2.25932	328.42	filamin A interacting protein 1
SSX2IP	0.000154	7.8e-06	0.368	-4.47068	-1.6433	361.44	SSX family member 2 interacting protein
NSUN5P1	0.000154	7.82e-06	0.381	4.47002	1.70208	608.4	NSUN5 pseudogene 1
INS-IGF2	0.000155	7.88e-06	0.755	-4.46828	-3.37491	1788.28	INS-IGF2 readthrough
CH507-145C22.1	0.000156	7.94e-06	0.651	4.46686	2.90685	81.65	uncharacterized CH507-145C22.1
PODXL	0.000156	7.95e-06	0.533	-4.46653	-2.38045	3166.33	podocalyxin like
MIR3142HG	0.000158	8.02e-06	0.755	4.46478	3.37114	2673.23	MIR3142 host gene
ST6GALNAC3	0.000159	8.07e-06	0.389	-4.46333	-1.73582	241.89	ST6 N-acetylgalactosaminide alpha-2,6-sialyltransferase 3
LOC105377664	0.000159	8.11e-06	0.649	4.46217	2.89706	26.26
LAYN	0.00016	8.16e-06	0.722	-4.4609	-3.22025	354.7	layilin
MANF	0.000163	8.29e-06	0.412	-4.45746	-1.83863	380.6	mesencephalic astrocyte derived neurotrophic factor
LINC00603	0.000163	8.31e-06	1.189	-4.45709	-5.30065	30.94	long intergenic non-protein coding RNA 603
FZD4	0.000164	8.37e-06	0.443	-4.45539	-1.97264	1874.05	frizzled class receptor 4
SLC26A4-AS1	0.000164	8.39e-06	0.863	-4.45501	-3.8434	121.93	SLC26A4 antisense RNA 1
CACNA1E	0.000165	8.46e-06	1.021	-4.45318	-4.54838	163.89	calcium voltage-gated channel subunit alpha1 E
LOC105375781	0.000167	8.54e-06	0.641	4.45119	2.8524	62.86	uncharacterized LOC105375781
EML1	0.000171	8.8e-06	0.392	-4.44483	-1.74094	703.74	EMAP like 1
DRD1	0.000174	8.91e-06	0.89	-4.44202	-3.95208	54.22	dopamine receptor D1
NDRG2	0.000174	8.93e-06	0.492	-4.44157	-2.18321	1073.24	NDRG family member 2
ADAMTSL1	0.000174	8.95e-06	0.746	-4.44114	-3.31241	1586.44	ADAMTS like 1
FARP1	0.000176	9.06e-06	0.327	4.43845	1.45251	7142.3	FERM, ARH/RhoGEF and pleckstrin domain protein 1
CHI3L2	0.000176	9.09e-06	0.999	-4.43764	-4.4334	1133.8	chitinase 3 like 2
FOLR1	0.000176	9.1e-06	0.684	-4.43758	-3.03681	204.67	folate receptor alpha
MXRA8	0.000177	9.15e-06	0.501	-4.43626	-2.22141	2454.82	matrix remodeling associated 8
DIO2	0.000178	9.19e-06	0.688	-4.43547	-3.05085	1689.36	iodothyronine deiodinase 2
TEX53	0.000178	9.21e-06	0.678	4.43497	3.00635	41.57	testis expressed 53
DACT3	0.000181	9.35e-06	0.572	-4.43168	-2.53353	272.63	dishevelled binding antagonist of beta catenin 3
PKIA	0.000181	9.39e-06	0.754	-4.43069	-3.34227	148.7	cAMP-dependent protein kinase inhibitor alpha
PALM	0.000182	9.45e-06	0.32	-4.42945	-1.41764	965.05	paralemmin
ARRDC3-AS1	0.000182	9.46e-06	0.498	-4.42919	-2.20486	221.47	ARRDC3 antisense RNA 1
KREMEN1	0.000182	9.48e-06	0.486	-4.42876	-2.15381	2888.39	kringle containing transmembrane protein 1
ZNF365	0.000183	9.52e-06	0.626	-4.4279	-2.77199	83.78	zinc finger protein 365
RSPO2	0.000183	9.53e-06	0.869	-4.42765	-3.84578	335.93	R-spondin 2
INSRR	0.000183	9.55e-06	0.714	-4.42714	-3.16014	37.65	insulin receptor related receptor
APLNR	0.000184	9.6e-06	0.553	-4.42591	-2.44809	325.61	apelin receptor
PDLIM5	0.000185	9.63e-06	0.377	-4.42524	-1.66974	3429.51	PDZ and LIM domain 5
PHYHIP	0.000187	9.74e-06	0.726	-4.42289	-3.20943	153.51	phytanoyl-CoA 2-hydroxylase interacting protein
GLDC	0.00019	9.92e-06	0.811	-4.419	-3.58237	438.04	glycine decarboxylase
LRRN4CL	0.00019	9.96e-06	0.527	4.41806	2.32777	1549.13	LRRN4 C-terminal like
RASIP1	0.00019	9.96e-06	0.526	-4.41805	-2.32592	286.12	Ras interacting protein 1
GASK1B-AS1	0.00019	9.97e-06	0.426	-4.41776	-1.88098	287.98	GASK1B antisense RNA 1
CNRIP1	0.000191	1e-05	0.402	-4.41716	-1.77458	526.25	cannabinoid receptor interacting protein 1
CKMT2-AS1	0.000192	1.01e-05	0.43	4.41507	1.89895	396.04	CKMT2 antisense RNA 1
BTC	0.000195	1.03e-05	0.872	-4.41176	-3.8461	88.91	betacellulin
CLGN	0.000195	1.03e-05	0.902	-4.41159	-3.98139	64.36	calmegin
KLF2	0.000195	1.02e-05	0.593	-4.4119	-2.61464	596.53	KLF transcription factor 2
TSPAN7	0.000195	1.03e-05	0.6	-4.41118	-2.64719	249.96	tetraspanin 7
FGFBP2	0.000196	1.03e-05	0.891	-4.41039	-3.93174	231.28	fibroblast growth factor binding protein 2
SHISA5	0.000198	1.04e-05	0.579	-4.4077	-2.55084	6377.7	shisa family member 5
TPM4	0.000198	1.05e-05	0.361	-4.40722	-1.59062	5474.27	tropomyosin 4
IQSEC3-AS1	0.000198	1.05e-05	0.749	-4.40691	-3.30146	142.13	IQSEC3 antisense RNA 1
MLANA	0.000199	1.05e-05	0.483	4.40616	2.12882	9320.1	melan-A
PLA2R1	0.000201	1.06e-05	0.525	-4.4039	-2.31029	945.16	phospholipase A2 receptor 1
RMDN1	0.000201	1.06e-05	0.337	4.40371	1.48298	1846.38	regulator of microtubule dynamics 1
PERP	0.000201	1.07e-05	0.654	-4.40291	-2.8808	639.09	p53 apoptosis effector related to PMP22
METTL7A	0.000201	1.07e-05	0.541	-4.40303	-2.38044	1479.79	methyltransferase like 7A
IER3-AS1	0.000201	1.07e-05	0.598	-4.4027	-2.63383	129.61	IER3 antisense RNA 1
LINC01426	0.000203	1.08e-05	1.312	-4.40064	-5.77277	21.29	long intergenic non-protein coding RNA 1426
LARGE2	0.000204	1.09e-05	1.073	-4.39899	-4.72107	183.24	LARGE xylosyl- and glucuronyltransferase 2
TGFBR2	0.000207	1.1e-05	0.402	-4.39618	-1.76842	5018.37	transforming growth factor beta receptor 2
BHLHE40	0.000208	1.11e-05	0.395	-4.39514	-1.73716	3244.46	basic helix-loop-helix family member e40
SERP2	0.00021	1.12e-05	0.638	-4.39263	-2.80096	66.42	stress associated endoplasmic reticulum protein family member 2
C19orf33	0.00021	1.12e-05	0.808	-4.39191	-3.55083	20.21	chromosome 19 open reading frame 33
LINC00689	0.000211	1.13e-05	0.687	4.39135	3.01879	89.66	long intergenic non-protein coding RNA 689
STON1	0.000212	1.13e-05	0.331	-4.38974	-1.45304	777.69	stonin 1
ZCCHC24	0.000213	1.14e-05	0.43	-4.38883	-1.88718	2555.74	zinc finger CCHC-type containing 24
TRIM9	0.000213	1.14e-05	0.509	-4.38811	-2.23188	353.14	tripartite motif containing 9
GANC	0.000213	1.14e-05	0.382	4.3882	1.67831	1832.62	glucosidase alpha, neutral C
MSRB3	0.000215	1.15e-05	0.522	-4.38647	-2.28822	774.81	methionine sulfoxide reductase B3
PDLIM4	0.000217	1.16e-05	0.694	-4.38417	-3.0406	538.32	PDZ and LIM domain 4
CD24	0.000217	1.17e-05	0.88	-4.3838	-3.85589	189.51	CD24 molecule
PDIA5	0.000219	1.18e-05	0.284	-4.3818	-1.24386	473.07	protein disulfide isomerase family A member 5
AP5B1	0.000219	1.18e-05	0.356	4.38135	1.55897	3714.44	adaptor related protein complex 5 subunit beta 1
LOC105370998	0.000219	1.18e-05	0.701	-4.38083	-3.07092	60.05	uncharacterized LOC105370998
PDGFD	0.000221	1.19e-05	0.633	-4.37919	-2.77278	490.99	platelet derived growth factor D
SNORD1B	0.000221	1.19e-05	0.887	4.37912	3.88563	45.39	small nucleolar RNA, C/D box 1B
DTX4	0.000221	1.19e-05	0.353	-4.37887	-1.54544	783.95	deltex E3 ubiquitin ligase 4
ESM1	0.000221	1.2e-05	0.856	-4.37824	-3.74732	125.95	endothelial cell specific molecule 1
PKD1P6-NPIPP1	0.000222	1.2e-05	0.334	4.37719	1.46115	1021.2	PKD1P6-NPIPP1 readthrough
COX7A1	0.000222	1.2e-05	0.518	-4.37724	-2.26579	159.48	cytochrome c oxidase subunit 7A1
LOC105373939	0.000222	1.2e-05	0.734	4.3767	3.21304	50.26	uncharacterized LOC105373939
OTX2	0.000227	1.23e-05	1.361	-4.37204	-5.95106	765.68	orthodenticle homeobox 2
LOC105372521	0.000227	1.23e-05	0.995	-4.37162	-4.3514	28.33	uncharacterized LOC105372521
SMG1P6	0.000227	1.24e-05	0.482	4.37131	2.10706	1161.62	SMG1 pseudogene 6
LUM	0.000228	1.24e-05	0.856	-4.37001	-3.74167	759.15	lumican
TFAP2C	0.000228	1.24e-05	0.803	4.37003	3.51024	383.18	transcription factor AP-2 gamma
LL21NC02-21A1.1	0.000228	1.24e-05	0.453	-4.36964	-1.97853	225.09	uncharacterized LL21NC02-21A1.1
LOC105372862	0.00023	1.25e-05	0.504	4.36781	2.20318	89.41	uncharacterized LOC105372862
PCSK7	0.00023	1.26e-05	0.397	-4.36729	-1.73501	2586.3	proprotein convertase subtilisin/kexin type 7
MARVELD3	0.00023	1.26e-05	0.567	-4.36699	-2.47431	68.81	MARVEL domain containing 3
LOC102724701	0.00023	1.26e-05	0.527	4.36706	2.29971	362	uncharacterized LOC102724701
ACTA2-AS1	0.000232	1.27e-05	0.511	-4.36471	-2.22943	1252.12	ACTA2 antisense RNA 1
CDC42EP2	0.000232	1.27e-05	0.482	-4.3647	-2.10243	125.1	CDC42 effector protein 2
XKR4	0.000233	1.28e-05	0.78	-4.36384	-3.40541	240.22	XK related 4
ARRDC3	0.000233	1.28e-05	0.507	-4.36354	-2.21015	3517.8	arrestin domain containing 3
LOC100190986	0.000236	1.3e-05	0.435	4.36071	1.89854	2346.53	uncharacterized LOC100190986
ATP2B3	0.000236	1.3e-05	0.688	-4.36039	-2.99828	347.66	ATPase plasma membrane Ca2+ transporting 3
LOC105371441	0.000236	1.3e-05	0.501	-4.36009	-2.18271	117.25
DYNLT3	0.000237	1.31e-05	0.511	-4.35891	-2.22538	548.1	dynein light chain Tctex-type 3
LOC100507002	0.000238	1.31e-05	1.047	-4.35845	-4.56346	42.46	uncharacterized LOC100507002
KCNIP3	0.000239	1.32e-05	0.454	4.35741	1.97898	431.77	potassium voltage-gated channel interacting protein 3
CHKA	0.000239	1.32e-05	0.398	4.35712	1.7332	2078.1	choline kinase alpha
FAM239B	0.000239	1.32e-05	1.025	4.35693	4.46792	1187.86	zinc finger protein 839 pseudogene
CXCL1	0.00024	1.33e-05	0.826	-4.35588	-3.59803	72.17	C-X-C motif chemokine ligand 1
SOWAHA	0.000242	1.34e-05	0.815	-4.35358	-3.54724	105.08	sosondowah ankyrin repeat domain family member A
LOC107986981	0.000242	1.34e-05	0.467	4.35317	2.03348	381.67	uncharacterized LOC107986981
LOC105378437	0.000242	1.34e-05	0.946	-4.353	-4.11925	178.26	uncharacterized LOC105378437
CSPG5	0.000242	1.34e-05	0.957	-4.35279	-4.1675	598.63	chondroitin sulfate proteoglycan 5
SLC22A3	0.000242	1.35e-05	0.598	-4.35251	-2.60351	93.24	solute carrier family 22 member 3
LOC105378180	0.000243	1.35e-05	0.657	-4.35189	-2.8572	34.73	uncharacterized LOC105378180
PDE1C	0.000244	1.36e-05	0.777	-4.35021	-3.37805	917.15	phosphodiesterase 1C
CNN2	0.000244	1.36e-05	0.442	-4.3503	-1.92252	1906.57	calponin 2
PLCE1	0.000246	1.37e-05	0.493	-4.34891	-2.14343	1893.84	phospholipase C epsilon 1
CADM2	0.000246	1.37e-05	0.784	-4.34821	-3.41072	199.85	cell adhesion molecule 2
CNN3	0.000247	1.38e-05	0.491	-4.3473	-2.13363	4553.56	calponin 3
SPOPL-DT	0.000248	1.38e-05	0.435	4.34657	1.88933	220.04	SPOPL divergent transcript
CCDC154	0.000248	1.39e-05	0.529	4.34573	2.29886	275.03	coiled-coil domain containing 154
RMDN2	0.000249	1.39e-05	0.581	-4.345	-2.52538	1256.67	regulator of microtubule dynamics 2
MARCO	0.000249	1.39e-05	0.998	-4.34484	-4.33472	457.04	macrophage receptor with collagenous structure
ABO	0.000249	1.39e-05	0.675	-4.34483	-2.93156	85.87	ABO, alpha 1-3-N-acetylgalactosaminyltransferase and alpha 1-3-galactosyltransferase
UBR5	0.000249	1.4e-05	0.326	4.34454	1.41806	12554.3	ubiquitin protein ligase E3 component n-recognin 5
LRP2BP	0.000249	1.4e-05	0.564	4.34385	2.44915	859.13	LRP2 binding protein
RAB3C	0.000249	1.4e-05	0.625	-4.34389	-2.71297	77.56	RAB3C, member RAS oncogene family
MICAL3	0.00025	1.4e-05	0.411	4.3434	1.78662	5628.52	microtubule associated monooxygenase, calponin and LIM domain containing 3
HTRA3	0.000251	1.41e-05	0.572	-4.34227	-2.48183	508.87	HtrA serine peptidase 3
GCLM	0.000252	1.42e-05	0.412	-4.34068	-1.78936	460.24	glutamate-cysteine ligase modifier subunit
LRP2	0.000252	1.42e-05	0.603	-4.34062	-2.6166	2294.4	LDL receptor related protein 2
RNF139-DT	0.000254	1.43e-05	0.494	4.33899	2.14226	276.15	RNF139 divergent transcript
LOC105377929	0.000254	1.43e-05	0.914	4.33879	3.96649	163.56	uncharacterized LOC105377929
ANK3	0.000254	1.43e-05	0.656	-4.33856	-2.84506	1334.85	ankyrin 3
CFAP300	0.000258	1.46e-05	0.662	-4.33471	-2.86878	38.19	cilia and flagella associated protein 300
LINC01140	0.000258	1.46e-05	0.75	-4.33437	-3.25005	96.08	long intergenic non-protein coding RNA 1140
PGM2L1	0.000262	1.49e-05	0.414	-4.33082	-1.79119	613.38	phosphoglucomutase 2 like 1
IGHM	0.000263	1.49e-05	0.512	-4.33038	-2.21633	463.52	immunoglobulin heavy constant mu
ADGRA2	0.000264	1.5e-05	0.444	-4.32942	-1.92014	3486.01	adhesion G protein-coupled receptor A2
LOC112268182	0.000264	1.5e-05	0.586	4.32916	2.53699	121.85	uncharacterized LOC112268182
HAND2-AS1	0.000264	1.5e-05	1.064	-4.32894	-4.60443	55.99	HAND2 antisense RNA 1
SOSTDC1	0.000264	1.5e-05	1.007	-4.32852	-4.35895	513.71	sclerostin domain containing 1
SULF2	0.000265	1.51e-05	0.48	-4.32776	-2.07682	3083.14	sulfatase 2
SMG1P2	0.000265	1.51e-05	0.496	4.32714	2.14558	1593.22	SMG1 pseudogene 2
CLEC14A	0.000266	1.52e-05	0.554	-4.32626	-2.39647	526.02	C-type lectin domain containing 14A
FAM151A	0.000267	1.52e-05	0.672	-4.32554	-2.90856	105.97	family with sequence similarity 151 member A
CHDH	0.000269	1.54e-05	0.465	-4.32321	-2.01159	390.72	choline dehydrogenase
CD44-DT	0.000271	1.55e-05	0.666	4.32193	2.88047	38	CD44 divergent transcript
LOC105375530	0.000271	1.55e-05	0.506	4.32143	2.18473	134.05	uncharacterized LOC105375530
CLDN19	0.000271	1.56e-05	1.011	-4.32037	-4.36899	292.11	claudin 19
FNDC1	0.000271	1.56e-05	0.691	-4.3207	-2.98539	330.93	fibronectin type III domain containing 1
PAG1	0.000271	1.56e-05	0.486	4.32067	2.1004	7277.12	phosphoprotein membrane anchor with glycosphingolipid microdomains 1
NANOS1	0.000271	1.56e-05	0.512	4.32037	2.21106	674.42	nanos C2HC-type zinc finger 1
IGF2	0.000271	1.56e-05	0.764	-4.32051	-3.30225	1943.79	insulin like growth factor 2
CDO1	0.000272	1.56e-05	0.828	-4.31947	-3.5756	818.5	cysteine dioxygenase type 1
SNHG4	0.000272	1.56e-05	0.766	4.31941	3.30996	269.9	small nucleolar RNA host gene 4
LOC102723758	0.000272	1.56e-05	0.627	4.31937	2.70624	62.36	uncharacterized LOC102723758
HSP90AB4P	0.000274	1.58e-05	0.606	4.31752	2.61601	283.64	heat shock protein 90 alpha family class B member 4, pseudogene
LOC107983971	0.000274	1.58e-05	0.485	4.31692	2.09312	136.6
LOC105370689	0.000274	1.58e-05	0.767	4.3169	3.31006	32.23	uncharacterized LOC105370689
BEX1	0.000276	1.59e-05	1.022	-4.31573	-4.40941	40.48	brain expressed X-linked 1
LOC105369974	0.000276	1.59e-05	0.456	4.31529	1.96723	136.76	uncharacterized LOC105369974
TRNA	0.000278	1.61e-05	0.93	-4.31323	-4.01137	88.44	tRNA-Ala
SNORA9	0.00028	1.62e-05	0.532	4.3114	2.29323	37.52	small nucleolar RNA, H/ACA box 9
DNAH10	0.00028	1.62e-05	0.465	-4.31145	-2.00309	145.83	dynein axonemal heavy chain 10
LOC112268084	0.000281	1.63e-05	0.884	4.31098	3.8089	367.74
TNFRSF10C	0.000284	1.65e-05	0.538	-4.30799	-2.31676	72.96	TNF receptor superfamily member 10c
TBC1D30	0.000286	1.66e-05	0.57	-4.30657	-2.45462	227.75	TBC1 domain family member 30
SIX6	0.000286	1.66e-05	1.082	-4.30672	-4.65993	45.16	SIX homeobox 6
GALNT9	0.000286	1.66e-05	0.83	-4.30632	-3.57259	85.21	polypeptide N-acetylgalactosaminyltransferase 9
LOC105372143	0.000287	1.67e-05	0.589	4.30537	2.53676	296.04	uncharacterized LOC105372143
STAG3L1	0.000289	1.68e-05	0.411	4.30321	1.7689	637.84	stromal antigen 3-like 1 (pseudogene)
LOC107984212	0.000292	1.7e-05	0.837	4.30078	3.60133	36.35
ZNF204P	0.000294	1.71e-05	0.919	-4.29956	-3.9508	110.33	zinc finger protein 204, pseudogene
IL1B	0.000295	1.72e-05	0.49	-4.29847	-2.10424	70.69	interleukin 1 beta
NSUN5P2	0.000296	1.73e-05	0.462	4.2976	1.98521	471.97	NSUN5 pseudogene 2
PCDHAC2	0.000298	1.74e-05	0.789	-4.29569	-3.39007	172.33	protocadherin alpha subfamily C, 2
TNFRSF14	0.0003	1.75e-05	0.423	4.29439	1.81779	5508.28	TNF receptor superfamily member 14
KALRN	0.000301	1.76e-05	0.417	-4.29324	-1.78998	1035.11	kalirin RhoGEF kinase
TPPP3	0.000301	1.76e-05	0.626	-4.29338	-2.68772	94.83	tubulin polymerization promoting protein family member 3
CYYR1	0.000301	1.76e-05	0.515	-4.29302	-2.21153	513.49	cysteine and tyrosine rich 1
PID1	0.000303	1.78e-05	0.655	-4.29078	-2.81246	765.79	phosphotyrosine interaction domain containing 1
LOC105378604	0.000304	1.78e-05	0.748	-4.29037	-3.20714	187.69	uncharacterized LOC105378604
ZNF467	0.000305	1.79e-05	0.566	-4.28937	-2.42828	436.46	zinc finger protein 467
CTNNAL1	0.000307	1.8e-05	0.602	-4.28781	-2.57936	1439.16	catenin alpha like 1
LOC105370546	0.000309	1.82e-05	0.891	4.28631	3.81831	122.06	uncharacterized LOC105370546
FOXF2	0.000309	1.82e-05	0.651	-4.28594	-2.78836	797.23	forkhead box F2
INTS8	0.00031	1.83e-05	0.367	4.28519	1.57359	1666.44	integrator complex subunit 8
STEAP1	0.000311	1.83e-05	0.663	-4.28411	-2.84191	101.27	STEAP family member 1
ITPR1	0.000314	1.85e-05	0.441	-4.28177	-1.89026	3246.37	inositol 1,4,5-trisphosphate receptor type 1
MTBP	0.000316	1.87e-05	0.559	4.28041	2.39216	329.44	MDM2 binding protein
SPEG	0.000316	1.87e-05	0.543	-4.27975	-2.32201	458.16	striated muscle enriched protein kinase
CDR1	0.000319	1.89e-05	0.755	-4.27771	-3.22932	3842.18	cerebellar degeneration related 1
INMT	0.000324	1.92e-05	0.75	-4.27435	-3.20503	346.68	indolethylamine N-methyltransferase
IGKV2D-28	0.000325	1.93e-05	0.989	-4.27341	-4.22696	89.53	immunoglobulin kappa variable 2D-28
LOC107984313	0.000326	1.93e-05	0.623	4.27271	2.66261	192.29	uncharacterized LOC107984313
RORB	0.000326	1.94e-05	0.749	-4.27221	-3.19865	895.06	RAR related orphan receptor B
APOBEC3A	0.000326	1.94e-05	0.993	-4.27194	-4.24014	21.87	apolipoprotein B mRNA editing enzyme catalytic subunit 3A
FYB2	0.000326	1.94e-05	0.954	-4.2716	-4.0755	193.19	FYN binding protein 2
LOC105373608	0.000327	1.95e-05	0.408	4.27079	1.74249	103.74	uncharacterized LOC105373608
CHSY3	0.000328	1.95e-05	0.578	4.27047	2.46851	3291.21	chondroitin sulfate synthase 3
SYT12	0.000328	1.95e-05	0.87	-4.27015	-3.71305	36.36	synaptotagmin 12
FRMPD1	0.000329	1.96e-05	0.923	-4.26947	-3.93874	63.82	FERM and PDZ domain containing 1
LOC105370182	0.000329	1.97e-05	0.89	-4.26855	-3.79809	20.27	uncharacterized LOC105370182
S1PR5	0.000329	1.97e-05	0.655	-4.2687	-2.79744	38.44	sphingosine-1-phosphate receptor 5
KCNJ2-AS1	0.00033	1.97e-05	0.71	-4.26779	-3.02832	28.85	KCNJ2 antisense RNA 1
HTR2B	0.000331	1.98e-05	0.774	4.26713	3.30211	1387.03	5-hydroxytryptamine receptor 2B
LOC101929894	0.000332	1.99e-05	0.506	4.26652	2.16009	146.26	uncharacterized LOC101929894
ST6GALNAC6	0.000333	2e-05	0.413	-4.26527	-1.76185	1026.73	ST6 N-acetylgalactosaminide alpha-2,6-sialyltransferase 6
LOC105376340	0.000335	2.01e-05	0.668	4.26379	2.84913	134.43
BCL2	0.000335	2.01e-05	0.371	4.26387	1.5808	4303.02	BCL2 apoptosis regulator
ARSB	0.000338	2.03e-05	0.367	-4.26153	-1.56329	1357.65	arylsulfatase B
LOC105369403	0.000338	2.03e-05	0.776	4.26116	3.30489	226.78	uncharacterized LOC105369403
SOX7	0.000339	2.04e-05	0.509	-4.26088	-2.1674	173.14	SRY-box transcription factor 7
FST	0.00034	2.05e-05	0.787	-4.25977	-3.35456	306.82	follistatin
PLEKHH1	0.00034	2.05e-05	0.526	4.25958	2.23996	7708.84	pleckstrin homology, MyTH4 and FERM domain containing H1
STAM	0.000341	2.06e-05	0.507	4.2587	2.15992	2738.57	signal transducing adaptor molecule
ZNF587	0.000342	2.06e-05	0.276	4.25817	1.17395	2181.18	zinc finger protein 587
LOC107984865	0.000343	2.07e-05	0.512	4.25691	2.1786	150.79	uncharacterized LOC107984865
TWSG1	0.000345	2.08e-05	0.405	-4.25566	-1.72402	699.93	twisted gastrulation BMP signaling modulator 1
RTTN	0.000345	2.08e-05	0.682	4.25567	2.90407	10968.3	rotatin
CYP2S1	0.000346	2.09e-05	0.554	-4.25463	-2.35548	63.55	cytochrome P450 family 2 subfamily S member 1
NR2F2	0.000351	2.13e-05	0.428	-4.25133	-1.81792	1943.28	nuclear receptor subfamily 2 group F member 2
MYC	0.000353	2.14e-05	0.556	4.24996	2.36483	3043.64	MYC proto-oncogene, bHLH transcription factor
CHST2	0.00036	2.18e-05	0.586	-4.24519	-2.48688	393.07	carbohydrate sulfotransferase 2
RANBP17	0.00036	2.18e-05	0.493	4.24529	2.09126	1144.48	RAN binding protein 17
LOC107984079	0.000361	2.19e-05	1.079	-4.24456	-4.5789	181.13	uncharacterized LOC107984079
LINC02728	0.000364	2.21e-05	0.715	4.24265	3.03558	205.11	long intergenic non-protein coding RNA 2728
SLC27A6	0.000364	2.21e-05	0.998	-4.24225	-4.23405	69.58	solute carrier family 27 member 6
REC114	0.000364	2.21e-05	0.714	4.24216	3.02832	30.52	REC114 meiotic recombination protein
PCK1	0.000364	2.22e-05	1.251	-4.2417	-5.30485	99.93	phosphoenolpyruvate carboxykinase 1
CDC42P3	0.000366	2.23e-05	0.771	4.24073	3.26802	47.39	CDC42 pseudogene 3
CLEC3B	0.000366	2.23e-05	0.657	-4.24022	-2.78495	251.25	C-type lectin domain family 3 member B
TSPAN15	0.000368	2.25e-05	0.407	-4.23863	-1.7251	347.11	tetraspanin 15
LOC105376572	0.00037	2.26e-05	0.865	4.23744	3.66524	208.67	uncharacterized LOC105376572
LAMC2	0.000374	2.29e-05	0.896	-4.23501	-3.79276	65.77	laminin subunit gamma 2
PTPRJ	0.000374	2.29e-05	0.416	4.23456	1.7609	8537.71	protein tyrosine phosphatase receptor type J
WNT9B	0.000378	2.31e-05	0.792	-4.23226	-3.3518	72.13	Wnt family member 9B
MRRF	0.00038	2.33e-05	0.326	4.23109	1.37983	1124.43	mitochondrial ribosome recycling factor
MKX	0.000381	2.34e-05	0.852	-4.22983	-3.60284	82.57	mohawk homeobox
SEMA3G	0.000382	2.34e-05	0.625	-4.22924	-2.64136	345.31	semaphorin 3G
CCDC60	0.000386	2.37e-05	0.913	-4.22664	-3.85995	87.85	coiled-coil domain containing 60
TMPRSS13	0.000389	2.39e-05	0.986	4.22482	4.16476	370.36	transmembrane serine protease 13
FGF1	0.00039	2.4e-05	0.397	-4.22404	-1.67497	252.21	fibroblast growth factor 1
MFSD6	0.00039	2.4e-05	0.332	-4.22386	-1.40118	1003.66	major facilitator superfamily domain containing 6
LOC105370092	0.000394	2.43e-05	0.913	-4.22153	-3.85277	113.56	uncharacterized LOC105370092
COL1A2	0.000394	2.43e-05	0.609	-4.22116	-2.57108	27995.3	collagen type I alpha 2 chain
LOC105370752	0.000395	2.44e-05	0.642	4.22053	2.70857	2501.42	uncharacterized LOC105370752
LOC105371419	0.000397	2.45e-05	0.785	4.21941	3.31379	32.46
TGFB1	0.000399	2.46e-05	0.471	-4.21805	-1.98466	1253.42	transforming growth factor beta 1
STK32A	0.0004	2.47e-05	0.574	4.21731	2.41936	8847.82	serine/threonine kinase 32A
HECW2	0.0004	2.48e-05	0.483	-4.21668	-2.03566	197.36	HECT, C2 and WW domain containing E3 ubiquitin protein ligase 2
CLMP	0.0004	2.48e-05	0.597	-4.21675	-2.51925	886.11	CXADR like membrane protein
ALDH1A2	0.000403	2.5e-05	0.589	-4.21514	-2.48474	1069.42	aldehyde dehydrogenase 1 family member A2
LOC107986454	0.000404	2.5e-05	0.554	-4.21454	-2.33688	69.85	uncharacterized LOC107986454
LGI2	0.000404	2.51e-05	0.581	-4.21414	-2.44859	97.9	leucine rich repeat LGI family member 2
PRRX2	0.000409	2.54e-05	0.591	-4.21148	-2.49013	239.17	paired related homeobox 2
LOC107987300	0.000409	2.54e-05	0.755	-4.21117	-3.17736	28.04	uncharacterized LOC107987300
MAGI1	0.000411	2.56e-05	0.424	-4.2096	-1.78491	608.81	membrane associated guanylate kinase, WW and PDZ domain containing 1
PCDHB8	0.000413	2.57e-05	0.636	-4.20853	-2.67843	111.01	protocadherin beta 8
SLC48A1	0.000416	2.59e-05	0.326	-4.20667	-1.37248	983.58	solute carrier family 48 member 1
H19	0.000418	2.61e-05	0.562	-4.20527	-2.36477	214.17	H19 imprinted maternally expressed transcript
FHL2	0.000419	2.62e-05	0.602	-4.20458	-2.52973	2249.34	four and a half LIM domains 2
SH3BGRL2	0.000422	2.63e-05	0.675	-4.20309	-2.83601	537.7	SH3 domain binding glutamate rich protein like 2
BEX3	0.000422	2.64e-05	0.33	-4.20285	-1.38866	1154.59	brain expressed X-linked 3
LOC107984500	0.000423	2.65e-05	1.058	-4.20199	-4.44365	39.92	uncharacterized LOC107984500
SNORD94	0.000424	2.65e-05	0.633	4.20131	2.65996	59.2	small nucleolar RNA, C/D box 94
IGSF11-AS1	0.000425	2.66e-05	0.849	4.20073	3.56834	93.51	IGSF11 antisense RNA 1
IRAK2	0.000426	2.67e-05	0.368	-4.20027	-1.54745	179.16	interleukin 1 receptor associated kinase 2
RGS8	0.000426	2.67e-05	1.1	-4.19964	-4.61916	36.14	regulator of G protein signaling 8
CD36	0.000427	2.68e-05	0.565	-4.1994	-2.37167	398.63	CD36 molecule
RAD51B	0.000428	2.69e-05	0.435	4.19836	1.82605	940.44	RAD51 paralog B
LOC105370327	0.000429	2.69e-05	0.772	4.19792	3.24068	330.72	uncharacterized LOC105370327
LY6E-DT	0.000431	2.71e-05	0.729	4.19657	3.05797	137.34	LY6E divergent transcript
RNF113B	0.000435	2.74e-05	0.732	4.19426	3.06846	82.83	ring finger protein 113B
FIGN	0.000436	2.75e-05	0.577	4.19362	2.42132	1889.87	fidgetin, microtubule severing factor
ZIC4	0.000438	2.76e-05	1.206	-4.19244	-5.05715	86.09	Zic family member 4
LOC105376001	0.000438	2.76e-05	0.701	4.19231	2.938	205.85	replaced by ID 79817
HBA1	0.000441	2.78e-05	0.844	-4.19078	-3.53509	1783.65	hemoglobin subunit alpha 1
S100A10	0.000441	2.79e-05	0.518	-4.19028	-2.17106	1467.08	S100 calcium binding protein A10
DSE	0.000442	2.8e-05	0.523	-4.18949	-2.19196	1775.89	dermatan sulfate epimerase
MYCT1	0.000447	2.83e-05	0.571	-4.18707	-2.38954	271.11	MYC target 1
LOC107984361	0.00045	2.85e-05	0.789	4.18531	3.3021	144.81	uncharacterized LOC107984361
PCARE	0.000453	2.87e-05	1.1	-4.18351	-4.60168	94.67	photoreceptor cilium actin regulator
VIT	0.000456	2.89e-05	0.889	-4.18164	-3.71911	112.14	vitrin
MIR1204	0.000456	2.89e-05	0.874	4.18158	3.653	56.01	microRNA 1204
CEP295NL	0.000456	2.89e-05	0.548	4.18157	2.29344	329.04	CEP295 N-terminal like
OR7C1	0.00046	2.92e-05	0.581	4.1797	2.42663	286.19	olfactory receptor family 7 subfamily C member 1
PF4	0.000464	2.95e-05	1.228	-4.17716	-5.12822	16.96	platelet factor 4
ANXA1	0.000464	2.95e-05	0.54	-4.17728	-2.25575	1789.27	annexin A1
THSD4	0.000467	2.97e-05	0.843	-4.17576	-3.52125	1508.04	thrombospondin type 1 domain containing 4
TTC23L	0.000472	3e-05	0.782	4.17314	3.26199	244.8	tetratricopeptide repeat domain 23 like
PLEKHA5	0.000472	3.01e-05	0.559	4.17291	2.332	5650.52	pleckstrin homology domain containing A5
TUBA4A	0.000476	3.04e-05	0.601	-4.17051	-2.50854	388.87	tubulin alpha 4a
CYGB	0.000476	3.04e-05	0.578	4.17037	2.40948	2715.49	cytoglobin
MAGEF1	0.000482	3.08e-05	0.32	-4.16763	-1.33215	390.07	MAGE family member F1
C2CD4B	0.000487	3.11e-05	1.03	-4.16503	-4.2894	16.67	C2 calcium dependent domain containing 4B
LOC112267944	0.000488	3.12e-05	0.687	4.16425	2.86158	86.74	uncharacterized LOC112267944
IGKV2-28	0.00049	3.14e-05	0.983	-4.16336	-4.09407	95.21	immunoglobulin kappa variable 2-28
LURAP1L-AS1	0.000492	3.15e-05	0.987	4.16227	4.11007	1046.85	LURAP1L antisense RNA 1
PIFO	0.000493	3.16e-05	0.881	-4.16177	-3.66594	76.48	primary cilia formation
NOTCH4	0.000493	3.16e-05	0.486	-4.16137	-2.02323	956.94	notch receptor 4
SOX8	0.000495	3.17e-05	0.485	4.16056	2.01741	378.34	SRY-box transcription factor 8
MOXD1	0.000495	3.18e-05	0.631	-4.16028	-2.62635	74.71	monooxygenase DBH like 1
FLNA	0.000496	3.19e-05	0.39	-4.15937	-1.6224	38039.4	filamin A
IFITM10	0.000497	3.2e-05	0.48	-4.15901	-1.99679	422.67	interferon induced transmembrane protein 10
TPTE2P1	0.000498	3.21e-05	0.82	4.15822	3.40967	168.94	TPTE2 pseudogene 1
LINC01285	0.000499	3.21e-05	0.71	4.15776	2.95305	36.53	long intergenic non-protein coding RNA 1285
RAB44	0.0005	3.23e-05	0.787	-4.15685	-3.27185	22.21	RAB44, member RAS oncogene family
SLC44A4	0.000503	3.25e-05	0.737	-4.15515	-3.06218	25.83	solute carrier family 44 member 4
FAM53B	0.000503	3.25e-05	0.442	4.15524	1.83477	7229.85	family with sequence similarity 53 member B
LGI3	0.000504	3.26e-05	0.55	4.15468	2.2869	2117.02	leucine rich repeat LGI family member 3
ZNF835	0.000507	3.28e-05	0.518	-4.15334	-2.15227	73.53	zinc finger protein 835
PENK	0.000507	3.28e-05	1.044	-4.15309	-4.33506	788.23	proenkephalin
ADAMTS3	0.000511	3.31e-05	0.511	-4.15096	-2.1213	109.1	ADAM metallopeptidase with thrombospondin type 1 motif 3
PKHD1	0.000512	3.32e-05	1.239	-4.15065	-5.14259	28.34	PKHD1 ciliary IPT domain containing fibrocystin/polyductin
MPC2	0.000514	3.33e-05	0.409	-4.1494	-1.69531	494.73	mitochondrial pyruvate carrier 2
ITGA6	0.00052	3.37e-05	0.624	-4.14663	-2.58928	2786.4	integrin subunit alpha 6
FAM106A	0.00053	3.44e-05	0.749	4.14221	3.10424	61.74	family with sequence similarity 106 member A
SFTPC	0.000533	3.47e-05	0.859	4.14028	3.55716	64.65	surfactant protein C
C1RL-AS1	0.000533	3.47e-05	0.451	-4.14013	-1.86656	364.96	C1RL antisense RNA 1
STXBP6	0.000533	3.47e-05	0.73	4.14041	3.02367	812.91	syntaxin binding protein 6
CD226	0.000534	3.48e-05	0.548	4.13966	2.26989	1138.35	CD226 molecule
TP63	0.000536	3.49e-05	0.866	-4.13878	-3.58421	75.41	tumor protein p63
SERTM2	0.000538	3.51e-05	1.872	-4.13778	-7.74386	83.95	serine rich and transmembrane domain containing 2
ZDHHC11	0.000541	3.53e-05	0.568	4.13631	2.34758	413.76	zinc finger DHHC-type containing 11
MATN1-AS1	0.000544	3.55e-05	0.59	4.13475	2.43865	56.21	MATN1 antisense RNA 1
RAB38	0.000545	3.56e-05	0.601	4.13429	2.48292	3823.66	RAB38, member RAS oncogene family
SNORD49A	0.000545	3.56e-05	0.533	4.13415	2.20148	83.2	small nucleolar RNA, C/D box 49A
TMEM117	0.000545	3.57e-05	0.529	4.13379	2.18612	1140.31	transmembrane protein 117
ESAM	0.000548	3.59e-05	0.596	-4.13243	-2.46431	681.16	endothelial cell adhesion molecule
RGS16	0.00055	3.6e-05	0.531	-4.13155	-2.19265	257.98	regulator of G protein signaling 16
PCDHB4	0.00055	3.6e-05	0.686	-4.13168	-2.83452	108.29	protocadherin beta 4
ATP6V0E2	0.00055	3.61e-05	0.632	-4.13118	-2.61042	1378.76	ATPase H+ transporting V0 subunit e2
HES6	0.000559	3.67e-05	0.6	4.12748	2.47797	412.78	hes family bHLH transcription factor 6
CYP4F24P	0.000564	3.71e-05	0.838	-4.12507	-3.45596	32.69	cytochrome P450 family 4 subfamily F member 24, pseudogene
CXCR1	0.000566	3.72e-05	0.839	-4.12429	-3.46079	46.58	C-X-C motif chemokine receptor 1
LCN12	0.000568	3.74e-05	0.628	-4.12297	-2.58814	30.44	lipocalin 12
LOC101929540	0.000569	3.75e-05	0.442	4.12261	1.82159	218.71	uncharacterized LOC101929540
LOC105372579	0.000573	3.77e-05	0.44	4.12099	1.81207	65.7	uncharacterized LOC105372579
LOC107984440	0.000579	3.82e-05	0.596	-4.11832	-2.45612	88.81	uncharacterized LOC107984440
LOC102724219	0.000579	3.82e-05	0.59	4.11809	2.43172	163.77	uncharacterized LOC102724219
LOC107986699	0.000584	3.85e-05	0.725	4.11611	2.98605	484.19	uncharacterized LOC107986699
ENOSF1	0.000585	3.86e-05	0.31	4.1155	1.27401	2767.5	enolase superfamily member 1
NTNG2	0.00059	3.9e-05	0.677	-4.1132	-2.78378	224.61	netrin G2
EXOC3L2	0.00059	3.9e-05	0.758	-4.1131	-3.11782	289.37	exocyst complex component 3 like 2
ZFAND1	0.000591	3.91e-05	0.33	4.11273	1.35645	895.14	zinc finger AN1-type containing 1
CDH13	0.000594	3.94e-05	0.578	-4.11107	-2.37802	247.31	cadherin 13
TSPAN8	0.000597	3.96e-05	1.099	-4.11007	-4.51647	62.86	tetraspanin 8
MAST4	0.000601	3.99e-05	0.455	-4.1082	-1.86723	1145.69	microtubule associated serine/threonine kinase family member 4
LOC112268057	0.000601	3.99e-05	0.856	4.10808	3.51498	384.6	uncharacterized LOC112268057
LOC105371480	0.000602	4e-05	0.559	4.10747	2.29466	814.98	uncharacterized LOC105371480
APCDD1L	0.000602	4e-05	0.81	-4.10733	-3.32823	227.31	APC down-regulated 1 like
SETD7	0.000604	4.02e-05	0.35	-4.10625	-1.43757	2718.58	SET domain containing 7, histone lysine methyltransferase
RDH10-AS1	0.000605	4.03e-05	0.471	-4.10563	-1.93456	205.88	RDH10 antisense RNA 1
PPP1R14A	0.000605	4.03e-05	0.669	-4.10559	-2.7453	48.4	protein phosphatase 1 regulatory inhibitor subunit 14A
BTG2	0.000608	4.05e-05	0.594	-4.10454	-2.43755	2058.27	BTG anti-proliferation factor 2
NRXN3	0.000614	4.09e-05	0.617	-4.1021	-2.53132	253.81	neurexin 3
ATP10A	0.00062	4.14e-05	0.623	4.09976	2.55328	1802.43	ATPase phospholipid transporting 10A (putative)
SAMD12	0.000622	4.15e-05	0.71	-4.09875	-2.90876	221.36	sterile alpha motif domain containing 12
MBP	0.000623	4.17e-05	0.346	4.09805	1.41696	6575.03	myelin basic protein
ANTXR1	0.000625	4.18e-05	0.532	-4.09741	-2.17994	6061.1	ANTXR cell adhesion molecule 1
LOC105373126	0.000638	4.27e-05	0.812	4.09222	3.322	24.69	uncharacterized LOC105373126
SPACA1	0.000646	4.33e-05	1.529	4.08922	6.25308	336.23	sperm acrosome associated 1
SLC4A10	0.00066	4.43e-05	1.153	-4.08402	-4.71041	90.8	solute carrier family 4 member 10
ADAM33	0.00066	4.43e-05	0.586	-4.08385	-2.39354	263.56	ADAM metallopeptidase domain 33
TPST1	0.000661	4.44e-05	0.439	-4.0833	-1.79066	680.03	tyrosylprotein sulfotransferase 1
LOC105375957	0.000662	4.45e-05	0.432	4.08295	1.76297	191.97	uncharacterized LOC105375957
SLC7A5P2	0.000665	4.47e-05	0.46	4.08183	1.87605	3376.22	solute carrier family 7 member 5 pseudogene 2
AFAP1L2	0.000666	4.48e-05	0.451	-4.08121	-1.84152	443.05	actin filament associated protein 1 like 2
ESPN	0.000673	4.53e-05	0.707	-4.07878	-2.88401	148.66	espin
KCNE4	0.000675	4.55e-05	0.516	-4.07775	-2.10382	509.07	potassium voltage-gated channel subfamily E regulatory subunit 4
RASGRF2-AS1	0.000679	4.57e-05	0.723	-4.07639	-2.94791	54.52	RASGRF2 antisense RNA 1
PARD6B	0.000681	4.59e-05	0.522	-4.07535	-2.12715	250.65	par-6 family cell polarity regulator beta
SEC14L1P1	0.000683	4.61e-05	0.465	4.07454	1.894	216.31	SEC14 like 1 pseudogene 1
HBB	0.00069	4.66e-05	0.866	-4.07204	-3.52629	3471.13	hemoglobin subunit beta
LINC00857	0.000693	4.68e-05	0.936	-4.07094	-3.81005	27.51	long intergenic non-protein coding RNA 857
CSPP1	0.000696	4.71e-05	0.476	4.06971	1.9392	1095.33	centrosome and spindle pole associated protein 1
PLAUR	0.000698	4.73e-05	0.618	-4.06876	-2.51632	568.3	plasminogen activator, urokinase receptor
NPIPB4	0.000699	4.73e-05	0.442	4.06839	1.79753	3184.55	nuclear pore complex interacting protein family member B4
HBA2	0.0007	4.74e-05	0.819	-4.06792	-3.33134	1618.89	hemoglobin subunit alpha 2
ECEL1	0.000703	4.77e-05	1.198	-4.06661	-4.87312	89.67	endothelin converting enzyme like 1
RXFP1	0.000703	4.77e-05	0.722	-4.06675	-2.93637	44.03	relaxin family peptide receptor 1
ZFHX4	0.000703	4.76e-05	0.605	-4.06692	-2.46094	1259.78	zinc finger homeobox 4
ANKRD61	0.000708	4.82e-05	0.517	4.0642	2.10176	128.38	ankyrin repeat domain 61
ST3GAL4	0.000708	4.82e-05	0.542	4.06442	2.20251	5103.37	ST3 beta-galactoside alpha-2,3-sialyltransferase 4
SORD	0.000708	4.82e-05	0.462	4.06427	1.87685	786.55	sorbitol dehydrogenase
KCNC3	0.000708	4.82e-05	0.405	-4.06425	-1.64625	135.64	potassium voltage-gated channel subfamily C member 3
SCN7A	0.000709	4.83e-05	0.947	-4.0638	-3.84833	564.48	sodium voltage-gated channel alpha subunit 7
MIR2467	0.000709	4.83e-05	0.687	4.06348	2.79279	42.01	microRNA 2467
ASAP1	0.00071	4.84e-05	0.424	4.06312	1.72243	6591.93	ArfGAP with SH3 domain, ankyrin repeat and PH domain 1
HMGXB3	0.000711	4.85e-05	0.314	4.06258	1.27592	4779.98	HMG-box containing 3
LOC102724951	0.000712	4.86e-05	0.566	4.06211	2.29979	195.13	uncharacterized LOC102724951
NAP1L3	0.000713	4.87e-05	0.613	-4.06159	-2.49109	157.87	nucleosome assembly protein 1 like 3
ENPP2	0.000714	4.88e-05	0.776	-4.06123	-3.151	5341.18	ectonucleotide pyrophosphatase/phosphodiesterase 2
DIO3OS	0.000714	4.89e-05	1.004	-4.06087	-4.07779	92.85	DIO3 opposite strand upstream RNA
XPNPEP2	0.000714	4.89e-05	0.906	-4.061	-3.67906	50.59	X-prolyl aminopeptidase 2
SPINT2	0.000715	4.9e-05	0.671	-4.06029	-2.72477	691.2	serine peptidase inhibitor, Kunitz type 2
SLC25A16	0.000718	4.93e-05	0.385	4.05909	1.56244	1223.71	solute carrier family 25 member 16
CNN3-DT	0.000719	4.94e-05	0.623	-4.05865	-2.52967	140.13	CNN3 divergent transcript
TPBG	0.00072	4.94e-05	0.537	-4.05838	-2.18013	406.97	trophoblast glycoprotein
TMEM132A	0.000726	4.99e-05	0.61	-4.05623	-2.47572	1479.32	transmembrane protein 132A
RGL1	0.000726	4.99e-05	0.514	-4.0559	-2.0841	2492.92	ral guanine nucleotide dissociation stimulator like 1
ITPKB-IT1	0.000742	5.11e-05	0.659	4.05077	2.67147	172.48	ITPKB intronic transcript 1
KANTR	0.000744	5.12e-05	0.322	4.04987	1.30327	579.4	KANTR integral membrane protein
FBN2	0.000746	5.15e-05	0.625	-4.04887	-2.52896	867.22	fibrillin 2
SMG1P3	0.000746	5.14e-05	0.496	4.049	2.00792	13526.8	SMG1 pseudogene 3
MANSC1	0.00075	5.17e-05	0.578	-4.0476	-2.33843	253.18	MANSC domain containing 1
RGS20	0.000752	5.19e-05	0.831	4.04681	3.36108	1077.64	regulator of G protein signaling 20
PTTG3P	0.000758	5.24e-05	0.911	4.04474	3.68465	22.22	pituitary tumor-transforming 3, pseudogene
VLDLR	0.000759	5.24e-05	0.458	4.04446	1.85238	3091.92	very low density lipoprotein receptor
FOXL1	0.000762	5.27e-05	0.685	-4.04328	-2.77031	109.13	forkhead box L1
HIGD1A	0.00077	5.33e-05	0.42	-4.04057	-1.69886	966.27	HIG1 hypoxia inducible domain family member 1A
SFXN4	0.000772	5.35e-05	0.398	4.03995	1.60649	854.49	sideroflexin 4
SCART1	0.000776	5.38e-05	0.411	4.0385	1.65856	162.42	scavenger receptor family member expressed on T cells 1
ITGB3	0.000776	5.38e-05	0.584	-4.03852	-2.35867	636.65	integrin subunit beta 3
KIT	0.000778	5.4e-05	0.82	4.03765	3.31078	8868.23	KIT proto-oncogene, receptor tyrosine kinase
LOC112268133	0.000779	5.41e-05	0.64	4.0371	2.58382	671.82	uncharacterized LOC112268133
ATM	0.000781	5.43e-05	0.368	4.0364	1.48452	8248.86	ATM serine/threonine kinase
ADAM12	0.000786	5.47e-05	0.557	4.0347	2.24532	2235.18	ADAM metallopeptidase domain 12
MIR1206	0.000788	5.48e-05	1.063	4.03405	4.29005	60.96	microRNA 1206
SOX10	0.000788	5.49e-05	0.42	4.03386	1.69471	9092.21	SRY-box transcription factor 10
SFI1	0.000798	5.56e-05	0.545	4.03071	2.19756	1519.35	SFI1 centrin binding protein
PKP1	0.000799	5.57e-05	0.63	-4.03018	-2.53711	450.85	plakophilin 1
CXCR2	0.000807	5.63e-05	1.106	-4.02771	-4.45523	92.86	C-X-C motif chemokine receptor 2
LINC02604	0.000808	5.64e-05	0.579	4.0274	2.33315	231.03	long intergenic non-protein coding RNA 2604
CAPN3	0.00081	5.66e-05	0.653	4.02666	2.63041	5060.92	calpain 3
TPM1	0.000812	5.68e-05	0.412	-4.02592	-1.65773	2102.31	tropomyosin 1
TRIP10	0.000816	5.71e-05	0.388	-4.02456	-1.56112	939.01	thyroid hormone receptor interactor 10
CITED1	0.000821	5.74e-05	0.669	4.02306	2.68971	7191.33	Cbp/p300 interacting transactivator with Glu/Asp rich carboxy-terminal domain 1
ANGPT1	0.000823	5.76e-05	0.793	-4.02232	-3.19044	489.61	angiopoietin 1
SOAT2	0.000823	5.77e-05	0.923	-4.02202	-3.71183	22.66	sterol O-acyltransferase 2
FMO3	0.000826	5.8e-05	0.625	-4.02089	-2.51118	198.78	flavin containing dimethylaniline monoxygenase 3
ADAM9	0.000826	5.8e-05	0.351	-4.02087	-1.41128	2665.73	ADAM metallopeptidase domain 9
MIR22HG	0.000826	5.8e-05	0.352	-4.02078	-1.41726	568.87	MIR22 host gene
GBE1	0.000836	5.87e-05	0.351	-4.01789	-1.40907	1065.52	1,4-alpha-glucan branching enzyme 1
CHMP4C	0.000837	5.89e-05	0.632	-4.01735	-2.53862	37.79	charged multivesicular body protein 4C
LOC107987249	0.000839	5.91e-05	0.766	4.01653	3.07822	60.7
FFAR3	0.000839	5.9e-05	0.965	4.01659	3.87719	50.29	free fatty acid receptor 3
CPZ	0.000839	5.91e-05	0.968	-4.01635	-3.88728	241.57	carboxypeptidase Z
LOC107984298	0.000839	5.91e-05	0.704	4.01619	2.8254	23.9
SNX25	0.000841	5.94e-05	0.522	4.01534	2.0972	2217.61	sorting nexin 25
LOC107984360	0.000841	5.93e-05	0.62	-4.0154	-2.48762	114.17
ITGA10	0.000842	5.95e-05	0.507	-4.01498	-2.03637	312.75	integrin subunit alpha 10
PLIN1	0.000843	5.96e-05	0.766	-4.01449	-3.07693	44.32	perilipin 1
CTNND2	0.000849	6.01e-05	0.77	-4.01251	-3.08846	320.22	catenin delta 2
KRT7	0.00085	6.02e-05	1.125	-4.01217	-4.515	97.39	keratin 7
SETDB2	0.00085	6.02e-05	0.517	4.01206	2.0751	1447.49	SET domain bifurcated histone lysine methyltransferase 2
EGOT	0.000865	6.13e-05	0.551	-4.00781	-2.20923	48.77	eosinophil granule ontogeny transcript
SLC16A9	0.000865	6.14e-05	0.916	-4.00746	-3.67012	174.29	solute carrier family 16 member 9
NPY1R	0.000867	6.15e-05	1.057	-4.00688	-4.23728	80.09	neuropeptide Y receptor Y1
LOC107985189	0.000868	6.17e-05	0.595	4.00632	2.38315	176.6	uncharacterized LOC107985189
ARHGAP28	0.000869	6.17e-05	0.463	-4.0061	-1.85478	220.83	Rho GTPase activating protein 28
EFS	0.000873	6.21e-05	0.738	-4.00481	-2.95378	597.88	embryonal Fyn-associated substrate
TMEM35A	0.000873	6.21e-05	0.967	-4.00457	-3.87329	30.04	transmembrane protein 35A
LOC101927486	0.000875	6.23e-05	0.895	-4.00405	-3.58467	24.64	uncharacterized LOC101927486
MIR3161	0.000878	6.25e-05	0.753	4.00299	3.01468	60.65	microRNA 3161
SFN	0.000882	6.29e-05	0.952	-4.00184	-3.811	87.03	stratifin
SHANK1	0.000883	6.3e-05	0.685	-4.00141	-2.74113	111.01	SH3 and multiple ankyrin repeat domains 1
LOC112267916	0.000888	6.34e-05	1.033	3.99982	4.13186	1222.61
LOC105376535	0.000893	6.38e-05	0.559	3.99827	2.23348	172.34	uncharacterized LOC105376535
ALX1	0.000893	6.39e-05	0.604	3.99809	2.41382	462.67	ALX homeobox 1
NDUFAF6	0.000897	6.41e-05	0.413	3.99712	1.65099	833.06	NADH:ubiquinone oxidoreductase complex assembly factor 6
SLCO2A1	0.000902	6.45e-05	0.655	-3.99567	-2.6174	961.57	solute carrier organic anion transporter family member 2A1
CLN6	0.000905	6.48e-05	0.411	3.9947	1.64285	1537.53	CLN6 transmembrane ER protein
ADRA1A	0.000906	6.49e-05	0.808	-3.99415	-3.22914	99.38	adrenoceptor alpha 1A
CDK5R1	0.000913	6.55e-05	0.527	3.99224	2.10332	631.17	cyclin dependent kinase 5 regulatory subunit 1
LOC102724507	0.000915	6.56e-05	1.013	-3.99164	-4.04296	20.81	uncharacterized LOC102724507
LOC112267941	0.000917	6.58e-05	0.612	3.99097	2.44052	457.34
CSAD	0.000921	6.62e-05	0.293	3.98964	1.16895	919.81	cysteine sulfinic acid decarboxylase
HCN1	0.000922	6.63e-05	0.862	-3.98917	-3.4374	81.6	hyperpolarization activated cyclic nucleotide gated potassium channel 1
L3MBTL4	0.000923	6.64e-05	0.671	3.98877	2.67502	2569.65	L3MBTL histone methyl-lysine binding protein 4
TSPAN12	0.000925	6.65e-05	0.602	-3.98834	-2.40006	122.36	tetraspanin 12
SLC15A2	0.000925	6.66e-05	0.744	-3.98816	-2.96672	608.86	solute carrier family 15 member 2
SALL2	0.000928	6.69e-05	0.46	-3.98718	-1.83338	487.42	spalt like transcription factor 2
FTCD	0.000934	6.74e-05	0.723	3.98538	2.88115	37.79	formimidoyltransferase cyclodeaminase
ADAMTSL3	0.000938	6.77e-05	0.829	-3.98434	-3.3033	1459.85	ADAMTS like 3
CACNA2D3	0.000942	6.8e-05	0.756	-3.98322	-3.01188	103.36	calcium voltage-gated channel auxiliary subunit alpha2delta 3
ARMC9	0.000948	6.85e-05	0.503	3.98146	2.00188	4823.96	armadillo repeat containing 9
RP1L1	0.000954	6.9e-05	1.11	-3.97982	-4.41752	88.82	RP1 like 1
LOC107984871	0.000954	6.9e-05	0.91	-3.97971	-3.62148	21.22	uncharacterized LOC107984871
PABPC1	0.000954	6.91e-05	0.449	3.9794	1.78527	27780.6	poly(A) binding protein cytoplasmic 1
PKD2	0.000955	6.92e-05	0.518	3.97901	2.06244	4595.12	polycystin 2, transient receptor potential cation channel
FOXF1	0.000955	6.92e-05	0.55	-3.97909	-2.18849	38.43	forkhead box F1
SLC7A14	0.000955	6.93e-05	0.95	-3.97883	-3.78046	29.15	solute carrier family 7 member 14
PLK2	0.000962	6.98e-05	0.462	-3.97696	-1.83712	1220.48	polo like kinase 2
SCUBE2	0.000967	7.02e-05	0.743	-3.97548	-2.95541	466.79	signal peptide, CUB domain and EGF like domain containing 2
MTAP	0.000968	7.03e-05	0.356	3.97513	1.41365	1314.65	methylthioadenosine phosphorylase
MIR591	0.000969	7.05e-05	0.762	3.97474	3.02857	32.38	microRNA 591
SPRED3	0.000975	7.09e-05	0.61	-3.97325	-2.42467	97.94	sprouty related EVH1 domain containing 3
SELENOM	0.000977	7.11e-05	0.629	-3.97258	-2.49831	1927.51	selenoprotein M
LOC102724852	0.000985	7.17e-05	0.577	-3.97048	-2.29203	245.58	replaced by ID 100033819
MIR151A	0.000985	7.18e-05	0.809	3.97025	3.2119	30.23	microRNA 151a
LOC105376577	0.000986	7.19e-05	0.665	3.96985	2.6393	207.09	uncharacterized LOC105376577
LOC107984583	0.000996	7.27e-05	0.505	3.96728	2.00415	241.16
RBM12B-AS1	0.000996	7.27e-05	0.443	3.96711	1.75893	211.49	RBM12B antisense RNA 1
MGST1	0.000997	7.29e-05	0.437	-3.96667	-1.73497	471.74	microsomal glutathione S-transferase 1
CCL15-CCL14	0.000998	7.3e-05	1.053	-3.96645	-4.1761	76.81	CCL15-CCL14 readthrough (NMD candidate)
HPS4	0.001	7.33e-05	0.416	3.96546	1.64911	4859.19	HPS4 biogenesis of lysosomal organelles complex 3 subunit 2
FAM239A	0.001	7.32e-05	0.958	3.96551	3.79925	848.91	zinc finger protein 839 pseudogene
LINC00216	0.001	7.34e-05	0.65	3.96503	2.57732	235.57	long intergenic non-protein coding RNA 216
FMN1	0.001	7.34e-05	0.559	3.96495	2.21579	14899.8	formin 1
CLDN1	0.001	7.36e-05	0.952	-3.96445	-3.77228	245.02	claudin 1
RFTN1	0.001	7.36e-05	0.462	-3.96426	-1.82974	1322.29	raftlin, lipid raft linker 1
MAP1LC3C	0.00101	7.39e-05	0.78	-3.96327	-3.0911	46.57	microtubule associated protein 1 light chain 3 gamma
LINC01910	0.00101	7.45e-05	0.78	3.96156	3.09061	27.43	long intergenic non-protein coding RNA 1910
PCDH12	0.00102	7.52e-05	0.476	-3.95919	-1.88638	824.97	protocadherin 12
LOC105375211	0.00102	7.53e-05	0.699	3.95877	2.76538	115.2	uncharacterized LOC105375211
GAS8	0.00104	7.65e-05	0.341	3.95519	1.3489	570.82	growth arrest specific 8
SHISAL1	0.00104	7.65e-05	0.79	3.95498	3.12506	697.02	shisa like 1
LRP1	0.00104	7.7e-05	0.474	-3.95353	-1.87491	58241.9	LDL receptor related protein 1
PLEK2	0.00105	7.78e-05	0.501	3.9512	1.98077	200.6	pleckstrin 2
WNT5A	0.00106	7.85e-05	0.615	-3.949	-2.42729	245.37	Wnt family member 5A
RFPL2	0.00106	7.86e-05	1.147	3.94856	4.52934	31.31	ret finger protein like 2
AFMID	0.00107	7.87e-05	0.38	3.94829	1.50139	511.27	arylformamidase
SGSM3-AS1	0.00107	7.88e-05	0.639	3.94807	2.52351	89.1	SGSM3 antisense RNA 1
DLG3	0.00108	7.95e-05	0.543	-3.94581	-2.14315	454.52	discs large MAGUK scaffold protein 3
FAM169A	0.00108	8.02e-05	0.517	-3.94384	-2.03796	242.01	family with sequence similarity 169 member A
USP2	0.00109	8.1e-05	0.52	-3.94147	-2.04795	290.94	ubiquitin specific peptidase 2
SNORA86	0.0011	8.14e-05	0.466	-3.94033	-1.83727	265.65	small nucleolar RNA, H/ACA box 86
EVA1B	0.0011	8.14e-05	0.336	3.94011	1.32279	1089.07	eva-1 homolog B
ADGRL3	0.0011	8.19e-05	0.599	-3.93886	-2.35981	166.36	adhesion G protein-coupled receptor L3
NDRG4	0.0011	8.18e-05	0.532	-3.93892	-2.09412	310.78	NDRG family member 4
LOC101927557	0.0011	8.19e-05	0.67	3.93865	2.63769	57.71	uncharacterized LOC101927557
PYCR3	0.0011	8.21e-05	0.553	3.93824	2.17781	516.84	pyrroline-5-carboxylate reductase 3
SERTAD4	0.00111	8.23e-05	0.416	-3.9377	-1.63936	120.99	SERTA domain containing 4
LOC105372639	0.00111	8.23e-05	0.75	-3.93748	-2.9542	130.49	uncharacterized LOC105372639
NAV2-AS4	0.00111	8.29e-05	0.97	-3.93598	-3.81696	40.7	NAV2 antisense RNA 4
MAML3	0.00111	8.3e-05	0.552	3.93549	2.17193	1482.04	mastermind like transcriptional coactivator 3
SYT9-AS1	0.00111	8.31e-05	0.702	3.93524	2.76259	310.61	SYT9 antisense RNA 1
DACH1	0.00111	8.31e-05	0.743	-3.93524	-2.92208	393.23	dachshund family transcription factor 1
LOC105374709	0.00113	8.42e-05	0.756	-3.93199	-2.97232	40.93	uncharacterized LOC105374709
MIR326	0.00113	8.46e-05	0.904	3.93099	3.55368	15.11	microRNA 326
SNAP91	0.00114	8.54e-05	0.888	-3.92871	-3.48991	81.18	synaptosome associated protein 91
WNT9A	0.00114	8.55e-05	0.851	-3.92833	-3.34206	73.92	Wnt family member 9A
NOX5	0.00115	8.58e-05	0.961	3.92764	3.77633	602.19	NADPH oxidase 5
RBM24	0.00115	8.63e-05	0.738	-3.92616	-2.8978	62.28	RNA binding motif protein 24
LOC102724615	0.00115	8.65e-05	0.433	3.92554	1.70108	153.25
FAM181B	0.00115	8.66e-05	0.792	-3.92533	-3.10817	64.65	family with sequence similarity 181 member B
LOC105378536	0.00117	8.75e-05	1.031	-3.923	-4.04611	126.85	uncharacterized LOC105378536
ZNF280B	0.00117	8.75e-05	0.497	3.92276	1.94917	728.01	zinc finger protein 280B
ANKRD36	0.00117	8.79e-05	0.595	3.92179	2.33408	4145.9	ankyrin repeat domain 36
ATP1A2	0.00117	8.81e-05	0.879	-3.92119	-3.44666	2773.42	ATPase Na+/K+ transporting subunit alpha 2
CALCRL	0.00118	8.86e-05	0.573	-3.91985	-2.24466	732.17	calcitonin receptor like receptor
TJP3	0.00118	8.86e-05	0.657	-3.91983	-2.57613	59.41	tight junction protein 3
DDB2	0.00119	8.95e-05	0.283	3.91737	1.11046	888.95	damage specific DNA binding protein 2
IGHV3-21	0.00119	8.95e-05	0.918	-3.91749	-3.5979	52.9	immunoglobulin heavy variable 3-21
MICAL1	0.0012	9.07e-05	0.35	3.91428	1.36902	2358.92	microtubule associated monooxygenase, calponin and LIM domain containing 1
GPX3	0.00122	9.18e-05	0.667	-3.91143	-2.60985	19850.3	glutathione peroxidase 3
TMEM72	0.00122	9.24e-05	0.787	-3.90983	-3.07869	271.52	transmembrane protein 72
SRPX2	0.00122	9.24e-05	0.626	-3.90981	-2.44702	252.15	sushi repeat containing protein X-linked 2
HES1	0.00123	9.29e-05	0.554	-3.90854	-2.16384	353.47	hes family bHLH transcription factor 1
NDNF	0.00123	9.32e-05	0.912	-3.90759	-3.5641	1796.36	neuron derived neurotrophic factor
LINC01355	0.00123	9.33e-05	0.602	3.90738	2.35053	368.45	long intergenic non-protein coding RNA 1355
GLP2R	0.00125	9.46e-05	1.187	-3.90413	-4.6324	24.48	glucagon like peptide 2 receptor
ARID5B	0.00125	9.48e-05	0.44	3.90362	1.71653	9932.42	AT-rich interaction domain 5B
LOC105373428	0.00125	9.49e-05	0.629	-3.90339	-2.45485	66.24	uncharacterized LOC105373428
FGF9	0.00126	9.53e-05	1.686	3.90237	6.57865	487.08	fibroblast growth factor 9
PCDH15	0.00126	9.53e-05	1.081	-3.90213	-4.21985	78.05	protocadherin related 15
SPARC	0.00126	9.56e-05	0.411	-3.90138	-1.60504	17447.8	secreted protein acidic and cysteine rich
EXOC3	0.00127	9.68e-05	0.41	3.89837	1.59949	3363.2	exocyst complex component 3
ZNF7	0.00128	9.7e-05	0.369	3.89803	1.43723	988.19	zinc finger protein 7
ZFYVE26	0.00128	9.75e-05	0.259	3.89685	1.01123	5464.51	zinc finger FYVE-type containing 26
LOC101927692	0.00128	9.77e-05	1.153	-3.89636	-4.4938	18.38	uncharacterized LOC101927692
SMG1P1	0.00128	9.77e-05	0.503	3.89619	1.96151	9765.74	SMG1 pseudogene 1
SNORD1A	0.00128	9.79e-05	0.962	3.89576	3.74705	38.21	small nucleolar RNA, C/D box 1A
FAM110C	0.00129	9.8e-05	0.693	-3.89538	-2.69917	129.69	family with sequence similarity 110 member C
IGHV3-43	0.00129	9.88e-05	1.051	-3.89361	-4.09389	21.31	immunoglobulin heavy variable 3-43
HHIP-AS1	0.0013	9.94e-05	1.01	-3.89204	-3.92968	37.1	HHIP antisense RNA 1
MACROD1	0.00131	0.0001	0.353	3.89043	1.37402	518.87	mono-ADP ribosylhydrolase 1
LOC107986569	0.00131	0.0001	0.829	-3.88987	-3.22577	33.92
SV2B	0.00131	0.0001	0.454	-3.88972	-1.76774	392.31	synaptic vesicle glycoprotein 2B
ANGPTL7	0.00132	0.000101	0.581	-3.88839	-2.25893	479.38	angiopoietin like 7
RGS5	0.00132	0.000101	0.563	-3.88849	-2.19089	8297.72	regulator of G protein signaling 5
URB1	0.00132	0.000101	0.416	3.88753	1.61685	4496.42	URB1 ribosome biogenesis homolog
TWIST1	0.00133	0.000102	0.657	-3.88673	-2.55443	62.91	twist family bHLH transcription factor 1
COL9A1	0.00133	0.000102	1.013	-3.88658	-3.93741	536.85	collagen type IX alpha 1 chain
CD163	0.00133	0.000102	0.721	-3.8855	-2.80187	6906.29	CD163 molecule
DBF4B	0.00133	0.000102	0.475	3.8849	1.84601	531.91	DBF4 zinc finger B
LINC01569	0.00134	0.000103	0.443	3.8831	1.7216	111.62	long intergenic non-protein coding RNA 1569
C12orf75	0.00134	0.000103	0.557	-3.88256	-2.16406	60.28	chromosome 12 open reading frame 75
RCVRN	0.00136	0.000104	1.666	-3.88039	-6.46388	158.99	recoverin
LOC105373973	0.00137	0.000105	0.711	3.87811	2.75813	121.9	uncharacterized LOC105373973
ZBTB10	0.00137	0.000105	0.446	3.87798	1.72767	3303.46	zinc finger and BTB domain containing 10
LUC7L3	0.00137	0.000105	0.429	3.87789	1.6627	2625.03	LUC7 like 3 pre-mRNA splicing factor
ZNF517	0.00137	0.000106	0.498	3.87735	1.92985	558.14	zinc finger protein 517
IGHV3-11	0.00138	0.000106	0.996	-3.8758	-3.85872	33.69	immunoglobulin heavy variable 3-11
PP7080	0.00138	0.000107	0.485	3.87475	1.8775	363.49	uncharacterized LOC25845
FRMPD3	0.00139	0.000107	0.807	-3.87318	-3.12634	274.49	FERM and PDZ domain containing 3
PCBP3	0.00139	0.000108	0.559	-3.87266	-2.16527	218.75	poly(rC) binding protein 3
TENM4	0.0014	0.000108	0.631	-3.87153	-2.44412	1225.39	teneurin transmembrane protein 4
STEAP3-AS1	0.0014	0.000109	0.664	-3.87034	-2.56875	155.57	STEAP3 antisense RNA 1
PLLP	0.0014	0.000109	0.622	-3.87012	-2.40869	199.46	plasmolipin
VPS13B	0.00141	0.000109	0.357	3.86951	1.38223	6065.05	vacuolar protein sorting 13 homolog B
RNFT1	0.00141	0.000109	0.359	3.86933	1.38816	349.65	ring finger protein, transmembrane 1
MIR100HG	0.00142	0.00011	0.749	-3.86777	-2.89539	1281.06	mir-100-let-7a-2-mir-125b-1 cluster host gene
ARL3	0.00142	0.00011	0.394	-3.86718	-1.52499	334.68	ADP ribosylation factor like GTPase 3
NOPCHAP1	0.00142	0.00011	0.404	3.8667	1.5617	1289.16	NOP protein chaperone 1
LOC105372217	0.00142	0.00011	0.51	3.86675	1.97166	59.4	uncharacterized LOC105372217
ANKRD65	0.00142	0.000111	0.778	-3.86616	-3.00828	85.86	ankyrin repeat domain 65
H2BC3	0.00142	0.000111	0.558	-3.86578	-2.15654	42.55	H2B clustered histone 3
MST1R	0.00143	0.000111	0.654	-3.86516	-2.52706	131.13	macrophage stimulating 1 receptor
PITRM1-AS1	0.00143	0.000111	0.322	3.8649	1.24266	542.01	PITRM1 antisense RNA 1
SPTBN4	0.00143	0.000111	0.537	-3.86435	-2.07495	222.15	spectrin beta, non-erythrocytic 4
ADORA2B	0.00143	0.000112	0.651	-3.86387	-2.51523	411.76	adenosine A2b receptor
LOC102723675	0.00143	0.000112	0.591	-3.86351	-2.28428	76.88	uncharacterized LOC102723675
RASL11B	0.00144	0.000112	0.702	-3.86271	-2.71126	109.88	RAS like family 11 member B
TSL	0.00144	0.000112	0.685	3.8621	2.64563	181.06	testis-expressed, seven-twelve, leukemia
IGLV1-47	0.00145	0.000113	0.996	-3.86068	-3.84555	30.3	immunoglobulin lambda variable 1-47
SLC6A17-AS1	0.00145	0.000113	0.825	3.85998	3.18345	551.98	SLC6A17 antisense RNA 1
SYNPO	0.00145	0.000113	0.474	-3.85976	-1.82912	4385.04	synaptopodin
EMX2	0.00145	0.000113	0.841	-3.85984	-3.24449	70.1	empty spiracles homeobox 2
FNBP4	0.00145	0.000114	0.385	3.85959	1.48527	3317.94	formin binding protein 4
KRT17	0.00145	0.000114	1.207	-3.85949	-4.65829	35.55	keratin 17
HIP1R	0.00146	0.000115	0.333	3.85728	1.28282	1099.93	huntingtin interacting protein 1 related
MFAP3L	0.00147	0.000115	0.645	-3.8563	-2.48795	3014.02	microfibril associated protein 3 like
LOC102723360	0.00147	0.000115	0.599	3.85611	2.31036	165.17	uncharacterized LOC102723360
ST14	0.00147	0.000116	0.555	-3.85481	-2.13933	260.66	ST14 transmembrane serine protease matriptase
IGSF21	0.00148	0.000116	0.788	-3.85352	-3.03541	74.32	immunoglobin superfamily member 21
HIF1A-AS1	0.00149	0.000117	0.484	-3.85229	-1.86429	166.76	HIF1A antisense RNA 1
MIR6811	0.00149	0.000117	0.711	3.85206	2.73939	22.7	microRNA 6811
COL6A3	0.00149	0.000118	0.679	-3.85125	-2.61504	3800.28	collagen type VI alpha 3 chain
CISD1	0.00149	0.000117	0.375	-3.85137	-1.44511	245.04	CDGSH iron sulfur domain 1
LTBP1	0.00149	0.000118	0.553	-3.85068	-2.12971	1632.31	latent transforming growth factor beta binding protein 1
AMZ2	0.00149	0.000118	0.381	3.85041	1.46687	1881.5	archaelysin family metallopeptidase 2
LOC105371125	0.00151	0.000119	0.941	3.84778	3.62097	122.02	uncharacterized LOC105371125
TLCD4	0.00151	0.000119	0.861	-3.84734	-3.3123	770.79	TLC domain containing 4
ARHGAP26	0.00152	0.00012	0.373	-3.84649	-1.43287	1227.22	Rho GTPase activating protein 26
POM121L9P	0.00152	0.00012	0.552	-3.84627	-2.12355	117.13	POM121 transmembrane nucleoporin like 9, pseudogene
STARD13	0.00154	0.000122	0.406	-3.84272	-1.56003	1462.57	StAR related lipid transfer domain containing 13
PEBP4	0.00155	0.000123	1.108	-3.84041	-4.25636	115.35	phosphatidylethanolamine binding protein 4
STRADB	0.00156	0.000124	0.388	3.839	1.48851	1586.18	STE20 related adaptor beta
RB1CC1	0.00156	0.000124	0.344	3.83906	1.32104	2815.04	RB1 inducible coiled-coil 1
CFHR1	0.00156	0.000124	0.928	-3.83808	-3.56176	26.75	complement factor H related 1
PDCD6P1	0.00157	0.000125	0.335	3.83629	1.28405	265.88	PDCD6 pseudogene 1
STARD8	0.00157	0.000125	0.454	-3.8364	-1.74037	1073.73	StAR related lipid transfer domain containing 8
RHEX	0.00158	0.000126	0.809	-3.83504	-3.10094	39.79	regulator of hemoglobinization and erythroid cell expansion
LOC107984344	0.00158	0.000126	0.597	3.83431	2.28965	95.83
HLF	0.00159	0.000127	0.743	-3.8324	-2.84855	510.88	HLF transcription factor, PAR bZIP family member
LOC105376222	0.0016	0.000127	0.8	3.83134	3.06692	52.51	uncharacterized LOC105376222
ASAP1-IT1	0.00161	0.000128	0.478	3.83001	1.82944	246.29	ASAP1 intronic transcript 1
PRICKLE2	0.00162	0.000129	0.467	-3.8289	-1.78663	1080.42	prickle planar cell polarity protein 2
LINC02691	0.00162	0.000129	0.697	3.82779	2.66634	215.52	long intergenic non-protein coding RNA 2691
LONP2	0.00162	0.000129	0.421	3.82757	1.61329	12281.7	lon peptidase 2, peroxisomal
ASB9P1	0.00163	0.00013	0.705	3.82678	2.69847	28.44	ankyrin repeat and SOCS box containing 9 pseudogene 1
RAB3IP	0.00163	0.00013	0.702	-3.82651	-2.68737	766.43	RAB3A interacting protein
FAR2	0.00163	0.00013	0.564	3.82571	2.15636	1324.99	fatty acyl-CoA reductase 2
UBL5	0.00163	0.00013	0.395	-3.82555	-1.51201	368.01	ubiquitin like 5
PLPP2	0.00164	0.000131	0.596	3.82466	2.27948	680.45	phospholipid phosphatase 2
LOC107986253	0.00164	0.000131	0.575	3.82442	2.19795	59.23
PLEKHB1	0.00164	0.000131	0.775	-3.82409	-2.96349	3660.7	pleckstrin homology domain containing B1
BNC2	0.00164	0.000131	0.446	3.82393	1.70493	5011.13	basonuclin 2
PHLPP2	0.00165	0.000133	0.585	-3.8216	-2.23684	961.66	PH domain and leucine rich repeat protein phosphatase 2
LOC105377712	0.00168	0.000134	0.954	-3.81818	-3.64203	44.91	uncharacterized LOC105377712
RBMS3-AS3	0.00168	0.000135	1.284	-3.81762	-4.90343	16.08	RBMS3 antisense RNA 3
JDP2	0.00168	0.000135	0.356	-3.81754	-1.35962	655.2	Jun dimerization protein 2
ITGA2	0.00169	0.000136	0.531	-3.81615	-2.02699	374.21	integrin subunit alpha 2
ACTC1	0.00169	0.000136	0.983	-3.8156	-3.75088	69.69	actin alpha cardiac muscle 1
RUNX2	0.00169	0.000136	0.55	-3.8152	-2.09917	334.98	RUNX family transcription factor 2
LPAR1	0.0017	0.000137	0.692	-3.81404	-2.63747	602.66	lysophosphatidic acid receptor 1
LAMP5	0.0017	0.000137	0.697	-3.81366	-2.65882	82.29	lysosomal associated membrane protein family member 5
SLC24A3	0.00173	0.000139	0.733	-3.8098	-2.79293	326.51	solute carrier family 24 member 3
DUOXA1	0.00173	0.000139	0.768	-3.80928	-2.92556	27.61	dual oxidase maturation factor 1
CD44	0.00174	0.00014	0.449	3.80743	1.70774	32358.3	CD44 molecule (Indian blood group)
MIR17HG	0.00174	0.00014	0.592	3.8075	2.25474	207.1	miR-17-92a-1 cluster host gene
EIF1B	0.00174	0.000141	0.372	-3.80649	-1.41524	463.88	eukaryotic translation initiation factor 1B
LOC105375713	0.00175	0.000141	0.718	3.80605	2.73263	69.24	uncharacterized LOC105375713
SIX4	0.00175	0.000141	0.466	-3.80585	-1.77238	99.2	SIX homeobox 4
TMEM221	0.00175	0.000141	0.795	-3.8059	-3.02753	37.47	transmembrane protein 221
HS3ST1	0.00175	0.000142	0.481	-3.80551	-1.83221	162.49	heparan sulfate-glucosamine 3-sulfotransferase 1
PLB1	0.00175	0.000142	0.542	-3.80471	-2.06347	289.08	phospholipase B1
LOC102724857	0.00176	0.000143	0.592	3.80328	2.25299	180.15
GPR162	0.00176	0.000143	0.592	-3.80305	-2.25218	256.18	G protein-coupled receptor 162
RGS9	0.00177	0.000143	0.746	-3.8024	-2.83767	128.89	regulator of G protein signaling 9
IGKV3-11	0.00177	0.000144	0.742	-3.80194	-2.82132	55.44	immunoglobulin kappa variable 3-11
BTG1	0.00178	0.000145	0.441	-3.80006	-1.67616	2191.31	BTG anti-proliferation factor 1
LUCAT1	0.00179	0.000146	0.918	-3.79807	-3.4859	60.1	lung cancer associated transcript 1
FLRT2-AS1	0.00181	0.000147	0.912	-3.7961	-3.46055	66.7	FLRT2 antisense RNA 1
FAM78B	0.00181	0.000148	0.614	-3.79522	-2.32855	378.42	family with sequence similarity 78 member B
SOS1	0.00182	0.000149	0.616	3.79346	2.33716	8389.58	SOS Ras/Rac guanine nucleotide exchange factor 1
CSRP1-AS1	0.00183	0.000149	0.349	3.79291	1.32238	332.97	CSRP1 antisense RNA 1
IRS2	0.00183	0.000149	0.336	3.79271	1.27528	3967.09	insulin receptor substrate 2
BNC2-AS1	0.00184	0.00015	0.741	3.79111	2.80914	234.09	BNC2 antisense RNA 1
ABCG4	0.00184	0.00015	0.76	-3.79117	-2.88172	50.95	ATP binding cassette subfamily G member 4
WBP2NL	0.00184	0.00015	0.465	3.79124	1.76125	823.57	WBP2 N-terminal like
LOC389906	0.00184	0.000151	0.669	3.79018	2.5374	718.75	zinc finger protein 839 pseudogene
LOC107987401	0.00184	0.000151	0.557	3.79022	2.10984	228.86	uncharacterized LOC107987401
LOC105375208	0.00184	0.000151	0.848	3.78992	3.21359	73.73	uncharacterized LOC105375208
MYEOV	0.00185	0.000151	1.062	3.78887	4.02507	190.13	myeloma overexpressed
IGHA2	0.00187	0.000153	0.916	-3.78564	-3.46732	776.09	immunoglobulin heavy constant alpha 2 (A2m marker)
TNFRSF14-AS1	0.00188	0.000154	0.492	3.7848	1.86198	1334.59	TNFRSF14 antisense RNA 1
SERPING1	0.00188	0.000154	0.648	-3.78451	-2.45376	11897.8	serpin family G member 1
CCSER1	0.00188	0.000154	0.939	3.78391	3.55323	2695.38	coiled-coil serine rich protein 1
DSEL	0.00189	0.000155	0.552	-3.78326	-2.08691	377.52	dermatan sulfate epimerase like
ZNF485	0.00189	0.000155	0.465	3.78297	1.75783	156.36	zinc finger protein 485
LOC105375433	0.00189	0.000156	0.528	3.78205	1.99731	69.35	uncharacterized LOC105375433
LMX1B	0.0019	0.000156	0.617	-3.78065	-2.33185	508.67	LIM homeobox transcription factor 1 beta
F13A1	0.00192	0.000158	0.85	-3.77889	-3.21151	6815	coagulation factor XIII A chain
LOC105379854	0.00192	0.000158	0.953	3.77795	3.59965	55.08	uncharacterized LOC105379854
CCL19	0.00192	0.000158	0.951	-3.77754	-3.59111	154.01	C-C motif chemokine ligand 19
CKB	0.00193	0.000159	0.616	-3.77711	-2.32566	875.61	creatine kinase B
LOC107984347	0.00197	0.000162	0.338	3.77171	1.27386	509.42	replaced by ID 121233926
SBSPON	0.00198	0.000164	0.665	-3.76956	-2.50488	656.92	somatomedin B and thrombospondin type 1 domain containing
LINC02603	0.00198	0.000163	0.406	3.76967	1.53184	349.02	long intergenic non-protein coding RNA 2603
HTR2A	0.00198	0.000164	1.161	-3.76949	-4.37641	108.98	5-hydroxytryptamine receptor 2A
SMTN	0.00198	0.000164	0.463	-3.76931	-1.74576	1118.11	smoothelin
LOC107984770	0.00198	0.000164	0.82	3.76898	3.08984	103.1	uncharacterized LOC107984770
SLC39A4	0.00199	0.000164	0.736	3.76846	2.77233	459.41	solute carrier family 39 member 4
TRIT1	0.00201	0.000166	0.424	3.76513	1.59608	837.27	tRNA isopentenyltransferase 1
ABI3BP	0.00201	0.000166	0.812	-3.7653	-3.05686	2445.29	ABI family member 3 binding protein
LOC101928146	0.00201	0.000167	0.756	3.76482	2.84528	25.72	uncharacterized LOC101928146
LOC105375818	0.00201	0.000167	0.586	3.765	2.20457	117.41	uncharacterized LOC105375818
CNTN1	0.00201	0.000167	0.957	-3.76485	-3.60174	1229.16	contactin 1
IFT88	0.00201	0.000166	0.413	3.76545	1.55631	888.18	intraflagellar transport 88
CCM2L	0.00201	0.000166	0.643	-3.76536	-2.42018	161.1	CCM2 like scaffold protein
EPB41L4B	0.00201	0.000167	0.601	-3.76434	-2.26086	227.33	erythrocyte membrane protein band 4.1 like 4B
LOC107985658	0.00201	0.000167	0.616	3.76368	2.31967	33.66
PLEKHA6	0.00203	0.000169	0.832	-3.76186	-3.13144	1195.62	pleckstrin homology domain containing A6
TNFSF10	0.00203	0.000169	0.661	-3.76146	-2.48739	610.41	TNF superfamily member 10
LOC100507156	0.00203	0.000169	0.497	-3.76099	-1.87097	81.85	uncharacterized LOC100507156
TYSND1	0.00203	0.00017	0.456	3.76056	1.71394	1190.06	trypsin like peroxisomal matrix peptidase 1
GRK5	0.00204	0.00017	0.415	-3.75981	-1.5606	658.35	G protein-coupled receptor kinase 5
TRAPPC9	0.00204	0.00017	0.358	3.75959	1.34432	3287.89	trafficking protein particle complex subunit 9
LOC107985467	0.00205	0.000171	0.761	3.75809	2.86135	597.72	uncharacterized LOC107985467
OTX2-AS1	0.00205	0.000171	1.116	-3.75775	-4.19537	141.47	OTX2 antisense RNA 1 (head to head)
GAL3ST3	0.00205	0.000172	1.013	-3.7575	-3.80674	50.34	galactose-3-O-sulfotransferase 3
B4GALT5	0.00205	0.000172	0.281	-3.75729	-1.05566	1985.34	beta-1,4-galactosyltransferase 5
BMAL2	0.00206	0.000172	0.694	-3.75709	-2.60578	63.8	basic helix-loop-helix ARNT like 2
GAS7	0.00206	0.000172	0.413	-3.75674	-1.55239	3668.35	growth arrest specific 7
NR2E3	0.00206	0.000173	0.978	-3.7559	-3.67206	59.4	nuclear receptor subfamily 2 group E member 3
MAP7D2	0.00207	0.000173	0.674	-3.75525	-2.53007	291.14	MAP7 domain containing 2
EGFLAM	0.00207	0.000174	0.548	-3.7547	-2.05575	264.27	EGF like, fibronectin type III and laminin G domains
TRPM1	0.00207	0.000174	0.641	3.75449	2.40575	16728.8	transient receptor potential cation channel subfamily M member 1
LOC105371922	0.00207	0.000174	0.695	3.75406	2.6089	87.29	uncharacterized LOC105371922
RBP5	0.00208	0.000174	0.582	-3.75356	-2.18334	94.05	retinol binding protein 5
MIR6845	0.00208	0.000175	0.928	3.75319	3.48365	45.66	microRNA 6845
LOC107985944	0.00209	0.000176	0.52	3.75176	1.95075	635.17	uncharacterized LOC107985944
STRIP2	0.00209	0.000176	0.738	-3.75147	-2.76742	4512.19	striatin interacting protein 2
FLJ44635	0.00209	0.000176	0.714	-3.75112	-2.6796	23.02	replaced by ID 340527
LOC105375091	0.00209	0.000176	0.73	3.75074	2.73955	24.29	uncharacterized LOC105375091
PLVAP	0.0021	0.000177	0.761	-3.75026	-2.85364	1848.33	plasmalemma vesicle associated protein
TMEM63C	0.00211	0.000177	0.596	-3.74906	-2.23401	157.89	transmembrane protein 63C
AHR	0.00211	0.000178	0.504	-3.74854	-1.88791	2640.79	aryl hydrocarbon receptor
LOC107984016	0.00212	0.000178	0.716	3.74771	2.68314	74.26	uncharacterized LOC107984016
CNTNAP3B	0.00212	0.000179	0.461	-3.74753	-1.72892	279	contactin associated protein family member 3B
CCDC78	0.00212	0.000179	0.555	3.74636	2.0795	211.56	coiled-coil domain containing 78
CD48	0.00213	0.00018	0.596	3.74587	2.23414	1416.75	CD48 molecule
PDLIM3	0.00213	0.00018	0.431	-3.74586	-1.61324	910.15	PDZ and LIM domain 3
SHC3	0.00213	0.00018	0.595	-3.74608	-2.22816	178.37	SHC adaptor protein 3
PNMA2	0.00213	0.00018	0.396	-3.74503	-1.48481	503.76	PNMA family member 2
LOC100506606	0.00213	0.00018	0.509	3.74494	1.90483	306.66	uncharacterized LOC100506606
LRRC19	0.00213	0.000181	0.678	3.74437	2.54044	91.18	leucine rich repeat containing 19
APOD	0.00214	0.000182	0.623	-3.74334	-2.33347	2248.87	apolipoprotein D
PLCXD3	0.00214	0.000182	1.086	-3.7433	-4.06622	57.08	phosphatidylinositol specific phospholipase C X domain containing 3
LZTFL1	0.00216	0.000183	0.331	-3.74091	-1.23964	342.33	leucine zipper transcription factor like 1
CDH4	0.00217	0.000184	0.573	3.7399	2.14465	198.6	cadherin 4
KLRD1	0.00218	0.000185	0.514	-3.73835	-1.92292	94.58	killer cell lectin like receptor D1
IGF2BP2-AS1	0.00219	0.000186	0.892	3.73702	3.33486	88.6	IGF2BP2 antisense RNA 1
AMMECR1L	0.0022	0.000187	0.264	3.73553	0.984944	1996.48	AMMECR1 like
TMEM130	0.00221	0.000188	0.94	-3.73464	-3.51144	129.19	transmembrane protein 130
GTF2IP23	0.00221	0.000188	0.736	3.73415	2.74736	208.43	general transcription factor IIi pseudogene 23
CDH23	0.00221	0.000188	0.645	-3.73422	-2.40838	1351.16	cadherin related 23
AREG	0.00222	0.000189	1.172	-3.73336	-4.37476	14.8	amphiregulin
LOC100130027	0.00222	0.00019	0.497	3.73259	1.85501	377.32	uncharacterized LOC100130027
MX2	0.00223	0.00019	0.457	-3.73136	-1.70575	420.56	MX dynamin like GTPase 2
C17orf78	0.00223	0.000191	0.708	3.73097	2.64261	83.87	chromosome 17 open reading frame 78
AIFM3	0.00223	0.000191	0.584	-3.73096	-2.17975	250.51	apoptosis inducing factor mitochondria associated 3
NKRF	0.00224	0.000191	0.373	3.7305	1.39017	605.64	NFKB repressing factor
SWAP70	0.00224	0.000191	0.328	3.73008	1.22455	3031.82	switching B cell complex subunit SWAP70
SEZ6L	0.00225	0.000192	0.877	-3.72922	-3.27074	23.4	seizure related 6 homolog like
MMD	0.00225	0.000193	0.448	-3.72846	-1.66876	478.62	monocyte to macrophage differentiation associated
STUM	0.00225	0.000193	0.709	3.72827	2.64227	610.28	stum, mechanosensory transduction mediator homolog
SLC2A5	0.00227	0.000195	0.685	-3.72588	-2.55256	299.12	solute carrier family 2 member 5
ZNF415	0.00227	0.000195	0.511	-3.726	-1.90264	143.34	zinc finger protein 415
COL1A1	0.00227	0.000195	0.822	-3.72571	-3.061	29086.4	collagen type I alpha 1 chain
RAMP3	0.00228	0.000195	0.716	-3.72491	-2.66698	456.56	receptor activity modifying protein 3
ABCB5	0.00228	0.000196	0.73	3.72451	2.71974	11498.8	ATP binding cassette subfamily B member 5
PEA15	0.00228	0.000196	0.364	-3.72421	-1.35584	4298.88	proliferation and apoptosis adaptor protein 15
GATA2-AS1	0.00229	0.000197	0.762	-3.72287	-2.83516	52.82	GATA2 antisense RNA 1
VCL	0.00229	0.000197	0.379	-3.72294	-1.41091	4329.07	vinculin
FHL5	0.00229	0.000197	0.623	-3.72254	-2.31969	55.66	four and a half LIM domains 5
MIR6717	0.00229	0.000197	0.605	-3.72242	-2.25197	36.56	microRNA 6717
JRK	0.00229	0.000198	0.426	3.72212	1.58734	2829.83	Jrk helix-turn-helix protein
ALOX5AP	0.0023	0.000198	0.677	-3.72157	-2.5189	162.59	arachidonate 5-lipoxygenase activating protein
MFSD14CP	0.0023	0.000198	0.326	3.72129	1.21223	473.14	major facilitator superfamily domain containing 14C, pseudogene
LOC105376033	0.0023	0.000198	0.608	3.72094	2.2637	142.43	uncharacterized LOC105376033
GOLGA7B	0.0023	0.000199	0.627	3.72046	2.33233	1166.45	golgin A7 family member B
SNORA72	0.0023	0.000199	0.894	3.72031	3.32458	17.59	small nucleolar RNA, H/ACA box 72
LINC00888	0.00232	0.000201	0.455	-3.71831	-1.69163	72.26	long intergenic non-protein coding RNA 888
MIR6720	0.00232	0.000201	0.743	-3.71793	-2.76187	89.87	microRNA 6720
IFIT1	0.00233	0.000202	0.523	-3.71713	-1.94223	643.96	interferon induced protein with tetratricopeptide repeats 1
GABRB2	0.00233	0.000202	0.75	-3.71627	-2.78878	57.73	gamma-aminobutyric acid type A receptor subunit beta2
CCL14	0.00233	0.000202	1.07	-3.71644	-3.97614	80.05	C-C motif chemokine ligand 14
MIR3186	0.00233	0.000202	0.83	3.71676	3.08508	24.65	microRNA 3186
LOC105372246	0.00233	0.000202	1.121	-3.71639	-4.16492	22.93	uncharacterized LOC105372246
CEACAM1	0.00233	0.000202	0.517	3.71658	1.92133	567.74	CEA cell adhesion molecule 1
LOC102724859	0.00233	0.000202	1.075	3.7159	3.99431	17.3	uncharacterized LOC102724859
CEBPB	0.00236	0.000205	0.553	-3.71316	-2.05259	906.8	CCAAT enhancer binding protein beta
SLC12A5	0.00237	0.000206	0.897	-3.71203	-3.32956	79.61	solute carrier family 12 member 5
RAP1GAP	0.00237	0.000206	0.667	3.71108	2.47475	840.36	RAP1 GTPase activating protein
ARHGEF2	0.00237	0.000206	0.276	-3.71094	-1.02341	2028.14	Rho/Rac guanine nucleotide exchange factor 2
CHRM4	0.00237	0.000207	0.715	-3.71083	-2.65145	108.69	cholinergic receptor muscarinic 4
PARP3	0.00239	0.000208	0.379	-3.70929	-1.40759	414.12	poly(ADP-ribose) polymerase family member 3
C11orf65	0.00239	0.000208	0.407	3.7088	1.50895	407.69	chromosome 11 open reading frame 65
ATP1B2	0.00239	0.000208	0.823	-3.70881	-3.05348	2296.28	ATPase Na+/K+ transporting subunit beta 2
DCHS2	0.0024	0.000209	0.952	-3.70795	-3.53067	169.19	dachsous cadherin-related 2
LTBP3	0.0024	0.000209	0.477	-3.70749	-1.76673	7263.76	latent transforming growth factor beta binding protein 3
PAPPA2	0.00241	0.00021	1.356	-3.70643	-5.02562	1097.81	pappalysin 2
PRKCA-AS1	0.00242	0.000212	0.68	3.70471	2.519	67.82	PRKCA antisense RNA 1
SH2D3C	0.00243	0.000212	0.487	-3.70378	-1.80239	457.32	SH2 domain containing 3C
PKDCC	0.00244	0.000214	0.592	-3.70242	-2.19157	1100.91	protein kinase domain containing, cytoplasmic
FRRS1L	0.00245	0.000214	0.896	-3.70178	-3.31527	247.27	ferric chelate reductase 1 like
EQTN	0.00245	0.000214	1.021	3.70156	3.78031	49.51	equatorin
PLXND1	0.00247	0.000216	0.368	-3.69941	-1.36122	8431.65	plexin D1
FJX1	0.00247	0.000216	0.891	-3.69912	-3.29661	660.51	four-jointed box kinase 1
TRHDE-AS1	0.00247	0.000216	0.907	-3.69904	-3.35395	54.65	TRHDE antisense RNA 1
DIRC3	0.00247	0.000217	0.606	-3.69876	-2.2426	91.1	disrupted in renal carcinoma 3
UBE2QL1	0.00248	0.000217	0.922	-3.69782	-3.40882	187.4	ubiquitin conjugating enzyme E2 Q family like 1
DEGS1	0.00249	0.000219	0.285	-3.6963	-1.05474	1298.18	delta 4-desaturase, sphingolipid 1
MID2	0.00249	0.000219	0.526	-3.69632	-1.94562	471.34	midline 2
ANKRD36C	0.0025	0.00022	0.574	3.6952	2.12181	2190.69	ankyrin repeat domain 36C
IFITM1	0.0025	0.00022	0.5	-3.69507	-1.84857	2550.39	interferon induced transmembrane protein 1
IGHV4-59	0.0025	0.00022	1.104	-3.69472	-4.08072	62.39	immunoglobulin heavy variable 4-59
IL13RA2	0.0025	0.00022	1.294	-3.69459	-4.78022	58.89	interleukin 13 receptor subunit alpha 2
SNORA5C	0.00252	0.000222	0.787	3.69243	2.90562	134.94	small nucleolar RNA, H/ACA box 5C
SOX6	0.00254	0.000224	0.581	3.6901	2.14564	3463.54	SRY-box transcription factor 6
BEX2	0.00254	0.000224	0.609	-3.69005	-2.24889	130.5	brain expressed X-linked 2
TARBP1	0.00255	0.000225	0.535	3.68971	1.97235	2973.35	TAR (HIV-1) RNA binding protein 1
ANKRD36B	0.00255	0.000225	0.576	3.68948	2.12621	2485.09	ankyrin repeat domain 36B
DNMT3A	0.00255	0.000225	0.268	3.68874	0.989619	3054.97	DNA methyltransferase 3 alpha
SSH2	0.00255	0.000226	0.315	3.68847	1.16336	3628.77	slingshot protein phosphatase 2
RARRES2	0.00256	0.000227	0.511	-3.68746	-1.88518	2073.56	retinoic acid receptor responder 2
HEATR5A-DT	0.00256	0.000226	0.592	3.68748	2.18254	69.72	HEATR5A divergent transcript
IGSF11	0.00257	0.000227	0.602	3.68651	2.21778	1488.84	immunoglobulin superfamily member 11
LOC105371090	0.00257	0.000227	0.49	3.68655	1.80554	135.71	uncharacterized LOC105371090
LINC01004	0.00257	0.000228	0.564	3.68599	2.07998	1275.37	long intergenic non-protein coding RNA 1004
MIR378H	0.00258	0.000229	0.693	3.685	2.55279	46.26	microRNA 378h
LDLR	0.00261	0.000232	0.522	-3.68183	-1.92218	765.49	low density lipoprotein receptor
HPS3	0.00261	0.000232	0.38	-3.68154	-1.39717	2157.22	HPS3 biogenesis of lysosomal organelles complex 2 subunit 1
ENTPD2	0.00261	0.000232	0.874	-3.68164	-3.21936	36.59	ectonucleoside triphosphate diphosphohydrolase 2
TMEM273	0.00262	0.000232	0.58	-3.68105	-2.13652	447.16	transmembrane protein 273
FASTKD2	0.00262	0.000233	0.418	3.68078	1.53921	1267.61	FAST kinase domains 2
MREG	0.00262	0.000233	0.378	3.68013	1.39036	587.6	melanoregulin
LOC105375120	0.00262	0.000233	0.598	3.67999	2.20033	129.71	uncharacterized LOC105375120
TNFRSF1A	0.00262	0.000233	0.436	-3.67987	-1.60398	3202	TNF receptor superfamily member 1A
TMEM150C	0.00263	0.000234	0.519	-3.67901	-1.91005	329.72	transmembrane protein 150C
BTG3	0.00264	0.000235	0.398	3.67838	1.46581	438.79	BTG anti-proliferation factor 3
LOC105377882	0.00264	0.000235	1.276	3.67777	4.69343	50.38	uncharacterized LOC105377882
CNTN2	0.00264	0.000236	0.595	-3.67736	-2.18631	274.38	contactin 2
SPTSSB	0.00265	0.000237	1.123	-3.67625	-4.12806	16.59	serine palmitoyltransferase small subunit B
STC2	0.00266	0.000237	0.861	-3.67566	-3.16486	84.72	stanniocalcin 2
PLA2G6	0.00266	0.000238	0.48	3.67529	1.76362	1122.11	phospholipase A2 group VI
FLVCR2	0.00266	0.000238	0.625	-3.6751	-2.29631	982.42	FLVCR heme transporter 2
LOC105370910	0.00266	0.000238	0.423	3.67489	1.55372	332.06	uncharacterized LOC105370910
STAC2	0.00267	0.000239	1.528	-3.67411	-5.61488	681.13	SH3 and cysteine rich domain 2
LOC284600	0.00267	0.000239	0.887	-3.67382	-3.25884	130.42	uncharacterized LOC284600
CPA4	0.00267	0.000239	1.158	-3.67359	-4.25269	101.17	carboxypeptidase A4
RASGRF2	0.00267	0.000239	0.613	-3.67328	-2.25143	1012.27	Ras protein specific guanine nucleotide releasing factor 2
FAM185BP	0.00267	0.00024	0.572	3.67318	2.10138	358	family with sequence similarity 185, member A pseudogene
LGALSL	0.00268	0.00024	0.455	-3.67255	-1.67051	382.44	galectin like
CACNA2D2	0.00268	0.000241	0.369	-3.67209	-1.35563	409.5	calcium voltage-gated channel auxiliary subunit alpha2delta 2
TRIM74	0.00268	0.000241	0.361	3.67199	1.32411	995.51	tripartite motif containing 74
PLOD3	0.00269	0.000242	0.542	3.67105	1.99124	5153.91	procollagen-lysine,2-oxoglutarate 5-dioxygenase 3
BMPER	0.00271	0.000244	0.726	-3.66884	-2.66476	154.63	BMP binding endothelial regulator
INSYN2A	0.00271	0.000244	0.491	3.6688	1.80127	400.76	inhibitory synaptic factor 2A
FGFR2	0.00271	0.000244	0.676	-3.66864	-2.47965	2398.54	fibroblast growth factor receptor 2
PIK3C2B	0.00271	0.000244	0.424	-3.66842	-1.55587	1223.33	phosphatidylinositol-4-phosphate 3-kinase catalytic subunit type 2 beta
ABCG2	0.00273	0.000245	0.642	-3.66703	-2.35386	638.95	ATP binding cassette subfamily G member 2 (Junior blood group)
LINC00342	0.00273	0.000246	0.403	3.66676	1.47891	463.61	long intergenic non-protein coding RNA 342
MAN1C1	0.00273	0.000246	0.612	-3.66606	-2.24378	2190.03	mannosidase alpha class 1C member 1
GNG2	0.00273	0.000246	0.488	-3.6659	-1.78802	715.43	G protein subunit gamma 2
GREB1	0.00274	0.000248	0.65	3.66473	2.3826	2800.57	growth regulating estrogen receptor binding 1
CCL21	0.00275	0.000248	0.895	-3.66429	-3.28038	52.07	C-C motif chemokine ligand 21
GNB3	0.00276	0.000249	0.999	-3.66322	-3.65975	329.4	G protein subunit beta 3
KAZN-AS1	0.0028	0.000253	0.794	3.65967	2.9057	256.47	KAZN antisense RNA 1
LOC107985957	0.0028	0.000253	0.827	3.65926	3.02647	211.27	uncharacterized LOC107985957
PCAT19	0.0028	0.000253	0.926	-3.65926	-3.38897	36.64	prostate cancer associated transcript 19
ROBO1	0.0028	0.000253	0.524	-3.6591	-1.91624	1927.44	roundabout guidance receptor 1
TROAP-AS1	0.00281	0.000254	0.783	-3.65792	-2.86421	58.71	TROAP and PRPH antisense RNA 1
ZNF385A	0.00281	0.000254	0.591	-3.65779	-2.16024	1232.99	zinc finger protein 385A
CDC42BPA	0.00282	0.000255	0.355	3.6568	1.29759	5781.81	CDC42 binding protein kinase alpha
ITPKB	0.00283	0.000256	0.376	3.65583	1.37594	15186.8	inositol-trisphosphate 3-kinase B
JHY	0.00283	0.000257	0.577	-3.65546	-2.11067	228.32	junctional cadherin complex regulator
ABHD12B	0.00291	0.000264	0.951	3.64841	3.46935	575.47	abhydrolase domain containing 12B
DET1	0.00291	0.000264	0.337	3.64845	1.23077	609.4	DET1 partner of COP1 E3 ubiquitin ligase
GRID1-AS1	0.00291	0.000264	1.022	3.64811	3.73016	33.75	GRID1 antisense RNA 1
ITPRIP	0.00291	0.000265	0.392	-3.64772	-1.43053	1623.6	inositol 1,4,5-trisphosphate receptor interacting protein
LOC105370297	0.00291	0.000265	0.867	-3.64779	-3.16128	34.98	uncharacterized LOC105370297
TEK	0.00291	0.000265	0.653	-3.64748	-2.38052	672.31	TEK receptor tyrosine kinase
SPIRE1	0.00291	0.000265	0.395	3.64738	1.44027	3507.42	spire type actin nucleation factor 1
TRIM8	0.00291	0.000265	0.434	-3.64713	-1.58432	2523.36	tripartite motif containing 8
GAD1	0.00292	0.000266	0.835	-3.64628	-3.04307	51.09	glutamate decarboxylase 1
MOK	0.00292	0.000266	0.488	3.64614	1.77989	683.18	MOK protein kinase
LOC107984993	0.00292	0.000267	0.46	3.64555	1.67567	590.91	uncharacterized LOC107984993
LOC112268430	0.00293	0.000268	0.706	-3.64474	-2.5727	341.31
STAG3L3	0.00294	0.000268	0.399	3.64415	1.45544	449.77	stromal antigen 3-like 3 (pseudogene)
GAS1	0.00296	0.00027	0.515	-3.64234	-1.87566	357.62	growth arrest specific 1
CA9	0.00298	0.000272	1.05	-3.64045	-3.82214	86.86	carbonic anhydrase 9
[truncated: 21,096 more rows]
