# Supplementary material for: PLEK2: a potential biomarker for metastasis and prognostic evaluation in uveal melanoma
Source: Front Med (Lausanne). 2024 Dec 2;11:1507576. doi: 10.3389/fmed.2024.1507576 (PMC11646761; doi:10.3389/fmed.2024.1507576)
Supplement: Supplementary file 1 [file Data_Sheet_1.zip › Supplementary Material/Figure1/Figure1B/GSE149920 differential gene.xlsx]

## Sheet: Sheet1
Symbol	padj	pvalue	lfcSE	stat	log2FoldChange	baseMean	Description
TCP1	1.42e-60	7.65e-65	0.0853	-17.0041	-1.45029	18208.4	t-complex 1
FST	4.09e-59	4.39e-63	0.2925	-16.7651	-4.90303	702.13	follistatin
MRPL18	7.51e-53	1.21e-56	0.0817	-15.8593	-1.29548	3941.95	mitochondrial ribosomal protein L18
GALM	6.3e-35	1.36e-38	0.7206	12.9922	9.36252	1457.09	galactose mutarotase
DISC1FP1	3.04e-32	8.17e-36	0.5642	-12.4928	-7.0484	137.95	DISC1 fusion partner 1
DLGAP1	1.4e-30	4.51e-34	0.3804	12.1697	4.62947	641.33	DLG associated protein 1
STYXL1	7.83e-29	2.95e-32	0.104	-11.8236	-1.22954	3768.71	serine/threonine/tyrosine interacting like 1
PMP2	1.7e-26	8.21e-30	0.4767	11.3411	5.40633	79.68	peripheral myelin protein 2
SHISAL1	1.7e-26	8.2e-30	0.2776	-11.3412	-3.14846	1483.23	shisa like 1
CEP43	4.62e-26	2.48e-29	0.0888	-11.2438	-0.998731	1444.41	centrosomal protein 43
TGFA	1.64e-25	9.71e-29	0.4977	11.1228	5.53603	94.39	transforming growth factor alpha
GRIP2	9.39e-25	6.06e-28	0.1138	-10.9584	-1.24746	803.2	glutamate receptor interacting protein 2
NFU1	1.23e-24	8.59e-28	0.044	-10.9267	-0.481007	3084.84	NFU1 iron-sulfur cluster scaffold
TCF7L1	1.01e-23	7.59e-27	0.2997	10.7272	3.21495	404.55	transcription factor 7 like 1
SLC6A6	6.87e-23	5.54e-26	0.0981	-10.5419	-1.03454	1454.23	solute carrier family 6 member 6
PITX1	7.26e-22	6.24e-25	0.9317	-10.3117	-9.6079	247.72	paired like homeodomain 1
S100A4	7.96e-21	7.28e-24	0.456	-10.073	-4.59357	111.32	S100 calcium binding protein A4
ZNF664	1.42e-20	1.37e-23	0.0828	10.0105	0.828486	14236.3	zinc finger protein 664
LRPAP1	3.58e-20	3.66e-23	0.1622	9.91293	1.60763	14020.9	LDL receptor related protein associated protein 1
MAGEA1	9.79e-20	1.05e-22	2.7594	-9.80681	-27.0611	1304.3	MAGE family member A1
TIAM1	3.89e-19	4.39e-22	0.2216	9.66148	2.14059	388.34	TIAM Rac1 associated GEF 1
SH3D19	5.29e-18	6.26e-21	0.3935	9.38555	3.6928	4360.32	SH3 domain containing 19
SNTB1	3.34e-17	4.31e-20	0.3318	9.18005	3.0459	1146.87	syntrophin beta 1
MMP1	3.34e-17	4.18e-20	1.1351	9.18338	10.4239	6929.84	matrix metallopeptidase 1
FCRLA	1.75e-16	2.45e-19	0.4034	8.991	3.62727	1635.02	Fc receptor like A
LRMDA	1.75e-16	2.41e-19	0.1622	8.99276	1.45883	1123.79	leucine rich melanocyte differentiation associated
SC5D	2.56e-16	3.71e-19	0.151	8.94517	1.35091	7822.44	sterol-C5-desaturase
SLC1A3	5.92e-16	9.23e-19	0.762	-8.84403	-6.7388	143.24	solute carrier family 1 member 3
HIP1R	5.92e-16	8.92e-19	0.2562	8.84793	2.26706	4431.9	huntingtin interacting protein 1 related
IRS4-AS1	9.46e-16	1.52e-18	0.4835	8.78783	4.24849	18.97	IRS4 antisense RNA 1
SVIP	1.01e-15	1.68e-18	0.1873	8.77694	1.64375	2784.93	small VCP interacting protein
LINC01602	1.02e-15	1.75e-18	0.544	8.7721	4.77193	28.56	long intergenic non-protein coding RNA 1602
ACADS	1.02e-15	1.87e-18	0.1582	8.76516	1.38691	1563.43	acyl-CoA dehydrogenase short chain
ADGRD1	1.02e-15	1.85e-18	0.3893	-8.76609	-3.41298	226.43	adhesion G protein-coupled receptor D1
SDC3	1.31e-15	2.47e-18	0.1178	8.7334	1.02883	14040	syndecan 3
LOC105379562	2.23e-15	4.31e-18	0.9227	8.67035	7.99972	53.14	uncharacterized LOC105379562
KIAA0930	4.23e-15	8.41e-18	0.1424	-8.59388	-1.22344	9706.3	KIAA0930
PRELID2	4.45e-15	9.09e-18	0.4078	8.58487	3.50062	616.5	PRELI domain containing 2
PXDC1	6.67e-15	1.4e-17	0.0849	8.53534	0.724596	2503.23	PX domain containing 1
BCL7A	7.09e-15	1.53e-17	0.1134	8.52523	0.966372	4317.4	BAF chromatin remodeling complex subunit BCL7A
TNFAIP3	1.02e-14	2.24e-17	0.2384	-8.48077	-2.02177	409.71	TNF alpha induced protein 3
RPL19	1.58e-14	3.56e-17	0.0803	-8.42642	-0.676624	91757.4	ribosomal protein L19
PDE4D	1.75e-14	4.05e-17	0.2588	8.41131	2.17644	4245.09	phosphodiesterase 4D
MARCHF8	2.04e-14	4.81e-17	0.1529	8.39117	1.283	1176.38	membrane associated ring-CH-type finger 8
GUSBP1	2.87e-14	6.93e-17	0.0846	-8.34821	-0.706267	922.81	GUSB pseudogene 1
FKBPL	4.32e-14	1.07e-16	0.0864	-8.29705	-0.716967	1006.96	FKBP prolyl isomerase like
VAX2	4.47e-14	1.13e-16	0.1484	8.2903	1.23048	392.22	ventral anterior homeobox 2
CYSLTR2	4.74e-14	1.22e-16	1.2495	8.28078	10.3467	3983.51	cysteinyl leukotriene receptor 2
WTAP	1.11e-13	2.91e-16	0.1523	-8.17693	-1.24552	4452.99	WT1 associated protein
KCNK5	1.17e-13	3.15e-16	0.4114	-8.1674	-3.36001	200.78	potassium two pore domain channel subfamily K member 5
TUT4	1.77e-13	4.85e-16	0.06	8.11508	0.486906	3219.08	terminal uridylyl transferase 4
POLR2J2	1.89e-13	5.3e-16	0.0786	8.10451	0.636935	936.29	RNA polymerase II subunit J2
CCDC144NL-AS1	2.22e-13	6.31e-16	0.6065	8.08311	4.90272	407.06	CCDC144NL antisense RNA 1
PRKCB	2.85e-13	8.28e-16	0.5244	-8.05005	-4.22161	2846.61	protein kinase C beta
LOC107984888	2.88e-13	8.51e-16	0.7406	8.04662	5.95933	13.23	uncharacterized LOC107984888
MISP	3.21e-13	9.66e-16	0.7641	8.03111	6.13676	17.66	mitotic spindle positioning
FANK1	5.32e-13	1.63e-15	0.2438	7.96669	1.9419	74.79	fibronectin type III and ankyrin repeat domains 1
SLC5A4	6e-13	1.87e-15	1.0892	7.94958	8.65857	2292.84	solute carrier family 5 member 4
UBE2E2	1.16e-12	3.68e-15	0.1197	-7.86526	-0.94113	1238.02	ubiquitin conjugating enzyme E2 E2
UBAP1L	1.52e-12	4.9e-15	0.5143	7.82934	4.02679	1535.76	ubiquitin associated protein 1 like
ZNF697	1.84e-12	6.03e-15	0.1862	7.80334	1.45271	3562.74	zinc finger protein 697
NOCT	2.15e-12	7.16e-15	0.1089	-7.78165	-0.847375	793.94	nocturnin
RSPO4	2.5e-12	8.45e-15	0.7166	-7.76063	-5.56151	188.93	R-spondin 4
RPL27	4.05e-12	1.39e-14	0.081	-7.69702	-0.623186	38427.7	ribosomal protein L27
CPN1	4.18e-12	1.48e-14	0.7523	7.68915	5.78491	543.65	carboxypeptidase N subunit 1
B4GALT6	4.18e-12	1.48e-14	0.2793	7.68899	2.14765	2615.45	beta-1,4-galactosyltransferase 6
TMEM138	5.56e-12	2.03e-14	0.1092	-7.6486	-0.835018	3451.97	transmembrane protein 138
WTAPP1	5.56e-12	2.01e-14	1.2	7.64992	9.18	1784.33	Wilms tumor 1 associated protein pseudogene 1
CSAG3	6.52e-12	2.42e-14	1.6144	-7.62618	-12.3115	591.21	CSAG family member 3
ERRFI1	6.85e-12	2.61e-14	0.1066	7.61608	0.811635	610.81	ERBB receptor feedback inhibitor 1
STARD4	6.85e-12	2.58e-14	0.3615	7.61763	2.75367	1712.97	StAR related lipid transfer domain containing 4
RPS27A	8.11e-12	3.14e-14	0.0574	-7.59242	-0.436165	55285.3	ribosomal protein S27a
MDGA2	8.53e-12	3.35e-14	0.2652	7.58411	2.01112	413.14	MAM domain containing glycosylphosphatidylinositol anchor 2
SALL4	1.13e-11	4.55e-14	0.9501	-7.54426	-7.16757	1065.06	spalt like transcription factor 4
FAM210B	1.13e-11	4.57e-14	0.1346	7.54377	1.01558	32053.8	family with sequence similarity 210 member B
IRS4	1.17e-11	4.77e-14	0.5411	7.53814	4.07854	45.21	insulin receptor substrate 4
CAMK2A	1.47e-11	6.1e-14	0.703	-7.50584	-5.27679	76.08	calcium/calmodulin dependent protein kinase II alpha
AGAP11	1.53e-11	6.41e-14	0.6528	-7.49944	-4.89553	185.26	ArfGAP with GTPase domain, ankyrin repeat and PH domain 11
LOC101928034	1.69e-11	7.17e-14	0.5803	-7.48476	-4.34341	37.93	uncharacterized LOC101928034
KCNS3	1.89e-11	8.11e-14	0.4827	7.46849	3.60541	549.72	potassium voltage-gated channel modifier subfamily S member 3
AP4B1	2.28e-11	1.01e-13	0.0657	-7.44016	-0.488625	814.53	adaptor related protein complex 4 subunit beta 1
CSMD1	2.28e-11	9.98e-14	1.2839	-7.44116	-9.55342	528.47	CUB and Sushi multiple domains 1
ITIH5	2.52e-11	1.12e-13	1.0019	7.42552	7.43936	1806.7	inter-alpha-trypsin inhibitor heavy chain 5
TTC39A	2.72e-11	1.23e-13	0.6945	-7.41366	-5.14878	3286.2	tetratricopeptide repeat domain 39A
FASTKD2	3.46e-11	1.58e-13	0.1496	7.38031	1.10414	9333.78	FAST kinase domains 2
CD40	3.49e-11	1.61e-13	1.012	7.37746	7.4663	75.73	CD40 molecule
SYCP2L	3.94e-11	1.85e-13	0.7901	7.35926	5.81446	70.56	synaptonemal complex protein 2 like
DYNLT1	3.94e-11	1.86e-13	0.0861	-7.35814	-0.63331	2217.69	dynein light chain Tctex-type 1
UPK3BL2	4.08e-11	1.95e-13	0.1076	7.35194	0.790806	604.79	uroplakin 3B like 2
JHY	5.76e-11	2.79e-13	1.0512	7.30398	7.67814	65.71	junctional cadherin complex regulator
TM9SF1	5.76e-11	2.82e-13	0.0961	-7.30293	-0.701664	5159.18	transmembrane 9 superfamily member 1
LOC107986452	5.81e-11	2.87e-13	0.5627	-7.30033	-4.10755	33.38
CAMK4	8.95e-11	4.51e-13	0.441	7.23938	3.19282	1163.64	calcium/calmodulin dependent protein kinase IV
TWSG1	8.95e-11	4.52e-13	0.2302	7.23898	1.66627	1471.96	twisted gastrulation BMP signaling modulator 1
CPNE5	1e-10	5.12e-13	0.4969	-7.22202	-3.58898	157.88	copine 5
ZNF556	1.14e-10	5.87e-13	1.1084	7.20352	7.98464	71.8	zinc finger protein 556
SCIN	1.25e-10	6.52e-13	1.3169	-7.18906	-9.46742	2566.8	scinderin
C17orf97	1.27e-10	6.69e-13	0.3982	7.18561	2.86098	113.94	chromosome 17 open reading frame 97
LOC105369367	1.29e-10	6.89e-13	0.4761	7.18164	3.41884	29.77	uncharacterized LOC105369367
ZNF618	1.37e-10	7.37e-13	0.0898	7.17245	0.64422	4387.07	zinc finger protein 618
EPB41L3	1.53e-10	8.32e-13	0.1943	7.15586	1.39005	18179.4	erythrocyte membrane protein band 4.1 like 3
PDLIM3	1.81e-10	9.93e-13	0.5155	7.13151	3.67614	2477.41	PDZ and LIM domain 3
SLC17A5	1.85e-10	1.03e-12	0.1438	-7.1269	-1.02469	5119.16	solute carrier family 17 member 5
NIPSNAP3A	2.24e-10	1.25e-12	0.1382	7.09939	0.980876	899.31	nipsnap homolog 3A
SLC49A4	2.34e-10	1.32e-12	0.1386	7.09188	0.982692	1195.46	solute carrier family 49 member 4
TEK	2.58e-10	1.49e-12	1.014	7.07583	7.17518	67.27	TEK receptor tyrosine kinase
GAS7	2.58e-10	1.48e-12	0.2281	7.07638	1.61445	4933.29	growth arrest specific 7
CAMK2G	2.63e-10	1.52e-12	0.1058	7.07229	0.748382	1468.25	calcium/calmodulin dependent protein kinase II gamma
PFKFB2	2.77e-10	1.64e-12	0.2964	7.06212	2.09309	17859.5	6-phosphofructo-2-kinase/fructose-2,6-biphosphatase 2
FRG1FP	2.77e-10	1.64e-12	1.0231	-7.06212	-7.22494	313.77	FSHD region gene 1 family member F, pseudogene
SLC3A2	2.87e-10	1.72e-12	0.0767	-7.05589	-0.540974	32451.4	solute carrier family 3 member 2
DMC1	3.01e-10	1.81e-12	0.496	-7.0483	-3.4962	317.87	DNA meiotic recombinase 1
ZNF252P-AS1	3.12e-10	1.89e-12	0.1102	-7.04209	-0.776156	188.89	ZNF252P antisense RNA 1
SPDYE3	3.75e-10	2.32e-12	0.1311	-7.01393	-0.919486	665.12	speedy/RINGO cell cycle regulator family member E3
LOC105370062	3.75e-10	2.32e-12	0.7163	-7.01386	-5.02405	77.87	uncharacterized LOC105370062
CHST15	3.89e-10	2.42e-12	0.7698	-7.00762	-5.39465	331.5	carbohydrate sulfotransferase 15
GLUD2	4.58e-10	2.88e-12	0.1929	6.98334	1.34707	243.41	glutamate dehydrogenase 2
MIR4458HG	5e-10	3.17e-12	1.153	-6.97005	-8.03645	160.23	MIR4458 host gene
ODC1	5.64e-10	3.61e-12	0.2528	-6.95181	-1.75743	6457.04	ornithine decarboxylase 1
SCN5A	7.26e-10	4.68e-12	0.7209	-6.91484	-4.98463	83.7	sodium voltage-gated channel alpha subunit 5
RGS2	7.66e-10	4.98e-12	0.1592	-6.90602	-1.09942	904.05	regulator of G protein signaling 2
NUDT10	8.11e-10	5.31e-12	0.5478	-6.89691	-3.77787	40.77	nudix hydrolase 10
IFT43	8.36e-10	5.53e-12	0.0692	6.89128	0.477101	880.39	intraflagellar transport 43
RNGTT	8.46e-10	5.64e-12	0.1114	-6.88853	-0.767413	2336.74	RNA guanylyltransferase and 5'-phosphatase
SLC5A4-AS1	9.03e-10	6.07e-12	0.6943	-6.87802	-4.77552	391.79	SLC5A4 antisense RNA 1
AGPAT4	1.01e-09	6.93e-12	0.1839	-6.85899	-1.26161	523.4	1-acylglycerol-3-phosphate O-acyltransferase 4
GAS2	1.01e-09	6.96e-12	0.6137	6.85848	4.20937	179.88	growth arrest specific 2
GABRE	1.01e-09	6.98e-12	0.9433	-6.85804	-6.46917	28.27	gamma-aminobutyric acid type A receptor subunit epsilon
CNDP2	1.12e-09	7.78e-12	0.1165	6.84259	0.797421	10577.4	carnosine dipeptidase 2
SCUBE1	1.29e-09	9.01e-12	0.9283	-6.82155	-6.33229	322.51	signal peptide, CUB domain and EGF like domain containing 1
SLCO1C1	1.33e-09	9.39e-12	0.8246	6.81562	5.62023	272.33	solute carrier organic anion transporter family member 1C1
C3orf62	1.42e-09	1.02e-11	0.1864	-6.80425	-1.26816	388.35	chromosome 3 open reading frame 62
SLC2A4	1.42e-09	1.02e-11	0.4999	-6.80408	-3.40123	188.06	solute carrier family 2 member 4
PADI2	1.65e-09	1.19e-11	0.7607	-6.78195	-5.15924	2004.23	peptidyl arginine deiminase 2
LRRN2	1.75e-09	1.27e-11	1.125	-6.77233	-7.619	122.14	leucine rich repeat neuronal 2
ZFR2	1.75e-09	1.28e-11	0.9552	-6.77124	-6.4682	163.22	zinc finger RNA binding protein 2
GK	1.78e-09	1.31e-11	0.4957	6.76717	3.35444	4191.17	glycerol kinase
MGAT3	1.99e-09	1.48e-11	0.8193	-6.7502	-5.53068	271.1	beta-1,4-mannosyl-glycoprotein 4-beta-N-acetylglucosaminyltransferase
CCDC144CP	2.09e-09	1.56e-11	0.4403	6.74224	2.96859	26.39	coiled-coil domain containing 144C, pseudogene
LONRF3	2.2e-09	1.66e-11	0.4055	-6.73338	-2.73005	469.2	LON peptidase N-terminal domain and ring finger 3
ALDH1A1	2.31e-09	1.75e-11	0.6268	6.72537	4.21514	93.99	aldehyde dehydrogenase 1 family member A1
KDM2B	2.33e-09	1.78e-11	0.1066	6.72328	0.716527	4218.98	lysine demethylase 2B
NME6	2.4e-09	1.85e-11	0.1186	-6.71775	-0.79661	3116.15	NME/NM23 nucleoside diphosphate kinase 6
GCNT4	2.4e-09	1.86e-11	0.5428	-6.71669	-3.64587	220.17	glucosaminyl (N-acetyl) transferase 4
CLMP	2.46e-09	1.92e-11	1.1528	-6.71208	-7.73741	492.53	CXADR like membrane protein
PDE3A	2.46e-09	1.93e-11	0.811	6.71106	5.44248	1485.73	phosphodiesterase 3A
TINF2	2.52e-09	1.99e-11	0.1081	-6.70662	-0.724981	2566.03	TERF1 interacting nuclear factor 2
CPO	2.66e-09	2.11e-11	0.2458	6.6979	1.6461	516.68	carboxypeptidase O
MAGEA2B	3.04e-09	2.43e-11	1.457	-6.67747	-9.72915	1563.68	MAGE family member A2B
MAGEA2	3.05e-09	2.46e-11	1.445	-6.67596	-9.64693	1474.59	MAGE family member A2
GRM1	3.44e-09	2.79e-11	0.7175	6.65707	4.77615	79.45	glutamate metabotropic receptor 1
DNM1P46	3.46e-09	2.83e-11	0.7833	6.65526	5.21337	20.16	dynamin 1 pseudogene 46
CDK10	3.73e-09	3.07e-11	0.1272	6.64335	0.8452	1093.3	cyclin dependent kinase 10
MYO5B	3.73e-09	3.09e-11	0.8	6.64242	5.31406	570.73	myosin VB
PPARGC1A	4.23e-09	3.53e-11	1.1585	6.62267	7.67261	714.91	PPARG coactivator 1 alpha
MACROH2A2	4.31e-09	3.61e-11	0.8099	6.61915	5.36115	626.55	macroH2A.2 histone
NOC2L	4.96e-09	4.18e-11	0.0767	-6.59746	-0.506092	10065.6	NOC2 like nucleolar associated transcriptional repressor
ACTR3C	5.09e-09	4.34e-11	0.5355	-6.59184	-3.52978	395.64	actin related protein 3C
PTOV1	5.09e-09	4.35e-11	0.0946	-6.59177	-0.623287	3279.56	PTOV1 extended AT-hook containing adaptor protein
SELENOP	5.32e-09	4.58e-11	0.642	-6.5841	-4.22707	1450.92	selenoprotein P
AMPD3	5.36e-09	4.64e-11	0.5018	-6.58203	-3.30258	30.03	adenosine monophosphate deaminase 3
ALDH1A2	5.54e-09	4.82e-11	0.7751	-6.57632	-5.09732	207.9	aldehyde dehydrogenase 1 family member A2
TBC1D8	6.06e-09	5.34e-11	0.2211	-6.56103	-1.45093	2417.2	TBC1 domain family member 8
C19orf25	6.06e-09	5.34e-11	0.1708	6.56115	1.12092	587.8	chromosome 19 open reading frame 25
OR51B5	6.38e-09	5.66e-11	1.3951	-6.55246	-9.14126	693.84	olfactory receptor family 51 subfamily B member 5
SNORD35B	6.43e-09	5.73e-11	0.2097	-6.55049	-1.37361	73.53	small nucleolar RNA, C/D box 35B
RAVER2	6.9e-09	6.19e-11	0.0981	6.53899	0.641366	1197.84	ribonucleoprotein, PTB binding 2
RP2	7.16e-09	6.46e-11	0.0931	6.53264	0.608403	1685.53	RP2 activator of ARL3 GTPase
LOC105374535	7.65e-09	6.95e-11	0.3486	6.52167	2.27356	18.63	uncharacterized LOC105374535
ARL10	9.03e-09	8.25e-11	1.1046	-6.49591	-7.17561	819.73	ADP ribosylation factor like GTPase 10
POLM	9.42e-09	8.65e-11	0.1203	-6.48877	-0.780648	1719.15	DNA polymerase mu
JDP2	9.95e-09	9.25e-11	0.1664	6.47877	1.07822	1075.53	Jun dimerization protein 2
IFI27	9.95e-09	9.21e-11	1.1289	-6.47944	-7.31489	19473.1	interferon alpha inducible protein 27
DPP4	1.04e-08	9.72e-11	1.3689	-6.47123	-8.85827	1397.53	dipeptidyl peptidase 4
SPATA24	1.09e-08	1.03e-10	0.177	-6.46303	-1.14366	166.89	spermatogenesis associated 24
C2orf88	1.23e-08	1.16e-10	0.7473	-6.44407	-4.81536	332.62	chromosome 2 open reading frame 88
EIF2B4	1.23e-08	1.17e-10	0.0819	-6.4427	-0.527714	3360.71	eukaryotic translation initiation factor 2B subunit delta
PIANP	1.41e-08	1.34e-10	0.4735	-6.42206	-3.04102	65.85	PILR alpha associated neural protein
CCDC152	1.68e-08	1.62e-10	0.6626	-6.39401	-4.23693	836.14	coiled-coil domain containing 152
LOC105371430	1.85e-08	1.79e-10	0.4128	6.37846	2.63301	49.11	uncharacterized LOC105371430
GYPE	1.91e-08	1.86e-10	0.93	6.3724	5.92626	475.8	glycophorin E (MNS blood group)
CCDC96	2.03e-08	1.99e-10	0.1941	6.36227	1.23483	61.56	coiled-coil domain containing 96
ELFN1-AS1	2.04e-08	2e-10	0.8772	-6.36101	-5.57963	169.19	ELFN1 antisense RNA 1
TRAK1	2.05e-08	2.03e-10	0.0973	-6.35936	-0.618896	6762.25	trafficking kinesin protein 1
LMTK3	2.07e-08	2.06e-10	0.3606	6.35697	2.29263	79.04	lemur tyrosine kinase 3
RBM22	2.1e-08	2.1e-10	0.1081	-6.35353	-0.686762	4606.61	RNA binding motif protein 22
LOC105378286	2.12e-08	2.13e-10	0.2326	6.35178	1.47742	31.56	uncharacterized LOC105378286
MSH3	2.2e-08	2.22e-10	0.1404	-6.34525	-0.891069	2534.76	mutS homolog 3
SCARB1	2.26e-08	2.3e-10	0.134	6.33998	0.849607	17773.9	scavenger receptor class B member 1
TSSC2	2.28e-08	2.33e-10	1.076	6.33785	6.81977	190.28	tumor suppressing subtransferable candidate 2 (pseudogene)
CCDC171	2.33e-08	2.39e-10	0.4942	6.33364	3.12977	1468.19	coiled-coil domain containing 171
TXK	2.68e-08	2.77e-10	0.6805	6.31131	4.29462	85.49	TXK tyrosine kinase
IL17RD	2.84e-08	2.95e-10	0.2745	6.30157	1.72982	268.06	interleukin 17 receptor D
LRRC61	2.9e-08	3.03e-10	0.8356	-6.29719	-5.26216	1034.57	leucine rich repeat containing 61
FHOD3	2.9e-08	3.04e-10	0.7112	6.29666	4.47828	1263.39	formin homology 2 domain containing 3
LOC105377329	3.11e-08	3.28e-10	0.9235	6.28488	5.80417	708.96	uncharacterized LOC105377329
CDHR3	3.2e-08	3.39e-10	0.3565	-6.27995	-2.23854	109.44	cadherin related family member 3
PYHIN1	3.28e-08	3.49e-10	0.4531	6.27516	2.84348	30.13	pyrin and HIN domain family member 1
LINC02067	4.1e-08	4.39e-10	0.1287	-6.23957	-0.80326	2071	long intergenic non-protein coding RNA 2067
LINC02232	4.59e-08	4.93e-10	1.2226	-6.22117	-7.60589	44.25	long intergenic non-protein coding RNA 2232
PLEKHO1	4.63e-08	5e-10	0.2055	6.21895	1.278	1374.04	pleckstrin homology domain containing O1
LOC105378260	5.07e-08	5.5e-10	0.9627	-6.20404	-5.97287	90.58	replaced by ID 85319
LOC107985020	5.54e-08	6.04e-10	0.6943	-6.18935	-4.29725	25.18	uncharacterized LOC107985020
PTOV1-AS2	5.73e-08	6.28e-10	0.1011	-6.1832	-0.624839	1467.45	PTOV1 antisense RNA 2
ZNF90	6.03e-08	6.64e-10	0.2281	6.17435	1.40814	124.11	zinc finger protein 90
CCDC40	6.06e-08	6.71e-10	0.1814	6.17278	1.11973	322.35	coiled-coil domain containing 40
ANKH	6.06e-08	6.75e-10	0.2058	6.17191	1.27003	1746.82	ANKH inorganic pyrophosphate transport regulator
RPL23AP87	6.17e-08	6.9e-10	0.2368	6.1684	1.46057	62.51	ribosomal protein L23a pseudogene 87
GCNT2	6.42e-08	7.21e-10	0.335	6.16149	2.06387	1975.41	glucosaminyl (N-acetyl) transferase 2 (I blood group)
ALX4	7.09e-08	8e-10	0.6977	-6.14487	-4.28738	117.02	ALX homeobox 4
PTPN21	7.15e-08	8.11e-10	0.3386	6.1428	2.0802	974.97	protein tyrosine phosphatase non-receptor type 21
CDH1	7.36e-08	8.39e-10	1.3116	-6.13741	-8.05004	4782.02	cadherin 1
LINC02953	7.93e-08	9.11e-10	0.7898	6.12428	4.83705	50.31	long intergenic non-protein coding RNA 2953
GPRASP2	7.93e-08	9.12e-10	0.4189	-6.12401	-2.56516	609.06	G protein-coupled receptor associated sorting protein 2
SPCS1	8.18e-08	9.46e-10	0.1138	-6.11835	-0.696042	7265.27	signal peptidase complex subunit 1
GSTM1	8.34e-08	9.68e-10	0.636	6.11459	3.88913	438.71	glutathione S-transferase mu 1
ELAC1	8.58e-08	1e-09	0.0969	6.10925	0.591981	535.96	elaC ribonuclease Z 1
LOC105375924	8.69e-08	1.02e-09	0.7186	-6.10647	-4.38831	445.59	uncharacterized LOC105375924
MAGI3	9.52e-08	1.12e-09	0.108	6.09117	0.657711	545.1	membrane associated guanylate kinase, WW and PDZ domain containing 3
GSTM4	9.75e-08	1.16e-09	0.1228	6.08598	0.74764	2970.2	glutathione S-transferase mu 4
HLA-L	9.75e-08	1.15e-09	0.6628	6.08654	4.03413	1712.38	major histocompatibility complex, class I, L (pseudogene)
MRPL40	9.82e-08	1.17e-09	0.0588	-6.08415	-0.357716	3241.84	mitochondrial ribosomal protein L40
BPHL	9.82e-08	1.18e-09	0.1187	6.08335	0.722001	3003.16	biphenyl hydrolase like
MUC7	9.94e-08	1.2e-09	1.2566	6.08061	7.64117	647.67	mucin 7, secreted
SUDS3	1.04e-07	1.26e-09	0.0844	6.07212	0.512355	5475.69	SDS3 homolog, SIN3A corepressor complex component
LIPH	1.05e-07	1.29e-09	0.5984	6.0692	3.63171	139.49	lipase H
CSAG2	1.05e-07	1.29e-09	1.9547	-6.06904	-11.8629	433.23	CSAG family member 2
NCKAP5	1.09e-07	1.34e-09	0.5596	6.06284	3.39264	439.99	NCK associated protein 5
LRATD2	1.14e-07	1.4e-09	0.5899	6.05496	3.57158	4134.74	LRAT domain containing 2
CEMIP2	1.17e-07	1.45e-09	0.2274	6.05036	1.3758	2282.64	cell migration inducing hyaluronidase 2
RPL23	1.17e-07	1.46e-09	0.0852	-6.04907	-0.515172	49546.8	ribosomal protein L23
ZNF644	1.25e-07	1.56e-09	0.0702	6.03784	0.423915	4324.58	zinc finger protein 644
UGT3A2	1.31e-07	1.64e-09	1.1161	-6.03019	-6.73013	132.67	UDP glycosyltransferase family 3 member A2
KCNH1	1.36e-07	1.7e-09	0.2899	-6.02374	-1.74641	1989.59	potassium voltage-gated channel subfamily H member 1
CLIC2	1.45e-07	1.83e-09	1.142	-6.01258	-6.86617	1647.56	chloride intracellular channel 2
TMEM63C	1.49e-07	1.89e-09	1.0011	-6.00694	-6.0135	54.12	transmembrane protein 63C
FGF7P3	1.62e-07	2.07e-09	0.3703	5.99243	2.21905	51.64	fibroblast growth factor 7 pseudogene 3
TMEM42	1.74e-07	2.22e-09	0.1309	-5.98055	-0.782749	273.7	transmembrane protein 42
AFDN	1.77e-07	2.27e-09	0.3136	-5.97707	-1.87447	8398.45	afadin, adherens junction formation factor
PDPR	1.78e-07	2.29e-09	0.1907	5.97568	1.13939	4235.01	pyruvate dehydrogenase phosphatase regulatory subunit
CNTN6	1.79e-07	2.32e-09	0.6902	-5.97342	-4.12263	182.76	contactin 6
ERC2	1.79e-07	2.32e-09	1.0769	5.97343	6.43278	145.35	ELKS/RAB6-interacting/CAST family member 2
LRRC69	1.89e-07	2.47e-09	0.4003	-5.96374	-2.38721	66.21	leucine rich repeat containing 69
FABP3	1.9e-07	2.49e-09	0.2371	-5.9622	-1.41347	6501.6	fatty acid binding protein 3
TACR2	1.93e-07	2.55e-09	0.2818	-5.95853	-1.67908	56.6	tachykinin receptor 2
ADORA1	2.21e-07	2.92e-09	0.3049	-5.93582	-1.80992	48.2	adenosine A1 receptor
CSAG4	2.22e-07	2.94e-09	1.8105	-5.93466	-10.7449	278.63	CSAG family member 4 (pseudogene)
PHLPP1	2.29e-07	3.05e-09	0.1953	5.92906	1.15808	2997.41	PH domain and leucine rich repeat protein phosphatase 1
LOC400541	2.38e-07	3.18e-09	0.2057	5.9218	1.21837	171.99	uncharacterized LOC400541
COL7A1	2.52e-07	3.39e-09	0.4416	-5.91153	-2.61063	81.76	collagen type VII alpha 1 chain
NOP58	2.6e-07	3.5e-09	0.0875	-5.90613	-0.516624	11447.9	NOP58 ribonucleoprotein
SCFD2	2.62e-07	3.57e-09	0.2022	-5.90319	-1.19386	2922.56	sec1 family domain containing 2
HAP1	2.62e-07	3.56e-09	0.6536	-5.90347	-3.85839	194.49	huntingtin associated protein 1
ATF7IP	2.65e-07	3.62e-09	0.0913	5.90056	0.53864	6290.39	activating transcription factor 7 interacting protein
CREB1	2.73e-07	3.74e-09	0.0824	5.8955	0.485749	4246.89	cAMP responsive element binding protein 1
MAFF	2.77e-07	3.81e-09	0.2493	5.89204	1.46907	2284.37	MAF bZIP transcription factor F
LINC00504	2.93e-07	4.05e-09	0.8379	-5.88204	-4.92855	4371.38	long intergenic non-protein coding RNA 504
ARSI	3.05e-07	4.22e-09	1.2994	-5.87516	-7.63424	404.07	arylsulfatase family member I
SSU72	3.05e-07	4.24e-09	0.1124	5.87446	0.660428	21282.8	SSU72 homolog, RNA polymerase II CTD phosphatase
RGS1	3.06e-07	4.27e-09	1.4971	-5.87335	-8.79328	451.42	regulator of G protein signaling 1
CLINT1	3.19e-07	4.49e-09	0.1243	-5.86517	-0.729065	11244.9	clathrin interactor 1
LOC101448202	3.19e-07	4.48e-09	1.2812	-5.86525	-7.51481	625.92	uncharacterized LOC101448202
OR51B4	3.25e-07	4.6e-09	1.7312	-5.86118	-10.1467	131.85	olfactory receptor family 51 subfamily B member 4
EPHA4	3.35e-07	4.77e-09	0.9381	-5.85508	-5.49243	189.01	EPH receptor A4
ZBTB34	3.35e-07	4.77e-09	0.1419	5.85503	0.830904	1404.2	zinc finger and BTB domain containing 34
SIRPB1	3.63e-07	5.19e-09	0.323	5.84097	1.88668	457.16	signal regulatory protein beta 1
BAGE2	3.64e-07	5.22e-09	1.0431	-5.84	-6.09161	92.33	BAGE family member 2, pseudogene
GRAMD1B	3.64e-07	5.25e-09	1.185	-5.83917	-6.91948	859.49	GRAM domain containing 1B
AQP9	3.73e-07	5.4e-09	0.7216	-5.83449	-4.21026	52.14	aquaporin 9
NUP43	3.92e-07	5.69e-09	0.127	-5.82575	-0.740074	3661.17	nucleoporin 43
JAM3	4.03e-07	5.88e-09	0.7349	5.82021	4.27705	597.63	junctional adhesion molecule 3
PHLDA1	4.03e-07	5.9e-09	0.3755	5.81969	2.18534	9706.4	pleckstrin homology like domain family A member 1
GLI1	4.23e-07	6.23e-09	0.5402	-5.81049	-3.13855	197.77	GLI family zinc finger 1
DUSP18	4.23e-07	6.21e-09	0.1422	5.81108	0.826481	331.64	dual specificity phosphatase 18
ARF4	4.63e-07	6.84e-09	0.0856	-5.79481	-0.495796	14569.5	ADP ribosylation factor 4
CPE	5.18e-07	7.68e-09	0.9374	-5.77528	-5.41385	66.78	carboxypeptidase E
MEIS3P1	5.36e-07	7.98e-09	0.1891	5.76882	1.09098	2585.77	Meis homeobox 3 pseudogene 1
ELAVL2	5.38e-07	8.04e-09	0.8651	-5.76761	-4.98938	388.21	ELAV like RNA binding protein 2
HBE1	5.64e-07	8.47e-09	1.5585	-5.75874	-8.97475	454.15	hemoglobin subunit epsilon 1
CAND1.11	5.64e-07	8.48e-09	0.7389	-5.75854	-4.2548	10.27	uncharacterized LOC100130460
FCHO1	5.75e-07	8.69e-09	0.4461	5.75454	2.56693	234.32	FCH and mu domain containing endocytic adaptor 1
INPP5J	5.86e-07	8.88e-09	0.2893	-5.75085	-1.66382	298.76	inositol polyphosphate-5-phosphatase J
ALK	5.96e-07	9.07e-09	0.6472	-5.74731	-3.71971	136.33	ALK receptor tyrosine kinase
GSTA1	6.2e-07	9.46e-09	0.7568	5.74018	4.34441	36.1	glutathione S-transferase alpha 1
PAGE2	6.42e-07	9.84e-09	1.7096	-5.73344	-9.80187	202.35	PAGE family member 2
IFT81	6.43e-07	9.88e-09	0.1645	5.73271	0.943095	11582.9	intraflagellar transport 81
MMACHC	6.49e-07	1e-08	0.3306	-5.73002	-1.89458	6688.69	metabolism of cobalamin associated C
FSTL4	6.49e-07	1e-08	0.3987	-5.7302	-2.28464	156.08	follistatin like 4
S100B	6.58e-07	1.02e-08	0.7466	5.72704	4.27578	902.76	S100 calcium binding protein B
LATS1	6.7e-07	1.04e-08	0.1237	-5.72346	-0.708064	1808.63	large tumor suppressor kinase 1
ATRN	6.76e-07	1.06e-08	0.2246	5.72131	1.28523	9992.73	attractin
CXCL8	6.95e-07	1.09e-08	0.5219	-5.71606	-2.98335	1345.72	C-X-C motif chemokine ligand 8
FRY	7.46e-07	1.18e-08	0.4611	5.70328	2.62962	186.15	FRY microtubule binding protein
USP15	7.55e-07	1.19e-08	0.0808	-5.70062	-0.460627	4393.39	ubiquitin specific peptidase 15
GREM2	7.61e-07	1.21e-08	1.0401	-5.69818	-5.92672	100.57	gremlin 2, DAN family BMP antagonist
SERPINI1	7.61e-07	1.21e-08	1.0566	5.6984	6.02109	3767.58	serpin family I member 1
ZBTB2	7.63e-07	1.22e-08	0.1259	-5.6971	-0.717303	2624.78	zinc finger and BTB domain containing 2
ATXN2	7.76e-07	1.24e-08	0.0989	5.69363	0.563084	3719.51	ataxin 2
ZDHHC21	8.15e-07	1.31e-08	0.1419	5.6847	0.806818	934.44	zinc finger DHHC-type palmitoyltransferase 21
DOK3	8.45e-07	1.36e-08	0.2739	5.678	1.55542	56.53	docking protein 3
TCN1	8.71e-07	1.41e-08	1.3914	-5.67238	-7.89266	8894.66	transcobalamin 1
TMEM119	8.74e-07	1.42e-08	1.321	-5.67055	-7.49095	94.71	transmembrane protein 119
SULT4A1	8.74e-07	1.42e-08	0.3826	-5.67089	-2.16988	362.93	sulfotransferase family 4A member 1
TAOK3	8.86e-07	1.45e-08	0.1512	5.66774	0.857163	14354.3	TAO kinase 3
MMP2	9.22e-07	1.51e-08	1.9065	-5.66029	-10.7916	2693.85	matrix metallopeptidase 2
GLB1L	9.27e-07	1.53e-08	0.5773	5.6583	3.26643	1751.17	galactosidase beta 1 like
CSAG1	9.27e-07	1.53e-08	1.8872	-5.65851	-10.6787	1519.51	chondrosarcoma associated gene 1
RBMS3	9.3e-07	1.54e-08	0.9854	5.65702	5.57429	118.98	RNA binding motif single stranded interacting protein 3
PRKACB	9.81e-07	1.63e-08	0.5695	5.64682	3.21574	10200.2	protein kinase cAMP-activated catalytic subunit beta
HMGCS1	9.81e-07	1.63e-08	0.1102	5.64737	0.622512	14445.1	3-hydroxy-3-methylglutaryl-CoA synthase 1
MVD	9.96e-07	1.66e-08	0.2623	5.64364	1.48046	1066.86	mevalonate diphosphate decarboxylase
LOC441666	1e-06	1.68e-08	0.4104	5.6417	2.31543	1034.41	zinc finger protein 91 pseudogene
DCLK1	1e-06	1.69e-08	0.4881	5.64152	2.75335	315.08	doublecortin like kinase 1
MSRB3	1.01e-06	1.7e-08	0.564	5.63962	3.18092	603.2	methionine sulfoxide reductase B3
PNRC2	1.03e-06	1.75e-08	0.0646	5.63522	0.363767	10016.5	proline rich nuclear receptor coactivator 2
PCGF3	1.04e-06	1.76e-08	0.1363	5.63401	0.768069	2861.7	polycomb group ring finger 3
UBE2G2	1.07e-06	1.82e-08	0.0819	-5.62873	-0.460839	9092.52	ubiquitin conjugating enzyme E2 G2
MTMR11	1.07e-06	1.84e-08	0.329	-5.62654	-1.85103	371.68	myotubularin related protein 11
ODAD4	1.07e-06	1.84e-08	0.2032	-5.62619	-1.14316	81.15	outer dynein arm docking complex subunit 4
RPL23A	1.1e-06	1.88e-08	0.1354	-5.62228	-0.761362	58327.5	ribosomal protein L23a
TXLNB	1.11e-06	1.91e-08	0.4641	-5.61977	-2.60794	33.84	taxilin beta
TPTE	1.19e-06	2.06e-08	1.9744	-5.60688	-11.07	487.14	transmembrane phosphatase with tensin homology
TINCR	1.2e-06	2.09e-08	0.6063	-5.60477	-3.39825	233.92	TINCR ubiquitin domain containing
CCT4	1.27e-06	2.21e-08	0.0893	-5.59484	-0.499838	27198.3	chaperonin containing TCP1 subunit 4
IGHVII-44-2	1.32e-06	2.31e-08	1.832	-5.58716	-10.2358	140.24	immunoglobulin heavy variable (II)-44-2 (pseudogene)
ACOT1	1.33e-06	2.33e-08	0.0886	5.58575	0.495021	482.77	acyl-CoA thioesterase 1
FLRT3	1.35e-06	2.37e-08	0.9842	5.5826	5.49443	190.64	fibronectin leucine rich transmembrane protein 3
H2BC9	1.35e-06	2.38e-08	0.6874	-5.58195	-3.83696	80.73	H2B clustered histone 9
NLRP1	1.36e-06	2.4e-08	1.2179	-5.58056	-6.79666	399.58	NLR family pyrin domain containing 1
AKT3	1.45e-06	2.57e-08	0.3823	5.56854	2.12864	2991.79	AKT serine/threonine kinase 3
ATP10D	1.48e-06	2.64e-08	0.2606	5.56408	1.4502	2004.71	ATPase phospholipid transporting 10D (putative)
LINC02289	1.48e-06	2.63e-08	0.5265	5.5643	2.9294	109.37	long intergenic non-protein coding RNA 2289
VARS1	1.52e-06	2.72e-08	0.1203	-5.55842	-0.668443	14359.6	valyl-tRNA synthetase 1
TGFB1I1	1.57e-06	2.82e-08	1.1678	5.55251	6.48396	400.17	transforming growth factor beta 1 induced transcript 1
LINC01963	1.61e-06	2.9e-08	0.511	-5.54744	-2.83466	496.26	long intergenic non-protein coding RNA 1963
UBD	1.65e-06	2.99e-08	0.7589	-5.54221	-4.20587	325.48	ubiquitin D
NOVA1	1.7e-06	3.08e-08	0.3474	-5.53704	-1.92354	154.2	NOVA alternative splicing regulator 1
KCNJ2	1.71e-06	3.1e-08	0.8207	-5.53552	-4.54319	189.46	potassium inwardly rectifying channel subfamily J member 2
ARHGEF40	1.73e-06	3.16e-08	0.0493	5.53234	0.272844	2426.37	Rho guanine nucleotide exchange factor 40
TTC30A	1.74e-06	3.18e-08	0.2819	5.53127	1.55912	605.64	tetratricopeptide repeat domain 30A
SLC26A4	1.82e-06	3.34e-08	0.9082	5.52251	5.0157	1623.66	solute carrier family 26 member 4
LOC107986858	1.87e-06	3.44e-08	1.2285	-5.51759	-6.77837	100.19	uncharacterized LOC107986858
RRAS	1.89e-06	3.48e-08	0.2306	-5.5155	-1.2719	1058.35	RAS related
ODF3L2	1.94e-06	3.58e-08	0.4993	5.51033	2.75151	33.36	outer dense fiber of sperm tails 3 like 2
TMEM38B	1.94e-06	3.59e-08	0.1827	5.50974	1.00643	1589.17	transmembrane protein 38B
RNF24	1.94e-06	3.62e-08	0.2784	5.50863	1.53366	1112.04	ring finger protein 24
STOX1	2.05e-06	3.82e-08	0.2807	5.49917	1.54379	93.51	storkhead box 1
ART3	2.05e-06	3.84e-08	0.6665	5.49791	3.66438	32.66	ADP-ribosyltransferase 3 (inactive)
CDHR1	2.16e-06	4.05e-08	1.36	5.48869	7.46453	1229.53	cadherin related family member 1
SPPL3	2.16e-06	4.06e-08	0.1089	5.48803	0.597652	5253.46	signal peptide peptidase like 3
CFAP251	2.24e-06	4.22e-08	0.3273	5.48126	1.79392	295.74	cilia and flagella associated protein 251
CRLF3	2.25e-06	4.25e-08	0.1011	-5.47995	-0.554048	1855.07	cytokine receptor like factor 3
LOC105377766	2.26e-06	4.28e-08	1.117	5.47878	6.11965	205.71
ZFHX4	2.26e-06	4.31e-08	1.0017	-5.47785	-5.48693	275.16	zinc finger homeobox 4
TDRD7	2.26e-06	4.3e-08	0.206	5.47807	1.12827	4601.28	tudor domain containing 7
LINC02861	2.34e-06	4.48e-08	0.3361	5.47075	1.83871	46.22	long intergenic non-protein coding RNA 2861
ZNF213-AS1	2.39e-06	4.58e-08	0.1511	5.46698	0.826102	252.2	ZNF213 antisense RNA 1 (head to head)
BFAR	2.42e-06	4.66e-08	0.1478	5.46385	0.807473	13850.7	bifunctional apoptosis regulator
UTP6	2.45e-06	4.73e-08	0.1539	-5.46123	-0.840606	5505.67	UTP6 small subunit processome component
FBXO48	2.59e-06	5.01e-08	0.1907	5.45099	1.03963	224.53	F-box protein 48
BOP1	2.61e-06	5.07e-08	0.1885	-5.44881	-1.02693	8051.04	BOP1 ribosomal biogenesis factor
MIR210HG	2.61e-06	5.07e-08	0.3246	5.44882	1.76867	82.41	MIR210 host gene
ANKLE1	2.71e-06	5.3e-08	0.7715	-5.44108	-4.19769	292.33	ankyrin repeat and LEM domain containing 1
RDH12	2.72e-06	5.32e-08	0.4786	5.44027	2.60376	33.65	retinol dehydrogenase 12
CIAO1	2.75e-06	5.39e-08	0.0785	-5.43795	-0.426899	10107.9	cytosolic iron-sulfur assembly component 1
RASD1	2.81e-06	5.52e-08	1.1123	5.43363	6.04395	496.36	ras related dexamethasone induced 1
PINLYP	3.12e-06	6.15e-08	1.0942	-5.41438	-5.92429	215.48	phospholipase A2 inhibitor and LY6/PLAUR domain containing
ADAMTS2	3.21e-06	6.35e-08	1.3248	-5.4086	-7.16553	211.59	ADAM metallopeptidase with thrombospondin type 1 motif 2
PRKCZ	3.26e-06	6.47e-08	0.2302	5.40527	1.24424	764.49	protein kinase C zeta
LOC105376190	3.33e-06	6.62e-08	0.4921	-5.40129	-2.65788	73.59	uncharacterized LOC105376190
TTLL7	3.53e-06	7.05e-08	0.9118	5.38996	4.91443	585.49	tubulin tyrosine ligase like 7
RUFY3	3.68e-06	7.38e-08	0.1186	-5.38169	-0.638101	2838.64	RUN and FYVE domain containing 3
AQP5	3.68e-06	7.38e-08	1.3035	-5.38169	-7.01488	40.81	aquaporin 5
TFR2	3.71e-06	7.45e-08	0.6751	-5.3799	-3.63178	44.53	transferrin receptor 2
CFAP65	3.87e-06	7.82e-08	0.6314	5.37116	3.39117	16.93	cilia and flagella associated protein 65
CD36	3.87e-06	7.81e-08	1.1191	5.37151	6.01103	5584.47	CD36 molecule
LOC107986211	3.99e-06	8.09e-08	0.1546	5.36507	0.829532	409.81	replaced by ID 100129917
MX2	4.12e-06	8.36e-08	0.9159	-5.35911	-4.90839	53.07	MX dynamin like GTPase 2
ZNF121	4.21e-06	8.57e-08	0.1093	5.35464	0.585386	2119.41	zinc finger protein 121
IGFBP5	4.31e-06	8.79e-08	1.9405	-5.35005	-10.3817	110020	insulin like growth factor binding protein 5
SLC22A23	4.31e-06	8.83e-08	0.2482	5.34929	1.32747	709.42	solute carrier family 22 member 23
CDH24	4.61e-06	9.46e-08	0.2114	-5.33679	-1.12843	1373.3	cadherin 24
RNF144A	4.62e-06	9.51e-08	0.1588	5.33586	0.847476	2591.47	ring finger protein 144A
ACOT12	4.67e-06	9.65e-08	0.4785	5.33323	2.55208	189.99	acyl-CoA thioesterase 12
NKX3-1	4.74e-06	9.8e-08	0.8291	-5.33033	-4.41912	59.92	NK3 homeobox 1
RPL8	4.74e-06	9.84e-08	0.1471	-5.32963	-0.784069	109243	ribosomal protein L8
REC8	4.82e-06	1e-07	0.2073	-5.32637	-1.10437	262.35	REC8 meiotic recombination protein
SRP14-DT	4.83e-06	1.01e-07	0.2742	-5.32531	-1.45994	257.42	SRP14 divergent transcript
YAE1	4.95e-06	1.04e-07	0.1027	-5.3204	-0.546507	1814.95	YAE1 maturation factor of ABCE1
TMEM161B	4.98e-06	1.04e-07	0.1451	-5.31875	-0.771836	2445.22	transmembrane protein 161B
SEC61G	4.99e-06	1.05e-07	0.118	-5.31804	-0.627448	6286.81	SEC61 translocon subunit gamma
PLEKHH2	5.06e-06	1.07e-07	0.4362	5.31495	2.31843	674.48	pleckstrin homology, MyTH4 and FERM domain containing H2
ZNF232-AS1	5.08e-06	1.07e-07	0.6579	-5.31377	-3.49597	74.15	ZNF232 antisense RNA 1
LINC01123	5.12e-06	1.09e-07	0.7803	-5.31143	-4.1445	186.72	long intergenic non-protein coding RNA 1123
H2BC12	5.12e-06	1.09e-07	0.3381	5.31147	1.79585	2869.95	H2B clustered histone 12
RNF8	5.18e-06	1.1e-07	0.0739	5.30897	0.392405	1841.07	ring finger protein 8
IK	5.3e-06	1.13e-07	0.103	-5.30424	-0.546228	9854.89	IK cytokine
FAM182A	5.39e-06	1.15e-07	0.9374	-5.30093	-4.96889	10.09	family with sequence similarity 182 member A
PARG	5.47e-06	1.17e-07	0.0781	5.29755	0.413697	2746.46	poly(ADP-ribose) glycohydrolase
LOC105376567	5.48e-06	1.18e-07	1.1253	5.29678	5.96063	562.82	uncharacterized LOC105376567
LOC105375523	5.48e-06	1.18e-07	0.7169	5.29629	3.79712	622.89	uncharacterized LOC105375523
TOP1MT	5.5e-06	1.19e-07	0.1207	-5.29544	-0.639095	4540.06	DNA topoisomerase I mitochondrial
PMS1	5.54e-06	1.2e-07	0.1047	-5.29301	-0.554124	3585.74	PMS1 homolog 1, mismatch repair system component
BMP7	5.54e-06	1.2e-07	0.9155	-5.29315	-4.84568	343.61	bone morphogenetic protein 7
STT3B	5.72e-06	1.25e-07	0.1241	-5.28636	-0.655808	25952	STT3 oligosaccharyltransferase complex catalytic subunit B
ELOVL6	5.72e-06	1.25e-07	0.2011	5.28674	1.06327	4409.48	ELOVL fatty acid elongase 6
TP53INP2	5.88e-06	1.29e-07	0.2069	5.2807	1.09284	5068.47	tumor protein p53 inducible nuclear protein 2
PPP1R26	5.99e-06	1.31e-07	0.2324	5.27688	1.22625	1597.5	protein phosphatase 1 regulatory subunit 26
NOX4	6.08e-06	1.34e-07	1.1581	5.27373	6.1077	606.76	NADPH oxidase 4
LINC00221	6.17e-06	1.36e-07	2.2417	-5.27074	-11.8156	419.25	long intergenic non-protein coding RNA 221
TBL1X	6.22e-06	1.37e-07	0.1484	5.26878	0.781767	2232.07	transducin beta like 1 X-linked
SLC44A3	6.23e-06	1.38e-07	0.3646	5.26807	1.9205	408.03	solute carrier family 44 member 3
TMSB4X	6.25e-06	1.39e-07	0.8805	5.2668	4.63765	357.51	thymosin beta 4 X-linked
NOP9	6.4e-06	1.42e-07	0.1337	-5.26213	-0.703513	3488.03	NOP9 nucleolar protein
DDX25	6.55e-06	1.46e-07	1.4932	-5.2574	-7.85056	352.49	DEAD-box helicase 25
LOC105371689	6.57e-06	1.47e-07	0.3643	-5.25637	-1.91508	35.38	uncharacterized LOC105371689
CYP2R1	6.6e-06	1.48e-07	0.1412	5.25523	0.742245	685.98	cytochrome P450 family 2 subfamily R member 1
HLCS	6.82e-06	1.53e-07	0.1023	5.24868	0.537049	3103.15	holocarboxylase synthetase
DUBR	6.83e-06	1.54e-07	0.7238	5.24783	3.79827	1559.45	DPPA2 upstream binding RNA
ZSWIM5	6.93e-06	1.56e-07	0.7432	5.24486	3.89801	282.65	zinc finger SWIM-type containing 5
GLIDR	7.07e-06	1.6e-07	0.4148	5.24076	2.17375	285.57	glioblastoma down-regulated RNA
KLHL30	7.31e-06	1.66e-07	0.3371	-5.23377	-1.76455	658.09	kelch like family member 30
JAG2	7.31e-06	1.66e-07	0.3678	-5.23367	-1.92497	2004.45	jagged canonical Notch ligand 2
CNN3-DT	7.33e-06	1.67e-07	0.4399	5.23263	2.3018	55.36	CNN3 divergent transcript
HSDL1	7.41e-06	1.69e-07	0.143	5.23035	0.74784	3254.7	hydroxysteroid dehydrogenase like 1
B3GNT7	7.41e-06	1.7e-07	0.8663	-5.22978	-4.53058	342.08	UDP-GlcNAc:betaGal beta-1,3-N-acetylglucosaminyltransferase 7
ADGRG3	7.44e-06	1.71e-07	0.4785	-5.22872	-2.50179	267.44	adhesion G protein-coupled receptor G3
FAM182B	7.59e-06	1.75e-07	0.7747	-5.22452	-4.04764	30.43	family with sequence similarity 182 member B
PDK3	7.67e-06	1.77e-07	0.1907	5.22219	0.995886	2762.81	pyruvate dehydrogenase kinase 3
FAM225A	7.73e-06	1.79e-07	1.0899	5.2203	5.68977	207.27	family with sequence similarity 225 member A
PITX2	7.76e-06	1.8e-07	0.284	5.21923	1.48225	1384.91	paired like homeodomain 2
DXO	8.16e-06	1.9e-07	0.1479	-5.20935	-0.770544	927.07	decapping exoribonuclease
NAP1L1	8.2e-06	1.91e-07	0.1138	-5.208	-0.592772	39483.8	nucleosome assembly protein 1 like 1
CIDEB	8.23e-06	1.92e-07	0.1308	-5.20695	-0.681135	1445.18	cell death inducing DFFA like effector b
LOC105373064	8.33e-06	1.95e-07	0.2236	-5.20423	-1.16365	56.12	uncharacterized LOC105373064
RGPD2	8.34e-06	1.96e-07	0.4376	5.20356	2.27693	179.49	RANBP2 like and GRIP domain containing 2
HIGD1A	8.39e-06	1.97e-07	0.1403	-5.20216	-0.729766	10944.8	HIG1 hypoxia inducible domain family member 1A
MVB12B	8.44e-06	1.99e-07	0.2516	5.20052	1.30825	585.12	multivesicular body subunit 12B
RASGRF2	8.66e-06	2.05e-07	0.3095	-5.19491	-1.60803	84.83	Ras protein specific guanine nucleotide releasing factor 2
SPHK1	8.66e-06	2.05e-07	0.2934	-5.19489	-1.52394	2612.77	sphingosine kinase 1
LOC105374933	8.71e-06	2.06e-07	1.3641	-5.19341	-7.08448	1556.56	uncharacterized LOC105374933
LINC02620	8.72e-06	2.07e-07	0.3863	-5.19291	-2.00578	125.3	long intergenic non-protein coding RNA 2620
HNMT	8.79e-06	2.1e-07	1.0621	5.19053	5.51287	279.62	histamine N-methyltransferase
ZDHHC11	8.79e-06	2.1e-07	0.3847	-5.19052	-1.99692	758.39	zinc finger DHHC-type containing 11
GASK1B	8.81e-06	2.11e-07	0.8014	5.18963	4.15907	992.98	golgi associated kinase 1B
AKAP17A	9.05e-06	2.17e-07	0.1257	5.18426	0.651832	944.3	A-kinase anchoring protein 17A
AP4B1-AS1	9.38e-06	2.26e-07	0.1041	-5.17673	-0.538958	271.05	AP4B1 antisense RNA 1
C1S	9.38e-06	2.26e-07	0.8386	-5.1762	-4.34093	769.19	complement C1s
RPS5	9.38e-06	2.26e-07	0.0757	-5.17635	-0.391973	27446.6	ribosomal protein S5
GCA	9.49e-06	2.29e-07	0.5286	5.17375	2.73501	554.57	grancalcin
SNHG26	9.74e-06	2.36e-07	1.0876	-5.16847	-5.62129	35.92	small nucleolar RNA host gene 26
ITGA4	9.76e-06	2.37e-07	1.2632	-5.16768	-6.52761	248.83	integrin subunit alpha 4
MRPS30-DT	9.77e-06	2.38e-07	0.2126	-5.16661	-1.09852	171.55	MRPS30 divergent transcript
ITGA7	9.77e-06	2.38e-07	0.7509	-5.167	-3.8801	914.51	integrin subunit alpha 7
GABRB3	9.97e-06	2.44e-07	1.0624	-5.16244	-5.4848	2451.94	gamma-aminobutyric acid type A receptor subunit beta3
MAB21L1	1.05e-05	2.58e-07	1.728	-5.1518	-8.90207	77.7	mab-21 like 1
LOC105372582	1.05e-05	2.58e-07	0.258	5.15196	1.32942	30.17	uncharacterized LOC105372582
RGPD1	1.06e-05	2.62e-07	0.4166	5.14913	2.14515	167.14	RANBP2 like and GRIP domain containing 1
SCAMP1	1.06e-05	2.62e-07	0.1995	-5.14889	-1.02715	4770.46	secretory carrier membrane protein 1
ST6GAL1	1.09e-05	2.7e-07	0.3795	5.14346	1.95171	2986.61	ST6 beta-galactoside alpha-2,6-sialyltransferase 1
RFPL2	1.09e-05	2.7e-07	0.8528	-5.14349	-4.38615	36.03	ret finger protein like 2
ZNF664-RFLNA	1.13e-05	2.8e-07	0.157	5.13617	0.806506	357.79	ZNF664-RFLNA readthrough
NTF4	1.14e-05	2.84e-07	0.3718	-5.13402	-1.90874	52.66	neurotrophin 4
IRX1	1.16e-05	2.89e-07	1.8038	-5.13016	-9.25401	71.03	iroquois homeobox 1
C17orf67	1.16e-05	2.9e-07	0.3448	-5.1301	-1.76873	78.68	chromosome 17 open reading frame 67
LOC102723944	1.23e-05	3.07e-07	1.6299	-5.11914	-8.34384	37.8	uncharacterized LOC102723944
SYTL2	1.31e-05	3.28e-07	0.6351	-5.10665	-3.24328	6682.15	synaptotagmin like 2
FAM225B	1.34e-05	3.37e-07	1.1239	5.10159	5.73389	174.61	family with sequence similarity 225 member B
CYP1A1	1.34e-05	3.37e-07	0.7284	5.10164	3.71603	419	cytochrome P450 family 1 subfamily A member 1
SEMA5A	1.36e-05	3.44e-07	0.7881	-5.09736	-4.01719	16140.2	semaphorin 5A
SLC6A10PB	1.4e-05	3.53e-07	0.7012	-5.09258	-3.57068	128.8	solute carrier family 6 member 8 pseudogene
RTL9	1.4e-05	3.56e-07	0.6357	5.09094	3.23622	24.14	retrotransposon Gag like 9
TCF7L2	1.42e-05	3.62e-07	0.1415	5.08804	0.719904	1072.47	transcription factor 7 like 2
MGA	1.45e-05	3.7e-07	0.1476	5.08401	0.75051	3501.23	MAX dimerization protein MGA
LRRN4	1.46e-05	3.74e-07	0.4119	5.0819	2.0932	67.5	leucine rich repeat neuronal 4
LOC105371630	1.49e-05	3.81e-07	0.2446	-5.07799	-1.24196	52.78	uncharacterized LOC105371630
CTSV	1.49e-05	3.82e-07	0.5148	5.07757	2.61415	936.48	cathepsin V
MAGEA6-DT	1.5e-05	3.86e-07	1.7937	-5.07555	-9.10386	124.77	MAGEA6 divergent transcript
CCNYL2	1.51e-05	3.9e-07	0.7838	5.07388	3.97702	190.85	cyclin Y like 2 (pseudogene)
COLGALT2	1.53e-05	3.94e-07	0.7692	-5.07182	-3.90106	1351.47	collagen beta(1-O)galactosyltransferase 2
PCMTD2	1.54e-05	3.98e-07	0.1447	5.06979	0.733799	3152.81	protein-L-isoaspartate (D-aspartate) O-methyltransferase domain containing 2
SDR39U1	1.55e-05	4.01e-07	0.1371	-5.06866	-0.695163	1345.97	short chain dehydrogenase/reductase family 39U member 1
KLF13	1.57e-05	4.08e-07	0.22	-5.06499	-1.11441	8972.69	KLF transcription factor 13
SNHG12	1.6e-05	4.16e-07	0.1738	-5.06153	-0.879539	658.99	small nucleolar RNA host gene 12
MYO3A	1.65e-05	4.3e-07	1.1433	5.05502	5.77947	69.82	myosin IIIA
FNTB	1.76e-05	4.59e-07	0.1184	5.04264	0.597097	1244.01	farnesyltransferase, CAAX box, beta
CD109	1.76e-05	4.61e-07	1.1552	-5.04186	-5.8246	3051.46	CD109 molecule
CACNA1G	1.78e-05	4.68e-07	0.6067	-5.03899	-3.05738	83.67	calcium voltage-gated channel subunit alpha1 G
PNO1	1.8e-05	4.72e-07	0.093	-5.03745	-0.46867	5023.03	partner of NOB1 homolog
OSGEPL1	1.82e-05	4.79e-07	0.1321	-5.0346	-0.665034	1991.49	O-sialoglycoprotein endopeptidase like 1
LOC105377527	1.84e-05	4.87e-07	1.4311	-5.03129	-7.2002	220.64	uncharacterized LOC105377527
ANK3	1.84e-05	4.87e-07	1.0156	5.03153	5.11009	531.13	ankyrin 3
UCK2	1.85e-05	4.89e-07	0.093	-5.03059	-0.467999	9310.28	uridine-cytidine kinase 2
HDDC2	1.87e-05	4.97e-07	0.1203	-5.02764	-0.604974	4010.43	HD domain containing 2
PYGO1	1.9e-05	5.05e-07	0.2298	5.02422	1.15459	648.4	pygopus family PHD finger 1
MVB12A	1.98e-05	5.29e-07	0.1677	-5.01564	-0.841071	1653.67	multivesicular body subunit 12A
SH2D2A	2.05e-05	5.49e-07	0.9565	-5.00852	-4.79077	81.13	SH2 domain containing 2A
CAMK1G	2.06e-05	5.5e-07	1.0484	-5.00789	-5.25007	12.06	calcium/calmodulin dependent protein kinase IG
TLR6	2.16e-05	5.78e-07	0.6259	4.99837	3.12865	192.98	toll like receptor 6
AACS	2.19e-05	5.89e-07	0.1835	4.99494	0.916393	2345.23	acetoacetyl-CoA synthetase
RNF31	2.2e-05	5.93e-07	0.1748	-4.99351	-0.873115	3025.65	ring finger protein 31
MIR924HG	2.26e-05	6.09e-07	1.1128	-4.98835	-5.5508	29.69	MIR924 host gene
RHOBTB1	2.29e-05	6.19e-07	0.2783	4.98519	1.3874	2090.72	Rho related BTB domain containing 1
ENPP4	2.34e-05	6.34e-07	1.1357	-4.98063	-5.65639	52.55	ectonucleotide pyrophosphatase/phosphodiesterase 4
C6orf47	2.47e-05	6.72e-07	0.0808	-4.96937	-0.401352	2920.12	chromosome 6 open reading frame 47
IRF3	2.48e-05	6.76e-07	0.1988	-4.96824	-0.98769	2298.58	interferon regulatory factor 3
GABBR2	2.5e-05	6.82e-07	0.7071	4.96645	3.51188	94.23	gamma-aminobutyric acid type B receptor subunit 2
ADGRG1	2.53e-05	6.92e-07	0.4942	-4.9637	-2.45294	2062.52	adhesion G protein-coupled receptor G1
PCSK9	2.55e-05	6.98e-07	1.4809	-4.96179	-7.34804	258.18	proprotein convertase subtilisin/kexin type 9
KMT5A	2.55e-05	7.04e-07	0.21	4.96038	1.04168	2328.7	lysine methyltransferase 5A
SNORD58B	2.55e-05	7.01e-07	0.2477	-4.96115	-1.22884	793.34	small nucleolar RNA, C/D box 58B
GPRASP3	2.55e-05	7.02e-07	0.4529	-4.96072	-2.24667	253.62	G protein-coupled receptor associated sorting protein family member 3
L1CAM	2.55e-05	7.02e-07	1.245	-4.96088	-6.17619	9332.05	L1 cell adhesion molecule
PGM1	2.57e-05	7.1e-07	0.2157	4.9586	1.06978	6422.43	phosphoglucomutase 1
PRDX1	2.58e-05	7.15e-07	0.3757	-4.95729	-1.86232	32559.2	peroxiredoxin 1
TRAM1L1	2.72e-05	7.54e-07	0.5916	-4.94699	-2.92652	105.27	translocation associated membrane protein 1 like 1
CBLL1-AS1	2.79e-05	7.75e-07	0.1362	4.94166	0.672877	163.9	CBLL1 antisense RNA 1
GSN	2.82e-05	7.86e-07	0.2759	4.93893	1.36262	5408.58	gelsolin
LOC107984011	2.83e-05	7.9e-07	0.7693	4.93778	3.79877	80.59	uncharacterized LOC107984011
MIR4271	2.85e-05	7.96e-07	0.2654	-4.93631	-1.31006	35.48	microRNA 4271
PPIE	2.91e-05	8.15e-07	0.0556	4.93175	0.274053	2968.86	peptidylprolyl isomerase E
CORO2B	2.99e-05	8.39e-07	1.3639	-4.92612	-6.71891	1367.07	coronin 2B
ASPH	3.04e-05	8.55e-07	0.1737	-4.92246	-0.855155	39408.8	aspartate beta-hydroxylase
PARP8	3.07e-05	8.66e-07	0.2623	-4.91991	-1.29053	1421.27	poly(ADP-ribose) polymerase family member 8
HKDC1	3.15e-05	8.89e-07	0.7293	4.91477	3.58436	490.11	hexokinase domain containing 1
DIP2C-AS1	3.19e-05	9.03e-07	0.5587	-4.91165	-2.74434	25.85	DIP2C antisense RNA 1
RERE	3.3e-05	9.36e-07	0.0866	4.90471	0.424776	6606.08	arginine-glutamic acid dipeptide repeats
ORC5	3.33e-05	9.45e-07	0.1103	-4.90284	-0.540999	4417.99	origin recognition complex subunit 5
LOC105378513	3.33e-05	9.48e-07	0.3918	4.90218	1.92071	210.73	uncharacterized LOC105378513
LIMS3-LOC440895	3.43e-05	9.78e-07	0.1852	4.89598	0.906577	56.06	LIMS3-LOC440895 readthrough
SLC2A12	3.43e-05	9.8e-07	0.7855	4.8956	3.84538	491.68	solute carrier family 2 member 12
GABRG2	3.44e-05	9.84e-07	1.7884	-4.89474	-8.75355	50.19	gamma-aminobutyric acid type A receptor subunit gamma2
VAC14	3.44e-05	9.84e-07	0.1287	4.89474	0.629768	3012.74	VAC14 component of PIKFYVE complex
RRN3P1	3.48e-05	9.98e-07	0.6183	4.89207	3.025	76.86	RRN3 pseudogene 1
LOC112268430	3.6e-05	1.03e-06	0.3338	4.8849	1.63042	454.79
HOXB9	3.66e-05	1.05e-06	0.9106	4.88112	4.44475	1220.88	homeobox B9
HPSE	3.74e-05	1.08e-06	0.2416	4.87673	1.17825	245.71	heparanase
COBLL1	3.76e-05	1.09e-06	0.42	4.87493	2.04742	414.6	cordon-bleu WH2 repeat protein like 1
TRIM67	3.79e-05	1.1e-06	0.7122	-4.87332	-3.47066	96.71	tripartite motif containing 67
TTC7A	3.81e-05	1.11e-06	0.1861	-4.87172	-0.906773	638.16	tetratricopeptide repeat domain 7A
CD48	3.83e-05	1.12e-06	1.2146	-4.86986	-5.91471	35.04	CD48 molecule
CLDN4	3.83e-05	1.12e-06	0.6255	4.86995	3.04594	48.39	claudin 4
WSB2	3.87e-05	1.13e-06	0.0595	4.86773	0.28973	8730.02	WD repeat and SOCS box containing 2
LOC102724334	3.87e-05	1.13e-06	0.416	4.86733	2.02462	12.34	histone H2B type F-S-like
PCDHGA10	3.87e-05	1.13e-06	0.3095	-4.86679	-1.50637	1544.58	protocadherin gamma subfamily A, 10
BARX1	3.96e-05	1.16e-06	1.45	-4.86198	-7.05006	15.43	BARX homeobox 1
SLC6A10P	3.96e-05	1.16e-06	1.0704	-4.8616	-5.20403	137.95	solute carrier family 6 member 10, pseudogene
GNL3	4.12e-05	1.21e-06	0.1504	-4.85341	-0.730114	12106.9	G protein nucleolar 3
MAGEA12	4.15e-05	1.22e-06	2.1659	-4.85162	-10.5082	2903.1	MAGE family member A12
PALB2	4.16e-05	1.23e-06	0.0892	4.85086	0.432804	2775.51	partner and localizer of BRCA2
MIR10394	4.28e-05	1.27e-06	0.077	-4.84472	-0.373025	8015.42	microRNA 10394
NTRK1	4.29e-05	1.27e-06	0.6386	-4.84371	-3.0934	24.57	neurotrophic receptor tyrosine kinase 1
CECR2	4.29e-05	1.27e-06	0.4823	4.84389	2.33617	1104.62	CECR2 histone acetyl-lysine reader
PRKAR1B-AS1	4.37e-05	1.3e-06	1.3005	4.83957	6.29365	321.34	PRKAR1B antisense RNA 1
RBIS	4.38e-05	1.31e-06	0.1744	-4.83841	-0.843586	4476.3	ribosomal biogenesis factor
ZSWIM9	4.38e-05	1.31e-06	0.1138	-4.83859	-0.550524	459.82	zinc finger SWIM-type containing 9
GABRQ	4.38e-05	1.31e-06	1.475	-4.83805	-7.1363	115.07	gamma-aminobutyric acid type A receptor subunit theta
LINC01106	4.51e-05	1.35e-06	0.8719	-4.83185	-4.21287	89.63	long intergenic non-protein coding RNA 1106
TARS3	4.52e-05	1.36e-06	0.2588	-4.83122	-1.25034	1176	threonyl-tRNA synthetase 3
PXDN	4.58e-05	1.38e-06	0.7722	-4.82792	-3.72831	5327.59	peroxidasin
CA5B	4.61e-05	1.39e-06	0.6194	4.82632	2.98921	728.48	carbonic anhydrase 5B
LOC107984449	4.68e-05	1.41e-06	1.0518	-4.82313	-5.07305	35.38	uncharacterized LOC107984449
NCCRP1	4.73e-05	1.43e-06	1.0244	-4.82064	-4.93808	113.17	NCCRP1, F-box associated domain containing
CSNK2B	4.76e-05	1.44e-06	0.0946	-4.81895	-0.455952	7928.57	casein kinase 2 beta
PDPR2P	4.76e-05	1.44e-06	0.2923	4.81874	1.40835	243.07	pyruvate dehydrogenase phosphatase regulatory subunit 2, pseudogene
RORB	4.87e-05	1.49e-06	1.2314	-4.81308	-5.92678	43.03	RAR related orphan receptor B
ADAM10	4.87e-05	1.49e-06	0.2105	-4.81247	-1.01279	23312	ADAM metallopeptidase domain 10
RORA	4.87e-05	1.49e-06	0.4837	4.81279	2.32771	205.51	RAR related orphan receptor A
MPND	4.87e-05	1.49e-06	0.1698	4.81296	0.817364	654.7	MPN domain containing
CLGN	4.92e-05	1.51e-06	0.7047	-4.80986	-3.38961	28.55	calmegin
LOC107985414	4.92e-05	1.51e-06	0.4429	4.80985	2.13011	30.87	uncharacterized LOC107985414
OLAH	4.93e-05	1.52e-06	0.9848	4.80906	4.73612	24.62	oleoyl-ACP hydrolase
H2BC12L	4.95e-05	1.53e-06	0.3981	4.80781	1.91384	14.21	H2B clustered histone 12 like
SPRY2	5e-05	1.54e-06	0.3039	4.80555	1.46032	2781.18	sprouty RTK signaling antagonist 2
POLR2J3	5.03e-05	1.55e-06	0.0613	4.80416	0.294476	1125.11	RNA polymerase II subunit J3
MIR6125	5.28e-05	1.63e-06	0.0985	-4.79404	-0.472375	225.89	microRNA 6125
SPDYE14	5.33e-05	1.65e-06	0.5421	-4.79185	-2.5978	164.49	speedy/RINGO cell cycle regulator family member E14
SH3RF3	5.34e-05	1.66e-06	0.6993	-4.79077	-3.35029	2386.43	SH3 domain containing ring finger 3
MRPL1	5.34e-05	1.66e-06	0.1086	-4.7908	-0.520234	1573.5	mitochondrial ribosomal protein L1
LINC02611	5.36e-05	1.67e-06	0.5582	-4.78965	-2.67375	47.42	long intergenic non-protein coding RNA 2611
MAGEA10	5.4e-05	1.69e-06	1.9091	-4.78777	-9.1402	65.61	MAGE family member A10
P3H3	5.5e-05	1.72e-06	0.3519	-4.78352	-1.68332	2869.54	prolyl 3-hydroxylase 3
LOC112268147	5.5e-05	1.72e-06	0.218	4.78341	1.04289	146.77
PERP	5.55e-05	1.74e-06	1.1978	-4.78133	-5.72709	927.57	p53 apoptosis effector related to PMP22
STAC2	5.61e-05	1.76e-06	0.7476	-4.77889	-3.57257	21.69	SH3 and cysteine rich domain 2
SGPP2	5.74e-05	1.81e-06	0.4241	-4.7737	-2.02464	56.39	sphingosine-1-phosphate phosphatase 2
LOC105375047	5.76e-05	1.82e-06	1.4557	-4.7727	-6.94751	28.1	uncharacterized LOC105375047
SYCE2	5.8e-05	1.83e-06	0.3717	4.77119	1.77346	116.39	synaptonemal complex central element protein 2
C11orf54	5.84e-05	1.85e-06	0.2542	-4.76933	-1.21258	2489.75	chromosome 11 open reading frame 54
SPECC1	5.94e-05	1.88e-06	0.3392	4.76556	1.6167	1662.62	sperm antigen with calponin homology and coiled-coil domains 1
MIR3655	6.1e-05	1.94e-06	0.1102	-4.75972	-0.524532	1344.87	microRNA 3655
LINC02525	6.1e-05	1.94e-06	1.1372	4.75943	5.41264	203.51	long intergenic non-protein coding RNA 2525
FGD5	6.12e-05	1.95e-06	1.3419	4.75861	6.38559	1021	FYVE, RhoGEF and PH domain containing 5
ORAI1	6.14e-05	1.96e-06	0.2385	4.7575	1.13477	4744.19	ORAI calcium release-activated calcium modulator 1
PDCD7	6.38e-05	2.04e-06	0.1224	4.74931	0.581128	3007.21	programmed cell death 7
LOC107986564	6.48e-05	2.08e-06	0.2419	4.74592	1.14797	60.92	uncharacterized LOC107986564
RASGRF1	6.55e-05	2.1e-06	0.7949	-4.74334	-3.77057	159.16	Ras protein specific guanine nucleotide releasing factor 1
SCG3	6.74e-05	2.16e-06	0.6558	4.73739	3.10701	133.64	secretogranin III
IFI44L	6.78e-05	2.18e-06	1.2531	-4.73568	-5.9341	2533.19	interferon induced protein 44 like
DDAH1	6.82e-05	2.2e-06	0.2418	4.7343	1.14494	1508.86	dimethylarginine dimethylaminohydrolase 1
GATC	6.84e-05	2.21e-06	0.0589	4.73334	0.279024	7383.32	glutamyl-tRNA amidotransferase subunit C
CNRIP1	6.84e-05	2.21e-06	0.6025	4.73281	2.85129	771.08	cannabinoid receptor interacting protein 1
CTSK	6.99e-05	2.27e-06	1.2601	-4.72809	-5.95798	12584.5	cathepsin K
LOC107986594	7.12e-05	2.31e-06	0.8427	-4.72407	-3.98099	40.01	uncharacterized LOC107986594
NELFE	7.43e-05	2.42e-06	0.1537	-4.71497	-0.724669	7417.25	negative elongation factor complex member E
SREBF1	7.44e-05	2.42e-06	0.2451	4.71453	1.15556	3642.31	sterol regulatory element binding transcription factor 1
CHRM3	7.47e-05	2.44e-06	1.3129	-4.71342	-6.18813	74.22	cholinergic receptor muscarinic 3
LOC107986303	7.48e-05	2.44e-06	0.2227	4.71269	1.04957	373.9
PRTG	7.62e-05	2.49e-06	0.1724	-4.70868	-0.81171	3880.55	protogenin
OPRK1	7.69e-05	2.52e-06	0.8836	-4.70644	-4.15847	13.57	opioid receptor kappa 1
ABLIM1	7.73e-05	2.54e-06	0.9876	4.70509	4.64685	2566.7	actin binding LIM protein 1
C4A	7.78e-05	2.56e-06	0.7398	-4.70349	-3.47963	290.33	complement C4A (Rodgers blood group)
ARHGAP26	7.92e-05	2.61e-06	0.3118	4.6994	1.46509	661.19	Rho GTPase activating protein 26
CITED1	7.95e-05	2.62e-06	0.3349	-4.69827	-1.57329	12323.9	Cbp/p300 interacting transactivator with Glu/Asp rich carboxy-terminal domain 1
DNAH6	8.09e-05	2.68e-06	0.5988	-4.69385	-2.8108	18.9	dynein axonemal heavy chain 6
LOC105378153	8.09e-05	2.67e-06	0.9171	4.69442	4.30546	83.17	uncharacterized LOC105378153
CALN1	8.09e-05	2.68e-06	0.8084	-4.69382	-3.79452	51.76	calneuron 1
HMOX1	8.14e-05	2.7e-06	0.498	-4.69208	-2.3368	4354.18	heme oxygenase 1
C4B	8.18e-05	2.72e-06	0.7542	-4.69074	-3.53755	245.72	complement C4B (Chido blood group)
DNAJC18	8.24e-05	2.75e-06	0.1551	-4.68861	-0.727135	1484.39	DnaJ heat shock protein family (Hsp40) member C18
LINC02987	8.24e-05	2.75e-06	0.0981	-4.68867	-0.459774	477.44	long intergenic non-protein coding RNA 2987
MET	8.31e-05	2.78e-06	0.4214	-4.68648	-1.9749	77733.6	MET proto-oncogene, receptor tyrosine kinase
SLC44A1	8.34e-05	2.79e-06	0.4392	4.68543	2.0579	7843.28	solute carrier family 44 member 1
G3BP2	8.47e-05	2.84e-06	0.0925	4.68193	0.433284	31917.3	G3BP stress granule assembly factor 2
POR	8.57e-05	2.88e-06	0.3456	-4.67921	-1.61709	30268	cytochrome p450 oxidoreductase
MUC20	8.66e-05	2.91e-06	0.8892	-4.6769	-4.1588	29.37	mucin 20, cell surface associated
NEDD8-MDP1	8.67e-05	2.92e-06	0.1537	-4.67636	-0.718771	4052.04	NEDD8-MDP1 readthrough
APOBEC2	8.82e-05	2.98e-06	0.971	-4.67249	-4.53682	98.57	apolipoprotein B mRNA editing enzyme catalytic subunit 2
ZNF185	8.86e-05	3e-06	0.4772	-4.67113	-2.22886	633.5	zinc finger protein 185 with LIM domain
LPP	8.87e-05	3e-06	0.1396	4.6706	0.651864	4727.77	LIM domain containing preferred translocation partner in lipoma
LUCAT1	8.89e-05	3.02e-06	0.6717	-4.66977	-3.13665	41.26	lung cancer associated transcript 1
GBE1	8.9e-05	3.02e-06	0.2626	-4.66935	-1.22607	4814.58	1,4-alpha-glucan branching enzyme 1
CEP78	8.93e-05	3.04e-06	0.1386	4.66828	0.646799	2245.33	centrosomal protein 78
SEPTIN4-AS1	8.93e-05	3.04e-06	0.234	-4.668	-1.09222	49.45	SEPTIN4 antisense RNA 1
CYC1	9.04e-05	3.09e-06	0.2018	-4.66499	-0.941166	14511.9	cytochrome c1
GNG12	9.12e-05	3.13e-06	0.1787	4.66226	0.833296	22012.3	G protein subunit gamma 12
KDR	9.12e-05	3.13e-06	0.6238	4.66229	2.90832	1160.56	kinase insert domain receptor
ZCCHC3	9.12e-05	3.12e-06	0.4156	4.66266	1.93764	2715.88	zinc finger CCHC-type containing 3
PEAR1	9.13e-05	3.13e-06	1.2696	4.66179	5.91882	276.55	platelet endothelial aggregation receptor 1
GADL1	9.22e-05	3.17e-06	1.0251	4.65946	4.77664	126.34	glutamate decarboxylase like 1
RARS1	9.27e-05	3.2e-06	0.1425	-4.65787	-0.663976	10629.9	arginyl-tRNA synthetase 1
ULBP1	9.29e-05	3.2e-06	1.5385	-4.65727	-7.16527	654.03	UL16 binding protein 1
SNX7	9.52e-05	3.29e-06	0.246	4.65182	1.14452	1061.86	sorting nexin 7
CASP1	9.75e-05	3.37e-06	1.313	-4.64669	-6.10103	1071.63	caspase 1
SNORD52	9.81e-05	3.4e-06	0.1631	-4.64496	-0.757511	105.19	small nucleolar RNA, C/D box 52
UPK3BL1	9.81e-05	3.41e-06	0.1917	4.64469	0.890298	449.68	uroplakin 3B like 1
DNAJC9-AS1	9.84e-05	3.42e-06	0.1662	4.64371	0.771847	233.11	DNAJC9 and MRPS16 antisense RNA 1
ARMCX5-GPRASP2	9.88e-05	3.44e-06	0.361	-4.64265	-1.67607	1816.81	ARMCX5-GPRASP2 readthrough
CCT7	0.0001	3.49e-06	0.0846	-4.63962	-0.392624	41571.4	chaperonin containing TCP1 subunit 7
SERPINB6	0.000101	3.55e-06	0.3216	4.63607	1.49087	5439	serpin family B member 6
ITGB8	0.000101	3.54e-06	1.0611	-4.63654	-4.91981	8286.03	integrin subunit beta 8
MAOA	0.000101	3.55e-06	1.2618	-4.63614	-5.84979	518.03	monoamine oxidase A
DNAJB4	0.000102	3.58e-06	0.2808	-4.63424	-1.30152	7792.27	DnaJ heat shock protein family (Hsp40) member B4
IMPDH2	0.000102	3.58e-06	0.1718	-4.63439	-0.796161	27010.5	inosine monophosphate dehydrogenase 2
ERICH2	0.000102	3.6e-06	0.7044	4.6331	3.26344	42.22	glutamate rich 2
ISG15	0.000103	3.63e-06	0.6382	-4.63167	-2.95609	2418.52	ISG15 ubiquitin like modifier
PMFBP1	0.000104	3.68e-06	0.4649	4.62883	2.15207	25.02	polyamine modulated factor 1 binding protein 1
SELENOW	0.000106	3.76e-06	0.1516	-4.62407	-0.70093	10232.1	selenoprotein W
ARNT2	0.000108	3.81e-06	0.6528	4.62123	3.01694	1016.7	aryl hydrocarbon receptor nuclear translocator 2
CFAP20DC	0.000111	3.94e-06	0.2787	-4.61463	-1.28611	249.47	CFAP20 domain containing
SEC14L1	0.000111	3.96e-06	0.3203	4.61364	1.47767	6700.33	SEC14 like lipid binding 1
CEP112	0.000112	3.97e-06	0.2506	4.6127	1.156	490.57	centrosomal protein 112
RFLNB	0.000113	4.02e-06	0.2104	4.61059	0.97	6176.06	refilin B
CPB2	0.000113	4.02e-06	1.0381	4.61019	4.78587	129.1	carboxypeptidase B2
EHD3	0.000113	4.04e-06	1.3661	-4.60908	-6.29625	1144.36	EH domain containing 3
LOC107985004	0.000113	4.05e-06	1.9068	-4.60892	-8.78819	51.41	uncharacterized LOC107985004
ZBED10P	0.000114	4.07e-06	0.9678	-4.60754	-4.45897	660.87	zinc finger BED-type containing 10, pseudogene
ZFP69B	0.000114	4.11e-06	0.644	4.60597	2.9662	421.22	ZFP69 zinc finger protein B
PARN	0.000115	4.13e-06	0.1408	4.60454	0.648423	6037.34	poly(A)-specific ribonuclease
COMMD7	0.000115	4.15e-06	0.0741	4.60376	0.340931	3324.23	COMM domain containing 7
TMEM170B	0.000115	4.16e-06	0.2945	4.60315	1.3558	1112.95	transmembrane protein 170B
INPP5F	0.000116	4.19e-06	0.3798	4.60189	1.74775	7076.06	inositol polyphosphate-5-phosphatase F
ARSJ	0.000116	4.2e-06	0.591	4.6014	2.71923	136.49	arylsulfatase family member J
LOC107986820	0.000116	4.2e-06	1.0507	-4.60118	-4.83458	285.11	uncharacterized LOC107986820
SDSL	0.000116	4.21e-06	0.2377	-4.60078	-1.09361	1048.91	serine dehydratase like
RPS11	0.000118	4.27e-06	0.1849	-4.59768	-0.850198	66467.5	ribosomal protein S11
DHX32	0.000118	4.29e-06	0.1532	4.59705	0.704052	4865.2	DEAH-box helicase 32 (putative)
RBBP6	0.00012	4.36e-06	0.1016	4.59323	0.466597	7006.58	RB binding protein 6, ubiquitin ligase
RSRC2	0.000121	4.42e-06	0.104	4.59053	0.477262	5349.11	arginine and serine rich coiled-coil 2
EHD4	0.000122	4.45e-06	0.2359	4.58902	1.08242	4399.21	EH domain containing 4
EPB41L5	0.000122	4.48e-06	0.3634	4.58773	1.66729	4106.28	erythrocyte membrane protein band 4.1 like 5
LCA5	0.000122	4.48e-06	0.358	4.58761	1.64225	221	lebercilin LCA5
LOC101927044	0.000122	4.49e-06	0.5085	4.58729	2.33266	10.03	uncharacterized LOC101927044
MICA-AS1	0.000122	4.5e-06	0.5639	-4.58689	-2.58651	71	MICA antisense RNA 1
RNF10	0.000123	4.54e-06	0.1142	4.58484	0.523712	8622.82	ring finger protein 10
CKMT2-AS1	0.000125	4.61e-06	0.2103	-4.58182	-0.963753	1050.81	CKMT2 antisense RNA 1
LINC02487	0.000125	4.62e-06	1.0589	-4.58125	-4.85086	179.63	long intergenic non-protein coding RNA 2487
PPAT	0.000126	4.66e-06	0.1426	-4.57956	-0.65307	5203.07	phosphoribosyl pyrophosphate amidotransferase
SCX	0.000126	4.68e-06	0.1887	-4.57848	-0.863846	717.56	scleraxis bHLH transcription factor
TBC1D9	0.000128	4.75e-06	0.4036	4.57543	1.84665	1332.38	TBC1 domain family member 9
KLF15	0.000132	4.9e-06	0.2465	4.56919	1.12647	451.65	KLF transcription factor 15
ATP2A1-AS1	0.000132	4.9e-06	0.2728	4.56881	1.24652	70.03	ATP2A1 antisense RNA 1
GINM1	0.000133	4.97e-06	0.1656	-4.56623	-0.756168	2617.99	glycosylated integral membrane protein 1
SEPTIN8	0.000134	4.98e-06	0.112	4.56555	0.511156	4379.79	septin 8
KCNN3	0.000134	5e-06	1.0759	-4.56492	-4.91134	40.46	potassium calcium-activated channel subfamily N member 3
NCOA3	0.000137	5.11e-06	0.1803	-4.56003	-0.821983	4719.67	nuclear receptor coactivator 3
DCAF12L2	0.000137	5.13e-06	0.9693	-4.55928	-4.41917	82.81	DDB1 and CUL4 associated factor 12 like 2
B3GALT2	0.00014	5.24e-06	0.6464	-4.55485	-2.94417	186.12	beta-1,3-galactosyltransferase 2
PTPRR	0.00014	5.25e-06	0.5975	-4.55462	-2.72147	43.96	protein tyrosine phosphatase receptor type R
LOC102724646	0.00014	5.28e-06	0.243	4.55318	1.10649	32.88	uncharacterized LOC102724646
PTPRG-AS1	0.000141	5.33e-06	0.136	-4.5514	-0.619112	460.83	PTPRG antisense RNA 1
CIAO3	0.000141	5.33e-06	0.1635	4.55146	0.743961	1393.46	cytosolic iron-sulfur assembly component 3
FEM1B	0.000143	5.39e-06	0.1588	4.54901	0.722366	9344.41	fem-1 homolog B
PDHB	0.000143	5.4e-06	0.1117	-4.54859	-0.507881	5536.4	pyruvate dehydrogenase E1 subunit beta
LINC01588	0.000144	5.47e-06	0.6496	4.54582	2.95317	544.56	long intergenic non-protein coding RNA 1588
CCDC26	0.000146	5.55e-06	0.3803	-4.54302	-1.72764	186.6	CCDC26 long non-coding RNA
LOC105373250	0.000146	5.56e-06	0.2357	-4.54265	-1.07061	232.46	uncharacterized LOC105373250
LOC400464	0.000149	5.65e-06	0.8483	4.53901	3.85046	51.27	ubiquitin conjugating enzyme E2 Q2 pseudogene
GASK1B-AS1	0.000151	5.75e-06	0.841	4.53525	3.81434	111.5	GASK1B antisense RNA 1
NKX2-4	0.000151	5.75e-06	0.5577	4.53536	2.52957	455.36	NK2 homeobox 4
MDP1	0.000153	5.85e-06	0.2017	-4.5318	-0.914168	415.9	magnesium dependent phosphatase 1
ZEB2-AS1	0.000156	5.96e-06	0.1473	-4.52776	-0.667076	481.8	ZEB2 antisense RNA 1
SLC25A27	0.000157	6.04e-06	0.5558	4.52509	2.51487	81.23	solute carrier family 25 member 27
TMEM30A-DT	0.000157	6.03e-06	0.324	-4.52517	-1.46611	25.14	TMEM30A divergent transcript
FN1	0.000158	6.08e-06	0.3677	4.52347	1.66332	30413.9	fibronectin 1
DOLPP1	0.000158	6.09e-06	0.0983	4.52323	0.444419	1274.01	dolichyldiphosphatase 1
STIP1	0.000158	6.08e-06	0.1546	-4.52355	-0.699413	37910.5	stress induced phosphoprotein 1
SAP25	0.000159	6.13e-06	1.2987	-4.52181	-5.87266	445.06	Sin3A associated protein 25
GRHL3	0.00016	6.17e-06	0.8338	-4.52064	-3.76934	21.27	grainyhead like transcription factor 3
SNORD84	0.00016	6.19e-06	0.1726	-4.51965	-0.780125	78.65	small nucleolar RNA, C/D box 84
RALGPS1	0.000161	6.24e-06	0.2534	4.51804	1.1449	265.12	Ral GEF with PH domain and SH3 binding motif 1
IP6K3	0.000164	6.35e-06	0.493	-4.51451	-2.22553	919.16	inositol hexakisphosphate kinase 3
LOC105378029	0.000167	6.48e-06	0.8918	-4.50999	-4.02188	48.99	uncharacterized LOC105378029
PADI1	0.000168	6.53e-06	1.069	-4.50844	-4.81971	123.85	peptidyl arginine deiminase 1
GUCA1B	0.000174	6.77e-06	0.5467	-4.50094	-2.46072	42.06	guanylate cyclase activator 1B
ZNF544	0.000174	6.78e-06	0.4163	-4.50033	-1.87365	971.27	zinc finger protein 544
ENO2	0.000174	6.8e-06	0.8346	-4.49987	-3.75566	3713.67	enolase 2
FBXO21	0.000177	6.92e-06	0.1748	4.49605	0.785816	3052.09	F-box protein 21
NFKBIA	0.000178	6.97e-06	0.2282	-4.49449	-1.02578	1358.62	NFKB inhibitor alpha
GSDMC	0.000178	6.99e-06	1.0836	-4.49393	-4.86967	143.48	gasdermin C
MORC2	0.00018	7.09e-06	0.0748	4.49102	0.336047	3740.86	MORC family CW-type zinc finger 2
SOD3	0.000182	7.17e-06	0.5319	4.48852	2.38759	638.09	superoxide dismutase 3
LRAT	0.000184	7.23e-06	1.2577	4.48681	5.643	404.84	lecithin retinol acyltransferase
FTH1	0.000184	7.26e-06	0.4335	-4.48582	-1.94461	90389.4	ferritin heavy chain 1
KC6	0.000184	7.27e-06	1.751	-4.48564	-7.85423	26.91	keratoconus gene 6
PARP16	0.000186	7.37e-06	0.252	4.48261	1.12965	507.38	poly(ADP-ribose) polymerase family member 16
C5orf34	0.000187	7.42e-06	0.2004	-4.48113	-0.89801	1750.71	chromosome 5 open reading frame 34
MIR7161	0.000188	7.47e-06	0.3947	-4.47971	-1.76809	28.12	microRNA 7161
HOXA11-AS	0.000198	7.85e-06	0.4725	-4.46915	-2.11179	117.98	HOXA11 antisense RNA
SLIT2	0.000198	7.87e-06	0.2931	4.46859	1.30993	401.42	slit guidance ligand 2
WDR1	0.000199	7.95e-06	0.1518	4.46644	0.678116	26746.1	WD repeat domain 1
AASS	0.000199	7.95e-06	0.3713	4.46643	1.65835	1428.29	aminoadipate-semialdehyde synthase
JPH4	0.000199	7.91e-06	1.2603	-4.46755	-5.63039	158.39	junctophilin 4
MIR5572	0.000199	7.95e-06	0.6822	4.46654	3.04695	16.95	microRNA 5572
ATP6V0A1	0.000199	7.93e-06	0.2885	-4.46699	-1.28888	12586.8	ATPase H+ transporting V0 subunit a1
DAB2IP	0.000199	7.98e-06	0.1271	4.46584	0.567743	3615.77	DAB2 interacting protein
FAM168B	0.000199	7.99e-06	0.112	4.46548	0.50012	13926	family with sequence similarity 168 member B
ZDHHC20	0.0002	8.04e-06	0.2238	4.464	0.998943	4464.41	zinc finger DHHC-type palmitoyltransferase 20
CEACAM1	0.0002	8.04e-06	0.2387	-4.46415	-1.06541	2500.43	CEA cell adhesion molecule 1
LOC105378410	0.000202	8.14e-06	0.2434	4.46141	1.08611	31.43	uncharacterized LOC105378410
CCDC144BP	0.000202	8.17e-06	0.7858	4.46066	3.50535	213.53	coiled-coil domain containing 144B, pseudogene
SLC6A9	0.000205	8.29e-06	0.8527	-4.45768	-3.80111	161.02	solute carrier family 6 member 9
ACOX3	0.000205	8.28e-06	0.1538	4.45789	0.685817	1290.85	acyl-CoA oxidase 3, pristanoyl
CXCL1	0.000205	8.33e-06	1.5653	-4.45661	-6.97612	117.48	C-X-C motif chemokine ligand 1
TMEM178A	0.000206	8.37e-06	0.6945	4.45559	3.09437	266.45	transmembrane protein 178A
SAMD11	0.000207	8.4e-06	0.2672	-4.45462	-1.1904	706.65	sterile alpha motif domain containing 11
LOC105378698	0.000207	8.44e-06	0.2864	4.45378	1.2757	24.76	uncharacterized LOC105378698
LOC112268439	0.000207	8.44e-06	0.6502	4.45383	2.896	22.45	uncharacterized LOC112268439
LOC102725044	0.000209	8.52e-06	0.1402	-4.45166	-0.624031	246.19	replaced by ID 161424
CRB1	0.00021	8.56e-06	1.2504	-4.45064	-5.5652	1696.77	crumbs cell polarity complex component 1
HLA-DPB1	0.000211	8.64e-06	1.1946	4.44873	5.31452	280.2	major histocompatibility complex, class II, DP beta 1
NHLRC2	0.000211	8.64e-06	0.1229	4.44861	0.546618	3976.76	NHL repeat containing 2
CORO2A	0.000212	8.68e-06	0.2009	4.44777	0.893517	654.25	coronin 2A
CDS1	0.000213	8.75e-06	0.3496	4.44596	1.55411	485.89	CDP-diacylglycerol synthase 1
TUBB2B	0.000213	8.75e-06	0.5146	4.44594	2.28772	4225.66	tubulin beta 2B class IIb
NBPF8	0.000213	8.77e-06	0.1555	-4.44545	-0.69139	1858.06	NBPF member 8
TSC22D3	0.000216	8.92e-06	0.3535	4.44192	1.57032	991.25	TSC22 domain family member 3
ZNF354C	0.000218	8.98e-06	0.7478	4.44029	3.32044	781.73	zinc finger protein 354C
LOC102724813	0.000219	9.05e-06	0.9887	-4.43864	-4.38861	112.3	protein FRG1B
TF	0.00022	9.12e-06	0.8892	4.43701	3.94525	79.18	transferrin
PIK3R5	0.000225	9.32e-06	0.8195	4.43228	3.63206	264.64	phosphoinositide-3-kinase regulatory subunit 5
OPHN1	0.000228	9.47e-06	0.579	4.42893	2.56453	1296.55	oligophrenin 1
CLEC2B	0.000229	9.52e-06	0.5653	4.4278	2.5032	114.42	C-type lectin domain family 2 member B
STK38	0.00023	9.56e-06	0.1435	-4.42694	-0.635285	4922.73	serine/threonine kinase 38
BMERB1	0.00023	9.57e-06	0.7561	4.42668	3.3471	313.96	bMERB domain containing 1
RPL31	0.000232	9.68e-06	0.0905	-4.42415	-0.400472	44328.6	ribosomal protein L31
LOC105372862	0.000233	9.72e-06	1.0861	-4.42324	-4.80416	40.03	uncharacterized LOC105372862
FGFR3	0.000234	9.77e-06	0.239	-4.42219	-1.05674	1445.33	fibroblast growth factor receptor 3
PLEKHG4B	0.000237	9.94e-06	0.9622	-4.41845	-4.25149	2710.49	pleckstrin homology and RhoGEF domain containing G4B
CCNK	0.000237	9.93e-06	0.0589	-4.4187	-0.260112	3347.43	cyclin K
PPM1B	0.000238	9.98e-06	0.0921	4.41763	0.406671	4363.44	protein phosphatase, Mg2+/Mn2+ dependent 1B
DLX1	0.000239	1e-05	0.8751	4.41655	3.86494	688.45	distal-less homeobox 1
IGLV1-51	0.000239	1e-05	0.5001	-4.41622	-2.20849	28.58	immunoglobulin lambda variable 1-51
LOC100652758	0.00024	1.01e-05	0.1379	-4.41482	-0.608604	966.93	uncharacterized LOC100652758
EEF1D	0.000242	1.02e-05	0.1492	-4.41203	-0.658354	32949.8	eukaryotic translation elongation factor 1 delta
STOML3	0.000242	1.02e-05	1.1398	4.412	5.02862	48.65	stomatin like 3
EIF1	0.000242	1.02e-05	0.1778	-4.41197	-0.784357	34715.7	eukaryotic translation initiation factor 1
PLAAT3	0.000244	1.03e-05	1.0235	-4.4098	-4.51348	865.8	phospholipase A and acyltransferase 3
ZNF252P	0.000251	1.07e-05	0.1554	-4.4035	-0.684507	3990.64	zinc finger protein 252, pseudogene
SNAI3-AS1	0.000252	1.07e-05	0.2431	4.40219	1.07006	183.05	SNAI3 antisense RNA 1
GPT2	0.000253	1.08e-05	0.279	4.40103	1.22793	827.6	glutamic--pyruvic transaminase 2
CSRNP3	0.000255	1.08e-05	1.335	4.39975	5.87387	90.04	cysteine and serine rich nuclear protein 3
SH2D5	0.000256	1.09e-05	0.2843	-4.39823	-1.25023	401.78	SH2 domain containing 5
SPON2	0.000256	1.09e-05	0.9004	-4.39767	-3.95952	2635.88	spondin 2
HSPA4	0.000256	1.09e-05	0.1121	-4.3979	-0.493028	37431.3	heat shock protein family A (Hsp70) member 4
STAC	0.000257	1.1e-05	0.7697	-4.39704	-3.38443	134.87	SH3 and cysteine rich domain
IRS1	0.000259	1.11e-05	0.3421	4.39459	1.50338	3928.73	insulin receptor substrate 1
ANKRD20A5P	0.000259	1.11e-05	0.3586	4.39441	1.57579	243.14	ankyrin repeat domain 20 family member A5, pseudogene
PPP4R2	0.000262	1.12e-05	0.102	-4.39192	-0.448045	7497.14	protein phosphatase 4 regulatory subunit 2
CPEB1	0.000264	1.14e-05	0.281	-4.38963	-1.23333	2176.14	cytoplasmic polyadenylation element binding protein 1
PWP2	0.000265	1.14e-05	0.1701	-4.38886	-0.7464	3710.25	PWP2 small subunit processome component
FTCDNL1	0.000265	1.14e-05	0.3011	4.38809	1.32135	126.79	formiminotransferase cyclodeaminase N-terminal like
LOC101929586	0.000265	1.14e-05	0.6693	4.38823	2.93697	30.46	uncharacterized LOC101929586
LOC105374997	0.000267	1.15e-05	1.8099	-4.38643	-7.93919	76.68	replaced by ID 222696
GSN-AS1	0.000267	1.15e-05	0.3254	4.38624	1.42746	476.33	GSN antisense RNA 1
SEMA6B	0.000267	1.16e-05	0.3696	-4.38567	-1.621	524.49	semaphorin 6B
CCDC140	0.000268	1.16e-05	0.6836	4.38433	2.99709	485.77	CCDC140 long non-coding RNA
DPYS	0.00027	1.18e-05	0.8639	-4.38179	-3.78543	22.73	dihydropyrimidinase
YPEL4	0.00027	1.18e-05	0.6056	-4.38182	-2.65378	156.7	yippee like 4
OPRL1	0.00027	1.18e-05	0.4386	4.382	1.92206	277.91	opioid related nociceptin receptor 1
MEST	0.000273	1.19e-05	1.0093	-4.37962	-4.42027	1404.43	mesoderm specific transcript
HUWE1	0.000273	1.19e-05	0.0987	4.37946	0.432377	16846.1	HECT, UBA and WWE domain containing E3 ubiquitin protein ligase 1
CXCL2	0.000274	1.2e-05	1.9143	-4.37767	-8.37999	38.72	C-X-C motif chemokine ligand 2
KIF6	0.000274	1.2e-05	0.9212	-4.37767	-4.03271	3706.39	kinesin family member 6
SLC22A1	0.000276	1.21e-05	0.3903	-4.37597	-1.70786	34.52	solute carrier family 22 member 1
MSRB2	0.000285	1.25e-05	0.1629	4.36854	0.711699	1156.72	methionine sulfoxide reductase B2
TATDN1	0.000285	1.25e-05	0.1724	-4.36818	-0.753205	10548.1	TatD DNase domain containing 1
AOC2	0.000294	1.29e-05	0.3259	-4.36121	-1.42127	118.31	amine oxidase copper containing 2
FAH	0.000298	1.31e-05	0.1918	-4.35801	-0.835781	4157.45	fumarylacetoacetate hydrolase
MYL12A	0.0003	1.32e-05	0.2232	4.35611	0.972369	13906.7	myosin light chain 12A
CLDN14	0.000301	1.33e-05	1.1717	4.35571	5.10353	166.6	claudin 14
SNRNP48	0.000303	1.34e-05	0.1741	4.35375	0.758174	2190.2	small nuclear ribonucleoprotein U11/U12 subunit 48
ARHGEF28	0.000306	1.36e-05	1.1295	-4.35101	-4.91446	406.83	Rho guanine nucleotide exchange factor 28
CD68	0.000306	1.35e-05	0.5998	-4.35116	-2.60966	8584.18	CD68 molecule
WWTR1-AS1	0.000311	1.38e-05	0.3141	4.34683	1.36546	18.76	WWTR1 antisense RNA 1
NRG1	0.000311	1.38e-05	0.9095	-4.34698	-3.95377	251.05	neuregulin 1
LOC105378130	0.000313	1.39e-05	0.6271	-4.34501	-2.72476	251.4	uncharacterized LOC105378130
LOC100996506	0.000315	1.4e-05	0.183	4.34334	0.794668	55.27
INE2	0.000316	1.41e-05	0.6853	4.34269	2.97623	73.19	inactivation escape 2
STX2	0.000318	1.42e-05	0.2683	4.34086	1.16483	2332.92	syntaxin 2
FAXC	0.000318	1.42e-05	0.2655	4.34053	1.15237	430.5	failed axon connections homolog, metaxin like GST domain containing
LOC101927999	0.000319	1.43e-05	0.4598	-4.33994	-1.99549	66.96	putative uncharacterized protein FLJ44672
CCDC47	0.000324	1.45e-05	0.0855	-4.3363	-0.370931	17577.5	coiled-coil domain containing 47
GAB3	0.000326	1.46e-05	1.2257	-4.33447	-5.31273	106.22	GRB2 associated binding protein 3
CPEB4	0.000328	1.47e-05	0.2226	-4.33311	-0.964432	6628.79	cytoplasmic polyadenylation element binding protein 4
PMM1	0.000328	1.47e-05	0.0827	4.3328	0.358422	1824.37	phosphomannomutase 1
IRX2	0.000329	1.48e-05	1.3886	-4.33149	-6.0146	351.6	iroquois homeobox 2
PPME1	0.000329	1.48e-05	0.0942	-4.33128	-0.40821	6480.94	protein phosphatase methylesterase 1
ZSCAN23	0.000329	1.48e-05	1.5039	-4.33101	-6.51347	53.96	zinc finger and SCAN domain containing 23
MACROD1	0.00033	1.49e-05	0.3858	4.32989	1.67052	654.52	mono-ADP ribosylhydrolase 1
FAM13A	0.000337	1.52e-05	0.1185	4.32544	0.512589	1813.53	family with sequence similarity 13 member A
CEBPZOS	0.000338	1.53e-05	0.1044	-4.32418	-0.451428	7392.96	CEBPZ opposite strand
SPINK5	0.00034	1.54e-05	1.3536	-4.32286	-5.85128	6.71	serine peptidase inhibitor Kazal type 5
FAM86B2-DT	0.000342	1.55e-05	0.3438	4.32149	1.48581	212.63	FAM86B2 divergent transcript
C1orf109	0.000343	1.56e-05	0.0681	-4.32043	-0.294311	2731.94	chromosome 1 open reading frame 109
ZNF783	0.000343	1.56e-05	0.6023	-4.32034	-2.60222	994.34	zinc finger protein 783
GCH1	0.000345	1.57e-05	0.1983	4.31886	0.856583	429.55	GTP cyclohydrolase 1
LOC107986372	0.000345	1.57e-05	0.2763	4.31819	1.19302	33.85	mitochondrial import receptor subunit TOM5 homolog
LOC107986373	0.000345	1.58e-05	0.2795	4.31776	1.20696	34.07	mitochondrial import receptor subunit TOM5 homolog
YKT6	0.000351	1.61e-05	0.1048	-4.31371	-0.452247	14282	YKT6 v-SNARE homolog
CDC27P11	0.000351	1.6e-05	0.5862	-4.31385	-2.5287	36.41	cell division cycle 27 pseudogene 11
ZFR	0.000353	1.62e-05	0.1622	-4.31202	-0.699395	15226.4	zinc finger RNA binding protein
TIMM50	0.000353	1.62e-05	0.1591	4.31163	0.686179	7316.66	translocase of inner mitochondrial membrane 50
SYT2	0.000361	1.66e-05	0.5488	-4.30669	-2.36359	21.79	synaptotagmin 2
ITGB8-AS1	0.000361	1.66e-05	0.9786	-4.30675	-4.21454	96.44	ITGB8 antisense RNA 1
MAP3K20	0.000361	1.66e-05	0.1629	4.30589	0.701255	3443.88	mitogen-activated protein kinase kinase kinase 20
AKIRIN2	0.000361	1.66e-05	0.1575	-4.30598	-0.678297	1087.92	akirin 2
GRPEL1	0.000362	1.67e-05	0.129	4.30474	0.555257	5302.16	GrpE like 1, mitochondrial
MTURN	0.000362	1.67e-05	0.4908	4.30452	2.11245	4097.21	maturin, neural progenitor differentiation regulator homolog
SNORD42A	0.000362	1.67e-05	0.3432	-4.30461	-1.47754	14.69	small nucleolar RNA, C/D box 42A
DLX2	0.000363	1.68e-05	0.8956	4.30392	3.85477	96.76	distal-less homeobox 2
ARRDC4	0.000364	1.69e-05	0.857	4.30292	3.68739	1324.5	arrestin domain containing 4
LINC02615	0.000365	1.69e-05	0.2262	4.30207	0.973209	150.34	long intergenic non-protein coding RNA 2615
LOC105379527	0.000365	1.7e-05	1.7407	-4.30161	-7.48763	20.86	uncharacterized LOC105379527
WHAMMP2	0.000365	1.7e-05	0.3607	4.30165	1.55174	51.35	WHAMM pseudogene 2
GMPR2	0.000372	1.73e-05	0.1679	-4.29697	-0.721676	4718.17	guanosine monophosphate reductase 2
YBEY	0.000376	1.75e-05	0.2202	-4.29413	-0.945368	1391.91	ybeY metalloendoribonuclease
ICA1L	0.000377	1.76e-05	0.3357	4.29373	1.44121	113.64	islet cell autoantigen 1 like
LOC105373582	0.00038	1.78e-05	0.3946	4.29077	1.69304	149.54	uncharacterized LOC105373582
DBNL	0.00038	1.78e-05	0.0969	-4.29085	-0.415811	10550.9	drebrin like
ZNF140	0.00038	1.78e-05	0.1761	4.29134	0.755721	1253.17	zinc finger protein 140
SLC35E4	0.00038	1.78e-05	0.1429	4.29108	0.613393	388.36	solute carrier family 35 member E4
SPDYE13	0.000382	1.79e-05	0.5031	-4.28945	-2.15803	137.47	speedy/RINGO cell cycle regulator family member E13
NBPF25P	0.000382	1.8e-05	0.1125	-4.28882	-0.482458	471.04	NBPF member 25, pseudogene
ADGRD1-AS1	0.000382	1.8e-05	0.5926	-4.28888	-2.54171	15.91	ADGRD1 antisense RNA 1
LOC107984118	0.000386	1.82e-05	1.0568	-4.28627	-4.52954	16.69	uncharacterized LOC107984118
LOC100130548	0.000388	1.83e-05	0.4278	4.285	1.83332	12.37	uncharacterized LOC100130548
AGT	0.000389	1.83e-05	0.8934	4.28427	3.82775	620.14	angiotensinogen
DLG3	0.000397	1.87e-05	0.544	4.27945	2.32788	426.47	discs large MAGUK scaffold protein 3
LINC01013	0.000403	1.9e-05	0.7842	4.27588	3.35332	25.53	long intergenic non-protein coding RNA 1013
PRXL2B	0.000403	1.91e-05	0.1523	-4.27528	-0.651167	2431.49	peroxiredoxin like 2B
THRIL	0.000403	1.91e-05	0.2026	4.27534	0.866249	885.81	TNF and HNRNPL related immunoregulatory long non-coding RNA
NPIPB15	0.000409	1.94e-05	0.6248	-4.27143	-2.66863	34.88	nuclear pore complex interacting protein family member B15
TMEM37	0.000409	1.95e-05	0.9184	-4.27082	-3.92233	37.21	transmembrane protein 37
LOC107986152	0.000409	1.95e-05	0.3823	-4.27062	-1.63279	146.15
LARP6	0.000409	1.95e-05	0.267	4.27069	1.14046	305.7	La ribonucleoprotein 6, translational regulator
CXXC4	0.00041	1.96e-05	1.0211	4.26958	4.3596	154.51	CXXC finger protein 4
FRAT1	0.00041	1.96e-05	0.3712	4.26957	1.58507	73.56	FRAT regulator of WNT signaling pathway 1
GPCPD1	0.00041	1.96e-05	0.6444	4.2695	2.75127	5259.71	glycerophosphocholine phosphodiesterase 1
TDO2	0.000413	1.97e-05	0.6426	-4.26774	-2.74266	29.18	tryptophan 2,3-dioxygenase
NEURL1	0.000413	1.98e-05	1.0261	-4.2673	-4.37851	439.22	neuralized E3 ubiquitin protein ligase 1
FAM78A	0.000415	1.99e-05	0.5312	-4.26584	-2.26615	1990.48	family with sequence similarity 78 member A
AFDN-DT	0.00042	2.02e-05	0.6239	-4.26318	-2.65988	37.45	AFDN divergent transcript
ZNF200	0.00042	2.02e-05	0.1276	4.26314	0.544138	1347.96	zinc finger protein 200
GOLIM4	0.000426	2.05e-05	0.2712	-4.2595	-1.15505	2558.1	golgi integral membrane protein 4
COL8A2	0.000432	2.08e-05	0.8501	-4.25587	-3.61801	63.06	collagen type VIII alpha 2 chain
SPDYE11	0.000441	2.13e-05	0.5155	-4.25107	-2.19152	207.15	speedy/RINGO cell cycle regulator family member E11
MGC16025	0.000441	2.13e-05	0.1733	4.25077	0.736592	1423.59	uncharacterized LOC85009
TKT	0.000444	2.14e-05	0.2887	-4.24946	-1.22694	48572.2	transketolase
STARD3NL	0.000447	2.16e-05	0.1461	-4.24758	-0.62063	8321.3	STARD3 N-terminal like
FAM88D	0.000448	2.17e-05	0.4771	4.2465	2.02601	39.73	family with sequence similarity 88 member D
RPS14P3	0.000451	2.19e-05	0.5219	-4.24491	-2.21549	70.87	ribosomal protein S14 pseudogene 3
ATRIP	0.000451	2.19e-05	0.142	-4.24468	-0.602944	784.3	ATR interacting protein
TSC1	0.000454	2.2e-05	0.0981	4.24312	0.416414	4848.68	TSC complex subunit 1
MAP3K5	0.000467	2.27e-05	0.3501	-4.23629	-1.48294	558.53	mitogen-activated protein kinase kinase kinase 5
AQP1	0.000469	2.28e-05	0.7157	-4.23511	-3.03112	33.82	aquaporin 1 (Colton blood group)
HMGCR	0.00047	2.29e-05	0.2508	4.23445	1.06191	18270.6	3-hydroxy-3-methylglutaryl-CoA reductase
RAPGEF4	0.000476	2.32e-05	1.1764	4.23119	4.9777	616.16	Rap guanine nucleotide exchange factor 4
ZFAT-AS1	0.000477	2.33e-05	0.8442	-4.23059	-3.57162	566.29	ZFAT antisense RNA 1
TNFRSF10C	0.00048	2.35e-05	1.3686	-4.22878	-5.78745	110.17	TNF receptor superfamily member 10c
MVK	0.000481	2.35e-05	0.259	4.22838	1.09519	1441.9	mevalonate kinase
LOC93622	0.000486	2.38e-05	0.1908	4.22556	0.806079	748.79	Morf4 family associated protein 1 like 1
BUD23	0.000489	2.4e-05	0.1557	-4.22396	-0.657537	9075.8	BUD23 rRNA methyltransferase and ribosome maturation factor
NEDD8	0.000491	2.41e-05	0.1659	-4.22295	-0.700582	4139.27	NEDD8 ubiquitin like modifier
CA5BP1-CA5B	0.000494	2.43e-05	0.4957	4.22149	2.09257	1122.11	CA5BP1-CA5B readthrough
CCND2	0.000505	2.49e-05	1.1816	-4.2161	-4.98187	73.31	cyclin D2
MSANTD2-AS1	0.000507	2.5e-05	0.3863	4.21472	1.628	33.27	MSANTD2 antisense RNA 1
JPT2	0.000508	2.51e-05	0.1915	4.21399	0.806855	12843.7	Jupiter microtubule associated homolog 2
LINC00896	0.000508	2.51e-05	0.7247	-4.2141	-3.05377	28.54	long intergenic non-protein coding RNA 896
CRAMP1	0.000509	2.52e-05	0.1516	4.21343	0.638749	1994.46	cramped chromatin regulator homolog 1
SAMM50	0.00051	2.52e-05	0.1065	4.21279	0.448854	10409.8	SAMM50 sorting and assembly machinery component
EIF4A2	0.000511	2.53e-05	0.1419	-4.21174	-0.59756	25949.2	eukaryotic translation initiation factor 4A2
USP32P1	0.000511	2.53e-05	0.558	4.21178	2.35025	373.76	ubiquitin specific peptidase 32 pseudogene 1
MRC2	0.000514	2.55e-05	1.0078	-4.21028	-4.24319	3852.56	mannose receptor C type 2
LOC105372275	0.000519	2.58e-05	0.1677	4.20769	0.705836	58.01
PLEKHH3	0.000521	2.59e-05	0.2604	-4.20643	-1.09547	945.23	pleckstrin homology, MyTH4 and FERM domain containing H3
LOC105369370	0.000525	2.62e-05	0.3352	-4.20459	-1.40951	351.79	uncharacterized LOC105369370
TATDN2	0.000529	2.64e-05	0.1022	-4.2022	-0.429621	4362.4	TatD DNase domain containing 2
ANKRD18A	0.000529	2.64e-05	0.5625	-4.20232	-2.36386	80.68	ankyrin repeat domain 18A
CLYBL	0.000537	2.68e-05	0.2836	4.19894	1.19073	177.1	citramalyl-CoA lyase
CAMKK2	0.00054	2.7e-05	0.1544	4.19721	0.648135	3943.34	calcium/calmodulin dependent protein kinase kinase 2
RCN3	0.00054	2.71e-05	0.4172	-4.19679	-1.75073	94.94	reticulocalbin 3
MACROD2	0.000541	2.71e-05	0.4379	4.1964	1.83767	76.53	mono-ADP ribosylhydrolase 2
FAM95C	0.000544	2.73e-05	0.6762	-4.19466	-2.83662	13.67	family with sequence similarity 95 member C
LOC105371629	0.000546	2.74e-05	0.486	-4.19376	-2.03811	40.97	uncharacterized LOC105371629
LOC107986273	0.000553	2.78e-05	1.0215	4.19064	4.28068	53.36
HDAC1	0.000554	2.79e-05	0.1264	-4.19016	-0.529684	9104.82	histone deacetylase 1
PCDHB13	0.000562	2.83e-05	0.9681	-4.18651	-4.0528	311.48	protocadherin beta 13
FBXO34	0.000563	2.84e-05	0.0658	4.18599	0.275421	2089.38	F-box protein 34
SEMA6A	0.000566	2.86e-05	0.2975	4.18419	1.24492	10476.8	semaphorin 6A
RPS10	0.000567	2.87e-05	0.1101	-4.18365	-0.460503	24956.6	ribosomal protein S10
LOC107985487	0.000569	2.88e-05	0.4314	4.18259	1.80437	10.43
ANTXRLP1	0.000569	2.89e-05	1.7582	-4.18233	-7.35344	19.01	ANTXR like pseudogene 1
AMOTL1	0.00057	2.89e-05	0.188	4.18174	0.786102	4077.05	angiomotin like 1
VPS53	0.000573	2.91e-05	0.136	4.18054	0.568712	6916.35	VPS53 subunit of GARP complex
CCL5	0.000574	2.92e-05	0.9812	-4.17965	-4.10127	141.04	C-C motif chemokine ligand 5
LOC105373059	0.000574	2.92e-05	0.6638	-4.17963	-2.77447	12.72	uncharacterized LOC105373059
RSAD2	0.000575	2.93e-05	1.1154	-4.17872	-4.661	440.83	radical S-adenosyl methionine domain containing 2
FGF12	0.000579	2.95e-05	0.9921	-4.1771	-4.14429	38.58	fibroblast growth factor 12
ZNF577	0.000581	2.97e-05	0.2071	4.1759	0.865012	974.01	zinc finger protein 577
ZNF34	0.000582	2.97e-05	0.2027	-4.17545	-0.846157	828.91	zinc finger protein 34
WASHC1	0.000588	3.01e-05	0.1374	4.17296	0.573249	1303.62	WASH complex subunit 1
ATRIP-TREX1	0.000599	3.07e-05	0.1441	-4.16851	-0.600879	786.74	ATRIP-TREX1 readthrough
COL14A1	0.0006	3.07e-05	0.9699	-4.16792	-4.04235	85.05	collagen type XIV alpha 1 chain
MYPN	0.000603	3.1e-05	1.072	4.1657	4.46544	188.38	myopalladin
ZNF518A	0.000603	3.1e-05	0.1794	4.16597	0.747429	2756.13	zinc finger protein 518A
BCAT1	0.000603	3.1e-05	1.2485	4.16589	5.20094	97.46	branched chain amino acid transaminase 1
CCDC85A	0.000605	3.11e-05	0.8438	-4.16502	-3.51462	56.93	coiled-coil domain containing 85A
SYT7	0.000606	3.13e-05	0.3795	-4.16415	-1.58039	475.07	synaptotagmin 7
ACTG1P25	0.000609	3.14e-05	0.579	4.16292	2.41018	56.51	actin gamma 1 pseudogene 25
AVPR2	0.000609	3.15e-05	1.2053	-4.16256	-5.01695	10	arginine vasopressin receptor 2
RIMS2	0.000612	3.16e-05	1.2202	-4.1614	-5.07754	1037.96	regulating synaptic membrane exocytosis 2
LPL	0.000612	3.17e-05	0.9196	-4.16108	-3.82646	32.08	lipoprotein lipase
PNMA6A	0.000615	3.19e-05	0.5363	-4.1597	-2.23075	1640.56	PNMA family member 6A
UCHL1	0.000619	3.22e-05	2.0348	-4.15763	-8.46003	2579.4	ubiquitin C-terminal hydrolase L1
FUZ	0.000619	3.21e-05	0.4274	-4.15772	-1.77691	1034.78	fuzzy planar cell polarity protein
MIR1307	0.00063	3.28e-05	0.6023	-4.15339	-2.50145	108	microRNA 1307
DTNA	0.00063	3.27e-05	0.3851	4.15346	1.59965	790.89	dystrobrevin alpha
UBL3	0.000633	3.3e-05	0.2218	4.15188	0.920724	8915.94	ubiquitin like 3
CFAP69	0.000649	3.38e-05	0.7219	4.14589	2.99282	28.79	cilia and flagella associated protein 69
FAM86FP	0.000652	3.4e-05	0.4264	4.14474	1.76719	66.53	family with sequence similarity 86, member A pseudogene
DHRS3	0.000659	3.44e-05	1.1123	-4.14215	-4.60739	397.65	dehydrogenase/reductase 3
PDP2	0.00066	3.45e-05	0.2711	4.14138	1.12257	1349.97	pyruvate dehydrogenase phosphatase catalytic subunit 2
SMAD4	0.000663	3.47e-05	0.1215	4.14006	0.503109	4577.99	SMAD family member 4
KIF16B	0.000665	3.48e-05	0.3902	4.13937	1.61533	2111.13	kinesin family member 16B
LAMB3	0.000668	3.5e-05	0.6134	-4.13793	-2.53829	134.04	laminin subunit beta 3
CMYA5	0.00067	3.52e-05	0.4352	-4.13706	-1.8004	16.93	cardiomyopathy associated 5
LOC101927045	0.000676	3.55e-05	0.2511	-4.13473	-1.03835	649.17	uncharacterized LOC101927045
PTPRG	0.000679	3.57e-05	0.2214	-4.13339	-0.915091	6067.17	protein tyrosine phosphatase receptor type G
PLEKHG4	0.000683	3.6e-05	0.7617	-4.13181	-3.14715	1041.16	pleckstrin homology and RhoGEF domain containing G4
TCHP	0.000683	3.6e-05	0.0835	4.13154	0.345108	1706.02	trichoplein keratin filament binding
KDM2B-DT	0.000683	3.61e-05	0.245	4.13134	1.01225	68.52	KDM2B divergent transcript
LINC02226	0.000692	3.65e-05	0.41	-4.12835	-1.69266	39.69	long intergenic non-protein coding RNA 2226
WNK4	0.000695	3.67e-05	0.402	4.12709	1.6592	56.21	WNK lysine deficient protein kinase 4
LZTS1	0.000697	3.69e-05	0.3275	-4.12601	-1.35109	10282.5	leucine zipper tumor suppressor 1
TMIE	0.000705	3.73e-05	0.9037	-4.12329	-3.72614	40.29	transmembrane inner ear
TFPI	0.00071	3.77e-05	1.1077	4.12142	4.56539	552.68	tissue factor pathway inhibitor
TESC	0.000712	3.78e-05	0.5702	4.12062	2.3494	323.35	tescalcin
MIR600HG	0.000715	3.8e-05	0.3175	4.11906	1.30796	87.98	MIR600 host gene
CMTM4	0.000715	3.81e-05	0.2333	4.11889	0.9611	4077.33	CKLF like MARVEL transmembrane domain containing 4
C16orf74	0.000715	3.8e-05	0.1879	4.11912	0.774104	175.54	chromosome 16 open reading frame 74
DNAH7	0.000719	3.84e-05	0.8664	-4.11718	-3.56711	260.22	dynein axonemal heavy chain 7
RCBTB1	0.000724	3.87e-05	0.2539	4.11536	1.04477	2434.37	RCC1 and BTB domain containing protein 1
SPDYE15	0.000731	3.91e-05	0.5785	-4.11297	-2.37926	61.6	speedy/RINGO cell cycle regulator family member E15
LOC107984034	0.000738	3.95e-05	0.3601	-4.11058	-1.48017	55.09	uncharacterized LOC107984034
NDUFB9	0.000743	3.98e-05	0.1491	-4.10865	-0.612695	14329.8	NADH:ubiquinone oxidoreductase subunit B9
NEFM	0.000748	4.01e-05	1.0266	-4.1071	-4.21623	51.89	neurofilament medium chain
MDH1B	0.000748	4.01e-05	0.5324	4.1067	2.18641	160.63	malate dehydrogenase 1B
LOC102724945	0.000759	4.08e-05	1.0527	4.10313	4.31946	697.95	uncharacterized LOC102724945
PPARD	0.000775	4.17e-05	0.0579	-4.09798	-0.237451	2653.76	peroxisome proliferator activated receptor delta
TSPAN5	0.000779	4.19e-05	0.8197	4.09657	3.35813	5699.44	tetraspanin 5
RAP2C-AS1	0.000779	4.19e-05	0.3721	-4.09654	-1.52438	78.33	RAP2C antisense RNA 1
LOC107984551	0.000795	4.29e-05	1.2883	4.09147	5.27104	168.47	uncharacterized LOC107984551
DPP10-AS1	0.000797	4.3e-05	1.4582	-4.09073	-5.96506	60.77	DPP10 antisense RNA 1
PBXIP1	0.000797	4.31e-05	0.1409	4.09038	0.576194	5106.13	PBX homeobox interacting protein 1
LOC107985010	0.000812	4.39e-05	0.3045	4.08596	1.24428	38.94	replaced by ID 57690
DNM1	0.000822	4.45e-05	0.3609	-4.0828	-1.47333	266.52	dynamin 1
MIR762HG	0.000823	4.46e-05	0.1347	4.08245	0.549732	352.23	MIR762 host gene
FBXW9	0.000827	4.49e-05	0.2044	4.08088	0.834175	436.71	F-box and WD repeat domain containing 9
LINC01232	0.000827	4.49e-05	0.4743	4.08061	1.9356	75.86	long intergenic non-protein coding RNA 1232
MED10	0.000832	4.53e-05	0.2337	-4.07888	-0.953422	1961.36	mediator complex subunit 10
COL27A1	0.000832	4.53e-05	0.1879	4.07889	0.766339	521.74	collagen type XXVII alpha 1 chain
ZFAND2B	0.000842	4.58e-05	0.1102	-4.07586	-0.449122	1367.62	zinc finger AN1-type containing 2B
POLD3	0.000849	4.63e-05	0.0876	4.07378	0.356992	2319.73	DNA polymerase delta 3, accessory subunit
ADAMTS5	0.000851	4.64e-05	1.2416	-4.07299	-5.05691	161.14	ADAM metallopeptidase with thrombospondin type 1 motif 5
PPM1H	0.000855	4.67e-05	0.3651	4.07152	1.48657	3399.48	protein phosphatase, Mg2+/Mn2+ dependent 1H
UNC5D	0.000857	4.69e-05	1.7151	-4.07075	-6.98174	14.7	unc-5 netrin receptor D
DYSF	0.00086	4.71e-05	0.9142	-4.0694	-3.72041	378.74	dysferlin
UNC50	0.00086	4.72e-05	0.0591	-4.06928	-0.240535	4801.21	unc-50 inner nuclear membrane RNA binding protein
TMEM179B	0.00086	4.71e-05	0.1761	-4.06939	-0.716635	2034.57	transmembrane protein 179B
STXBP5	0.00087	4.78e-05	0.3651	-4.06614	-1.48437	1991.46	syntaxin binding protein 5
SORL1	0.00087	4.78e-05	0.8964	4.06624	3.64512	1927.21	sortilin related receptor 1
BRI3BP	0.000882	4.85e-05	0.2085	4.06285	0.846907	3877.88	BRI3 binding protein
DSE	0.000899	4.94e-05	0.323	-4.05821	-1.3108	279.17	dermatan sulfate epimerase
LOC105373255	0.000906	4.99e-05	0.6215	-4.05592	-2.52077	16.43
LOC105376626	0.000913	5.04e-05	0.5715	-4.05369	-2.31649	12.03	uncharacterized LOC105376626
CCDC116	0.000913	5.04e-05	0.6701	4.05384	2.71639	9.8	coiled-coil domain containing 116
CYP2T1P	0.000917	5.07e-05	0.5134	-4.0525	-2.08048	75.83	cytochrome P450 family 2 subfamily T member 1, pseudogene
SHC3	0.000933	5.16e-05	1.1689	-4.04814	-4.73176	733.73	SHC adaptor protein 3
SNORA16A	0.000935	5.18e-05	0.2313	-4.04723	-0.936068	57.74	small nucleolar RNA, H/ACA box 16A
STARD4-AS1	0.000935	5.18e-05	0.4841	4.04744	1.95927	200.28	STARD4 antisense RNA 1
LTV1	0.000937	5.2e-05	0.1807	-4.04664	-0.731284	4113.16	LTV1 ribosome biogenesis factor
NRP1	0.000937	5.2e-05	0.8513	-4.04645	-3.44454	53.19	neuropilin 1
FBXW8	0.000947	5.26e-05	0.2013	4.04362	0.814118	2164.41	F-box and WD repeat domain containing 8
AOC3	0.000949	5.28e-05	0.5313	-4.04298	-2.14817	30.07	amine oxidase copper containing 3
RRP12	0.000953	5.31e-05	0.1091	-4.04169	-0.441017	5017.26	ribosomal RNA processing 12 homolog
LOC84214	0.000953	5.31e-05	0.5148	-4.04144	-2.08052	72.49	Putative uncharacterized protein FLJ92257
IRF9	0.000954	5.32e-05	0.3906	-4.04108	-1.57859	2335.99	interferon regulatory factor 9
CCT3	0.000967	5.4e-05	0.0758	-4.0375	-0.305903	51916.3	chaperonin containing TCP1 subunit 3
SCFD1	0.000968	5.41e-05	0.1716	-4.03715	-0.692696	4172.32	sec1 family domain containing 1
LOC105371692	0.000992	5.55e-05	0.5431	-4.03126	-2.18948	16.78	uncharacterized LOC105371692
TCTA	0.000994	5.57e-05	0.1413	-4.03047	-0.56959	2698.06	T cell leukemia translocation altered
CCND1	0.000995	5.58e-05	0.2293	-4.03007	-0.923925	29408.3	cyclin D1
THSD4	0.001	5.62e-05	0.7975	4.02827	3.21258	1075.33	thrombospondin type 1 domain containing 4
ACCSL	0.00101	5.65e-05	0.7172	-4.02703	-2.88839	88.72	1-aminocyclopropane-1-carboxylate synthase homolog (inactive) like
MMAB	0.00101	5.67e-05	0.2316	4.0261	0.932598	1589.35	metabolism of cobalamin associated B
ZFAT	0.00102	5.72e-05	0.829	-4.02417	-3.33623	6799.6	zinc finger and AT-hook domain containing
LOC105375740	0.00103	5.78e-05	0.1616	-4.02165	-0.649956	968.22	uncharacterized LOC105375740
LOC100130691	0.00103	5.8e-05	0.3123	-4.02079	-1.25579	320.9	Putative uncharacterized protein FLJ44553
HPCAL1	0.00103	5.83e-05	0.1569	-4.01963	-0.630851	1227	hippocalcin like 1
HTRA3	0.00104	5.85e-05	1.5693	-4.0189	-6.30681	233.49	HtrA serine peptidase 3
ZDHHC11B	0.00104	5.85e-05	0.575	-4.01863	-2.31083	2274.5	zinc finger DHHC-type containing 11B
CHN1	0.00104	5.88e-05	0.7867	4.01766	3.1607	126.7	chimerin 1
LINC00624	0.00105	5.96e-05	0.698	4.01449	2.8021	15.99	long intergenic non-protein coding RNA 624
LINC00518	0.00106	6.04e-05	0.2451	4.01111	0.982978	3462.82	long intergenic non-protein coding RNA 518
MTAP	0.00106	6.03e-05	0.2081	4.01146	0.834762	5510.46	methylthioadenosine phosphorylase
AQP11	0.00106	6.04e-05	0.1795	-4.01128	-0.720066	154.21	aquaporin 11
NFKBIL1	0.00108	6.15e-05	0.1712	-4.00713	-0.686094	1152.13	NFKB inhibitor like 1
TMEM255A	0.00108	6.15e-05	1.3804	-4.00685	-5.53106	145.89	transmembrane protein 255A
MGST1	0.00109	6.18e-05	1.1218	-4.00571	-4.49344	2611	microsomal glutathione S-transferase 1
TMEM74	0.00109	6.19e-05	0.9441	-4.00527	-3.78151	69.74	transmembrane protein 74
SIRPA	0.00109	6.21e-05	0.2602	4.00461	1.04211	18989.9	signal regulatory protein alpha
SHB	0.00109	6.22e-05	0.3979	-4.00414	-1.59322	871.62	SH2 domain containing adaptor protein B
A4GALT	0.00109	6.22e-05	0.9349	-4.00416	-3.74361	15.44	alpha 1,4-galactosyltransferase (P blood group)
LYPLAL1-DT	0.00109	6.25e-05	0.3558	4.00306	1.42429	11.82	LYPLAL1 divergent transcript
NPL	0.0011	6.28e-05	1.523	-4.00208	-6.09526	181.7	N-acetylneuraminate pyruvate lyase
PRPS2	0.00111	6.36e-05	0.2708	3.99892	1.08291	3756.79	phosphoribosyl pyrophosphate synthetase 2
ZC3HAV1L	0.00113	6.47e-05	0.176	3.99509	0.703074	3056.13	zinc finger CCCH-type containing, antiviral 1 like
LOC105378954	0.00113	6.5e-05	0.4834	3.99402	1.93086	84.78
MAP3K14	0.00113	6.51e-05	0.3189	-3.99366	-1.27348	803.64	mitogen-activated protein kinase kinase kinase 14
LOC105372864	0.00113	6.52e-05	0.5248	-3.9933	-2.09573	18.92
AKAP12	0.00113	6.53e-05	0.8366	-3.99275	-3.34038	13720.5	A-kinase anchoring protein 12
DLK2	0.00114	6.59e-05	0.1729	-3.99049	-0.689981	51.88	delta like non-canonical Notch ligand 2
MIR5010	0.00114	6.6e-05	0.3304	-3.99029	-1.31843	278.17	microRNA 5010
DPP10	0.00115	6.67e-05	1.431	-3.98787	-5.70679	402.39	dipeptidyl peptidase like 10
LOC105375751	0.00115	6.68e-05	0.7701	3.98752	3.07092	115.87	uncharacterized LOC105375751
AARSD1	0.00116	6.74e-05	0.1482	-3.98522	-0.590751	1421.73	alanyl-tRNA synthetase domain containing 1
EFHC1	0.00117	6.78e-05	0.24	-3.98403	-0.956202	1303.21	EF-hand domain containing 1
MERTK	0.00118	6.83e-05	0.656	3.98214	2.61247	9923.56	MER proto-oncogene, tyrosine kinase
RASAL2	0.00118	6.85e-05	0.289	-3.9815	-1.15071	13350.2	RAS protein activator like 2
KCNQ5-DT	0.00119	6.91e-05	0.8605	-3.97935	-3.42411	194.39	KCNQ5 divergent transcript
BCL2L11	0.00119	6.92e-05	0.2226	-3.97894	-0.885526	560.63	BCL2 like 11
IFIT3	0.00119	6.92e-05	0.3968	-3.97889	-1.57885	4326.86	interferon induced protein with tetratricopeptide repeats 3
BAAT	0.0012	7.01e-05	1.216	3.97609	4.83493	691.5	bile acid-CoA:amino acid N-acyltransferase
RPS14	0.0012	7.02e-05	0.1609	-3.97574	-0.639748	61169.8	ribosomal protein S14
LOC105369632	0.00121	7.07e-05	0.2907	-3.9739	-1.15509	54.57	uncharacterized LOC105369632
ZIK1	0.00122	7.12e-05	0.9154	3.97221	3.63615	176.18	zinc finger protein interacting with K protein 1
IL12RB2	0.00122	7.15e-05	0.8491	3.97123	3.37191	567.04	interleukin 12 receptor subunit beta 2
DTD2	0.00122	7.16e-05	0.1897	-3.97107	-0.753247	1849.64	D-aminoacyl-tRNA deacylase 2
RNPS1	0.00122	7.17e-05	0.0773	3.97053	0.306932	8813.83	RNA binding protein with serine rich domain 1
WNT5B	0.00123	7.24e-05	0.8674	-3.96832	-3.4423	35.31	Wnt family member 5B
SH3YL1	0.00124	7.25e-05	0.1936	3.96791	0.768006	1397.65	SH3 and SYLF domain containing 1
LZTS3	0.00124	7.28e-05	0.3778	3.96679	1.49883	1344.27	leucine zipper tumor suppressor family member 3
TMEM181	0.00127	7.46e-05	0.2109	-3.96115	-0.83541	7354.27	transmembrane protein 181
CAPN14	0.00127	7.49e-05	1.0481	-3.96013	-4.15048	41.93	calpain 14
CCHCR1	0.00128	7.53e-05	0.2255	-3.95898	-0.892892	2226.73	coiled-coil alpha-helical rod protein 1
SPDYE17	0.0013	7.64e-05	0.5269	-3.95543	-2.08417	74.23	speedy/RINGO cell cycle regulator family member E17
IRX2-DT	0.0013	7.66e-05	1.3639	-3.95474	-5.39381	47.07	IRX2 divergent transcript
DDX39B-AS1	0.0013	7.68e-05	0.3258	-3.95421	-1.28837	14.67	DDX39B antisense RNA 1
ZNF736	0.00131	7.74e-05	0.2743	3.95218	1.08409	1284.31	zinc finger protein 736
ASMT	0.00131	7.77e-05	0.1856	3.95135	0.733244	116.11	acetylserotonin O-methyltransferase
ZC3H13	0.00132	7.8e-05	0.673	3.95041	2.65871	29457.1	zinc finger CCCH-type containing 13
NATD1	0.00132	7.82e-05	0.3474	3.94986	1.37211	672.71	N-acetyltransferase domain containing 1
LINC01503	0.00132	7.85e-05	0.5088	-3.94886	-2.009	36.76	long intergenic non-protein coding RNA 1503
EXOC2	0.00132	7.87e-05	0.1129	3.94836	0.445584	6678.12	exocyst complex component 2
FXYD5	0.00133	7.89e-05	0.3725	3.94781	1.47065	9061.79	FXYD domain containing ion transport regulator 5
ZBTB43	0.00133	7.91e-05	0.3666	3.94718	1.44716	2418.49	zinc finger and BTB domain containing 43
LOC100507006	0.00133	7.92e-05	0.5279	3.94686	2.08368	12.7	uncharacterized LOC100507006
CXCL12	0.00133	7.95e-05	1.4779	-3.94594	-5.83164	18.78	C-X-C motif chemokine ligand 12
NSA2	0.00134	8e-05	0.2239	-3.94455	-0.883244	8590.8	NSA2 ribosome biogenesis factor
LINC03040	0.00135	8.07e-05	1.9616	3.94222	7.73296	585.2	long intergenic non-protein coding RNA 3040
ALDH1L1	0.00136	8.14e-05	1.2996	-3.94015	-5.12075	43.43	aldehyde dehydrogenase 1 family member L1
IFT57	0.00137	8.18e-05	0.7365	3.93911	2.90127	431.39	intraflagellar transport 57
CCDC13	0.00138	8.24e-05	0.2948	-3.93741	-1.16065	21.91	coiled-coil domain containing 13
NDRG2	0.00138	8.28e-05	0.1573	3.93614	0.619044	1042.98	NDRG family member 2
LOC254896	0.00138	8.29e-05	1.2224	-3.93573	-4.81117	196.12	uncharacterized LOC254896
ENC1	0.00138	8.32e-05	0.5028	-3.9351	-1.97866	2676.08	ectodermal-neural cortex 1
DUSP16	0.00138	8.31e-05	0.2651	3.93527	1.0433	6575.26	dual specificity phosphatase 16
PDGFA-DT	0.00139	8.36e-05	0.8195	3.93377	3.22361	126.57	PDGFA divergent transcript
PRXL2A	0.0014	8.43e-05	0.1396	3.93188	0.548914	11340.6	peroxiredoxin like 2A
LIMS3	0.00141	8.48e-05	0.1668	3.93047	0.655537	67.55	LIM zinc finger domain containing 3
LINC02076	0.00141	8.49e-05	0.2725	3.93005	1.0708	63.15	long intergenic non-protein coding RNA 2076
MAGEA3	0.00145	8.73e-05	1.7699	-3.9234	-6.94395	5290.07	MAGE family member A3
VAC14-AS1	0.00145	8.78e-05	0.184	3.92218	0.721548	185	VAC14 antisense RNA 1
SLC2A1-DT	0.00146	8.83e-05	0.3823	3.92075	1.49903	31.61	SLC2A1 divergent transcript
CNST	0.00146	8.83e-05	0.2434	3.92057	0.954215	3946.16	consortin, connexin sorting protein
GNRHR	0.00146	8.82e-05	0.4239	-3.92082	-1.66209	24.7	gonadotropin releasing hormone receptor
GYS1	0.00146	8.82e-05	0.1515	-3.92092	-0.593954	6520.25	glycogen synthase 1
LOC102725180	0.00146	8.86e-05	0.1889	3.91999	0.740524	173.3	collagen alpha-1(VII) chain
GORAB	0.00146	8.88e-05	0.1137	-3.9193	-0.445721	1192.41	golgin, RAB6 interacting
RXRG	0.00146	8.9e-05	1.5292	3.91883	5.99249	641.64	retinoid X receptor gamma
TOX	0.00147	8.97e-05	0.7471	3.9169	2.92643	202.76	thymocyte selection associated high mobility group box
BST1	0.00149	9.1e-05	0.8683	3.91334	3.39808	223.72	bone marrow stromal cell antigen 1
PDIK1L	0.00151	9.19e-05	0.1902	3.911	0.743867	1248.5	PDLIM1 interacting kinase 1 like
NAB1	0.00151	9.21e-05	0.1337	3.91059	0.523034	4753.38	NGFI-A binding protein 1
EHMT2	0.00151	9.2e-05	0.1224	-3.91079	-0.478804	5488.58	euchromatic histone lysine methyltransferase 2
CYRIA	0.00151	9.23e-05	0.8213	-3.91007	-3.21153	26.29	CYFIP related Rac1 interactor A
TBC1D1	0.00152	9.31e-05	0.2486	3.90793	0.971571	5291.01	TBC1 domain family member 1
FMNL1	0.00153	9.34e-05	0.4338	-3.90702	-1.69494	353.09	formin like 1
LINC00052	0.00153	9.37e-05	0.9652	3.90627	3.77039	78.45	long intergenic non-protein coding RNA 52
APOL1	0.00155	9.51e-05	1.1438	-3.90281	-4.4639	376.9	apolipoprotein L1
ARMC2	0.00155	9.53e-05	0.1684	-3.9022	-0.657096	206.45	armadillo repeat containing 2
DENND2D	0.00155	9.55e-05	0.9684	-3.90168	-3.77854	195.62	DENN domain containing 2D
HNRNPF	0.00156	9.59e-05	0.216	3.90085	0.842501	23091	heterogeneous nuclear ribonucleoprotein F
LY6K	0.00157	9.63e-05	0.7859	-3.89965	-3.06477	367.29	lymphocyte antigen 6 family member K
FUCA1	0.00157	9.68e-05	0.2782	3.89856	1.08466	945.68	alpha-L-fucosidase 1
IQUB	0.00157	9.67e-05	0.3158	3.8987	1.23133	19.03	IQ motif and ubiquitin domain containing
PTPRB	0.00157	9.71e-05	0.8278	-3.89769	-3.22637	101.13	protein tyrosine phosphatase receptor type B
DALRD3	0.00159	9.81e-05	0.163	-3.89513	-0.635006	1659.1	DALR anticodon binding domain containing 3
SEMA6A-AS1	0.0016	9.88e-05	0.3214	3.89353	1.25127	732.74	SEMA6A antisense RNA 1
NUAK2	0.00161	9.97e-05	0.283	-3.89123	-1.10124	164.61	NUAK family kinase 2
GGCT	0.00161	9.98e-05	0.1247	-3.89117	-0.485283	6548	gamma-glutamylcyclotransferase
PSTK	0.00162	0.0001	0.1556	3.89002	0.605122	236.27	phosphoseryl-tRNA kinase
CCDC85C	0.00162	0.000101	0.1181	-3.88871	-0.459166	4808.06	coiled-coil domain containing 85C
FLJ37201	0.00163	0.000101	0.3415	-3.88764	-1.32753	109.68	tigger transposable element derived 2 pseudogene
RPL30	0.00163	0.000102	0.1227	-3.88678	-0.477005	87098.3	ribosomal protein L30
PXMP4	0.00163	0.000102	0.2316	-3.88678	-0.900072	1329.15	peroxisomal membrane protein 4
CLPTM1L	0.00164	0.000102	0.2416	-3.88553	-0.938935	11421.1	CLPTM1 like
HSPB1	0.00164	0.000102	0.2205	-3.88542	-0.856695	11084.8	heat shock protein family B (small) member 1
LOC105372310	0.00165	0.000103	0.6292	3.8838	2.44362	421.73	uncharacterized LOC105372310
PREX2	0.00165	0.000103	1.1429	-3.88278	-4.43769	21.09	phosphatidylinositol-3,4,5-trisphosphate dependent Rac exchange factor 2
EML2-AS1	0.00166	0.000104	0.3153	3.88181	1.22403	100.92	EML2 antisense RNA 1
CCT6A	0.00168	0.000105	0.1558	-3.87874	-0.604124	53588.9	chaperonin containing TCP1 subunit 6A
MPHOSPH10	0.00169	0.000106	0.1148	-3.87736	-0.445231	5789.42	M-phase phosphoprotein 10
SDAD1P1	0.00169	0.000106	0.3892	3.8773	1.50891	147.77	SDA1 domain containing 1 pseudogene 1
CDC42EP3	0.00169	0.000106	0.4536	3.87655	1.75833	1178.61	CDC42 effector protein 3
LURAP1	0.00169	0.000106	0.4947	-3.87599	-1.91739	176.23	leucine rich adaptor protein 1
SEMA3A	0.00169	0.000106	1.2969	3.87586	5.0267	444.85	semaphorin 3A
MYL12-AS1	0.00169	0.000106	0.1651	3.87589	0.639778	10104.3	MYL12A and MYL12B antisense RNA 1
TRMT11	0.00169	0.000106	0.092	-3.87549	-0.356375	845.1	tRNA methyltransferase 11 homolog
SULF2	0.0017	0.000107	0.325	-3.8742	-1.25898	977.38	sulfatase 2
INS-IGF2	0.0017	0.000107	0.6674	-3.87395	-2.58548	209.91	INS-IGF2 readthrough
SRC	0.00171	0.000108	0.0988	3.8723	0.38243	4034.01	SRC proto-oncogene, non-receptor tyrosine kinase
IFNAR1	0.00171	0.000108	0.085	-3.87227	-0.329184	7478.14	interferon alpha and beta receptor subunit 1
IGF2	0.00172	0.000108	0.6708	-3.87092	-2.5968	214.11	insulin like growth factor 2
RPL13P5	0.00172	0.000108	0.1969	-3.8709	-0.762363	167.21	ribosomal protein L13 pseudogene 5
MRGPRF	0.00172	0.000109	0.5552	-3.86944	-2.14822	20.43	MAS related GPR family member F
PLAAT4	0.00173	0.000109	0.8514	-3.86864	-3.29378	88.76	phospholipase A and acyltransferase 4
KIDINS220	0.00174	0.00011	0.2998	3.86725	1.15924	17253.1	kinase D interacting substrate 220
SPDYE8	0.00174	0.00011	0.5414	-3.86681	-2.09353	72.65	speedy/RINGO cell cycle regulator family member E8
ZNF641	0.00175	0.000111	0.1407	3.86468	0.543712	1056.14	zinc finger protein 641
XKR9	0.00176	0.000112	0.7373	3.86322	2.84837	278.74	XK related 9
TNIP2	0.00176	0.000112	0.148	3.86296	0.571847	1710.87	TNFAIP3 interacting protein 2
AP3B1	0.00179	0.000114	0.1381	-3.85937	-0.53291	7571.28	adaptor related protein complex 3 subunit beta 1
ZNF415	0.00179	0.000114	1.03	-3.85829	-3.97422	69.3	zinc finger protein 415
CHRNA3	0.00179	0.000114	0.3823	3.85785	1.47491	238.71	cholinergic receptor nicotinic alpha 3 subunit
HLA-DPA1	0.0018	0.000115	1.0559	3.85711	4.07289	157.61	major histocompatibility complex, class II, DP alpha 1
NBPF3	0.00181	0.000115	0.2122	3.85566	0.818342	552.15	NBPF member 3
SUGCT-AS1	0.00181	0.000116	0.5487	-3.85533	-2.11536	294.79	SUGCT antisense RNA 1
NDUFB6	0.00182	0.000116	0.1297	-3.85418	-0.49981	4585.72	NADH:ubiquinone oxidoreductase subunit B6
SNORD78	0.00182	0.000117	0.2347	-3.85287	-0.904266	95.79	small nucleolar RNA, C/D box 78
ATP10A	0.00183	0.000117	0.6449	-3.852	-2.48411	4937.2	ATPase phospholipid transporting 10A (putative)
PNPLA3	0.00183	0.000118	0.5226	3.85106	2.01271	1423.93	patatin like phospholipase domain containing 3
NBPF9	0.00183	0.000118	0.1079	-3.85082	-0.415318	1752.4	NBPF member 9
GPR4	0.00184	0.000118	1.5039	3.84997	5.78981	164.14	G protein-coupled receptor 4
RMND1	0.00185	0.000119	0.1898	-3.84815	-0.730435	2225.6	required for meiotic nuclear division 1 homolog
WDR72	0.00185	0.000119	0.9386	-3.8477	-3.61149	99.95	WD repeat domain 72
CAPN7	0.00186	0.00012	0.1705	-3.8471	-0.655866	3223.88	calpain 7
EHMT2-AS1	0.00186	0.00012	0.119	-3.84612	-0.457608	807.78	EHMT2 and SLC44A4 antisense RNA 1
NRL	0.00187	0.00012	0.1782	-3.8453	-0.685225	151.38	neural retina leucine zipper
KLHDC8B	0.00189	0.000122	0.223	-3.84249	-0.856892	4081.3	kelch domain containing 8B
LOC101927209	0.00189	0.000122	0.9932	-3.84242	-3.81631	107.98	uncharacterized LOC101927209
ITGA2	0.00189	0.000122	0.6706	3.84215	2.57663	378.54	integrin subunit alpha 2
LOC107985495	0.00189	0.000122	0.7163	3.8419	2.75193	37.16
STK26	0.00189	0.000122	0.8388	3.84128	3.22203	891.17	serine/threonine kinase 26
CEMIP	0.00189	0.000123	0.5178	-3.84059	-1.98872	1041.89	cell migration inducing hyaluronidase 1
TP73	0.0019	0.000123	0.5685	3.83973	2.18286	72.95	tumor protein p73
ANKRD54	0.00192	0.000125	0.123	3.83625	0.471765	2249.08	ankyrin repeat domain 54
HOXA-AS3	0.00192	0.000125	1.3855	3.83602	5.31468	343.28	HOXA cluster antisense RNA 3
RPS23	0.00195	0.000127	0.167	-3.83247	-0.640127	65088.7	ribosomal protein S23
LSM2	0.00197	0.000128	0.1498	-3.82959	-0.573601	2872.34	LSM2 homolog, U6 small nuclear RNA and mRNA degradation associated
SLX4IP	0.00197	0.000128	0.6501	3.82951	2.48964	2581.46	SLX4 interacting protein
SUCLG2-DT	0.00197	0.000129	0.2688	-3.82915	-1.0294	142.82	SUCLG2 divergent transcript
TMEM63A	0.00198	0.000129	0.1723	3.8282	0.659605	3311.22	transmembrane protein 63A
CHODL	0.00199	0.00013	0.4257	-3.82602	-1.62885	191.66	chondrolectin
PMPCB	0.002	0.000131	0.1411	-3.82512	-0.539898	8895.66	peptidase, mitochondrial processing subunit beta
HNRNPA0	0.002	0.000131	0.0921	3.8249	0.352169	9325.77	heterogeneous nuclear ribonucleoprotein A0
IQSEC1	0.002	0.000131	0.1501	-3.8243	-0.574146	3346.26	IQ motif and Sec7 domain ArfGEF 1
BORCS8	0.00204	0.000134	0.0866	-3.81991	-0.330622	708.32	BLOC-1 related complex subunit 8
ARC	0.00205	0.000134	0.78	-3.81882	-2.97865	25.94	activity regulated cytoskeleton associated protein
TSHZ3	0.00205	0.000135	1.2681	-3.81747	-4.84108	80.38	teashirt zinc finger homeobox 3
SDCBP2	0.00207	0.000136	0.3089	3.81514	1.17837	27.4	syndecan binding protein 2
TCTE1	0.00208	0.000137	0.2545	-3.81394	-0.970531	51.34	t-complex-associated-testis-expressed 1
PQBP1	0.00208	0.000137	0.179	-3.81381	-0.682724	5245.11	polyglutamine binding protein 1
ZNF329	0.00209	0.000138	0.3199	3.81238	1.21944	755	zinc finger protein 329
KCNIP4	0.0021	0.000138	0.3193	3.81161	1.21707	139.75	potassium voltage-gated channel interacting protein 4
PNP	0.00211	0.000139	0.2563	3.81014	0.976476	3308.41	purine nucleoside phosphorylase
CDIN1	0.00212	0.00014	0.3096	-3.80858	-1.17922	672.01	CDAN1 interacting nuclease 1
SNHG32	0.00212	0.00014	0.2246	-3.8075	-0.855121	11092.4	small nucleolar RNA host gene 32
PMS2P1	0.00212	0.00014	0.0808	-3.80762	-0.307561	2008.38	PMS1 homolog 2, mismatch repair system component pseudogene 1
MYOZ2	0.00212	0.000141	0.4781	3.80724	1.82023	57.1	myozenin 2
PPP1R3B	0.00213	0.000141	0.194	3.80678	0.738543	2761.9	protein phosphatase 1 regulatory subunit 3B
TMEM266	0.00214	0.000142	0.356	3.80476	1.35454	39.87	transmembrane protein 266
SREBF2	0.00215	0.000142	0.1827	3.80392	0.695091	17187.1	sterol regulatory element binding transcription factor 2
PSME3	0.00216	0.000143	0.1775	-3.8024	-0.675011	17594.2	proteasome activator subunit 3
ADD2	0.00218	0.000145	1.1376	3.79999	4.32287	519.39	adducin 2
SEMA6A-AS2	0.00219	0.000146	0.3063	3.79845	1.16347	126.68	SEMA6A antisense RNA 2
HCLS1	0.0022	0.000147	0.9429	-3.79674	-3.58005	43.03	hematopoietic cell-specific Lyn substrate 1
FZR1	0.00223	0.000149	0.1411	3.79327	0.535109	2151.61	fizzy and cell division cycle 20 related 1
MRPL20-AS1	0.00225	0.00015	0.0397	3.79146	0.150407	1727.96	MRPL20 antisense RNA 1
MIR4435-2HG	0.00225	0.00015	0.2727	-3.7911	-1.03392	2882.23	MIR4435-2 host gene
FGF9	0.00226	0.000151	0.6214	-3.78923	-2.35467	414.69	fibroblast growth factor 9
SLC12A9	0.00228	0.000152	0.1783	-3.78775	-0.675196	2816.09	solute carrier family 12 member 9
HR	0.00228	0.000152	0.8453	-3.78758	-3.20163	239.08	HR lysine demethylase and nuclear receptor corepressor
LOC101927293	0.00228	0.000152	0.4648	3.78721	1.76012	211.8	uncharacterized LOC101927293
ADAP2	0.00228	0.000153	0.322	-3.78624	-1.21914	25.18	ArfGAP with dual PH domains 2
GPR156	0.00229	0.000153	0.8218	-3.78566	-3.1111	64.92	G protein-coupled receptor 156
DUSP15	0.00229	0.000153	0.969	3.78572	3.66836	85.65	dual specificity phosphatase 15
PTH1R	0.00229	0.000153	1.6371	-3.78546	-6.19734	348.69	parathyroid hormone 1 receptor
RPP30	0.00229	0.000154	0.0933	-3.78506	-0.353025	2306.16	ribonuclease P/MRP subunit p30
CDC27P10	0.00229	0.000154	0.5232	-3.78443	-1.98019	22.65	cell division cycle 27 pseudogene 10
LOC105373690	0.00229	0.000154	0.4558	-3.78423	-1.72493	21.72
ZNF362	0.0023	0.000155	0.1914	3.78324	0.723935	3533.69	zinc finger protein 362
NIM1K	0.00231	0.000155	0.8431	-3.78227	-3.18877	54.59	NIM1 serine/threonine protein kinase
ACTR3	0.00234	0.000158	0.1231	-3.77811	-0.465149	33806.3	actin related protein 3
ZNF566-AS1	0.00237	0.00016	0.3059	3.77505	1.15475	76.13	ZNF566 antisense RNA 1
IGSF1	0.00237	0.00016	1.5227	-3.77492	-5.74826	38.16	immunoglobulin superfamily member 1
STX17	0.0024	0.000162	0.1845	3.77166	0.695875	2680.26	syntaxin 17
PTCH2	0.0024	0.000163	0.8166	-3.77083	-3.07928	53.12	patched 2
JADE2	0.00242	0.000164	0.3118	-3.7691	-1.17534	6049.36	jade family PHD finger 2
C16orf89	0.00242	0.000164	0.5154	-3.76886	-1.94241	91.12	chromosome 16 open reading frame 89
GTF2IP12	0.00242	0.000164	0.2295	-3.76831	-0.864878	85.72	general transcription factor IIi pseudogene 12
GATA2-AS1	0.00244	0.000166	0.998	-3.76623	-3.75878	171.52	GATA2 antisense RNA 1
CLDN1	0.00244	0.000166	1.1155	-3.76598	-4.20112	127.18	claudin 1
CDKN2AIPNL	0.00244	0.000166	0.2183	-3.76626	-0.822116	2729.88	CDKN2A interacting protein N-terminal like
SLC7A4	0.00244	0.000166	0.5666	-3.76617	-2.13394	1141.16	solute carrier family 7 member 4
PNKP	0.00246	0.000167	0.1841	-3.76378	-0.692881	1789.16	polynucleotide kinase 3'-phosphatase
MSMO1	0.00247	0.000168	0.384	3.76226	1.4446	6842.55	methylsterol monooxygenase 1
NID1	0.00248	0.000169	1.1678	-3.76112	-4.3922	1232.5	nidogen 1
WASF3	0.00249	0.00017	0.2831	3.75978	1.06458	1644.09	WASP family member 3
MEIS1	0.00252	0.000172	0.2141	3.75672	0.804191	222.64	Meis homeobox 1
LDLR	0.00255	0.000174	0.2455	3.75369	0.921371	9282.11	low density lipoprotein receptor
APLF	0.00255	0.000175	0.3587	3.75287	1.34612	283.85	aprataxin and PNKP like factor
LOC730338	0.00255	0.000175	0.6777	3.75266	2.54313	78.62	uncharacterized LOC730338
METTL9	0.00255	0.000175	0.2901	3.75293	1.08891	30815.3	methyltransferase like 9
FRMD7	0.00255	0.000175	0.8774	3.75269	3.29254	148.73	FERM domain containing 7
ERG28	0.00255	0.000175	0.1981	3.75229	0.743507	2445.91	ergosterol biosynthesis 28 homolog
ACE2	0.00256	0.000176	1.3557	3.75143	5.08569	872.63	angiotensin converting enzyme 2
LOC105378678	0.00256	0.000176	0.5662	-3.75089	-2.1236	16.18	uncharacterized LOC105378678
STEAP3-AS1	0.00256	0.000176	0.1896	-3.75063	-0.711144	304.26	STEAP3 antisense RNA 1
DYNC1LI2-DT	0.00257	0.000177	0.455	3.74985	1.70634	17.18	DYNC1LI2 divergent transcript
ZNF702P	0.00257	0.000177	1.2662	3.74979	4.74808	115.35	zinc finger protein 702, pseudogene
LOC107986929	0.00257	0.000177	1.2748	-3.74954	-4.77979	71.24
LOC105373195	0.00258	0.000178	0.3963	3.74823	1.48546	43.08	uncharacterized LOC105373195
LOC107985693	0.00259	0.000179	0.5379	-3.74665	-2.01525	17.58
TMTC1	0.0026	0.00018	1.1067	3.74571	4.14543	6840.87	transmembrane O-mannosyltransferase targeting cadherins 1
LOC107985694	0.00261	0.00018	0.2537	-3.74493	-0.950012	77.17	uncharacterized LOC107985694
LOC105372558	0.00261	0.000181	0.5376	3.74467	2.01325	142.75	uncharacterized LOC105372558
PART1	0.00261	0.000181	0.2904	3.74404	1.08713	357.26	prostate androgen-regulated transcript 1
PARP12	0.00263	0.000182	0.6237	-3.74229	-2.33418	1286.14	poly(ADP-ribose) polymerase family member 12
FRMD6-AS1	0.00265	0.000184	0.3191	3.74061	1.19379	26.17	FRMD6 antisense RNA 1
LYRM7	0.00265	0.000184	0.1779	-3.74041	-0.665315	3097.31	LYR motif containing 7
BNIP3	0.00266	0.000185	0.2443	3.73874	0.913315	3974.26	BCL2 interacting protein 3
SLC25A21	0.00267	0.000186	0.4431	-3.7379	-1.6563	63.29	solute carrier family 25 member 21
ABAT	0.00268	0.000186	0.6302	3.73671	2.35472	136.2	4-aminobutyrate aminotransferase
GGT1	0.00269	0.000187	0.6517	-3.73545	-2.43457	872.9	gamma-glutamyltransferase 1
FGF18	0.00269	0.000188	0.8058	-3.73487	-3.00939	8.27	fibroblast growth factor 18
PACSIN2	0.0027	0.000188	0.1375	3.7343	0.51342	13729.9	protein kinase C and casein kinase substrate in neurons 2
ARF4-AS1	0.0027	0.000189	0.2354	-3.73368	-0.879094	38.14	ARF4 antisense RNA 1
CD24	0.00272	0.00019	1.018	3.73191	3.79917	37.28	CD24 molecule
PSMA2	0.00272	0.00019	0.0887	-3.73137	-0.331105	18629.7	proteasome 20S subunit alpha 2
ERP29	0.00273	0.000191	0.1931	3.73066	0.720415	17309.7	endoplasmic reticulum protein 29
IRF1	0.00274	0.000192	0.3666	-3.72988	-1.36745	525.91	interferon regulatory factor 1
POU3F1	0.00278	0.000195	0.4019	-3.72573	-1.49754	274.66	POU class 3 homeobox 1
PRKAR1B	0.00278	0.000195	0.2159	3.72542	0.804461	1258.7	protein kinase cAMP-dependent type I regulatory subunit beta
SNORA67	0.00278	0.000195	0.221	-3.72491	-0.823039	139.61	small nucleolar RNA, H/ACA box 67
PHETA1	0.00279	0.000196	0.2164	3.72451	0.806118	808.84	PH domain containing endocytic trafficking adaptor 1
MYADM	0.0028	0.000197	0.2299	3.72345	0.855854	4908.47	myeloid associated differentiation marker
TBX19	0.0028	0.000197	0.2023	-3.72229	-0.753016	168.3	T-box transcription factor 19
SH3RF3-AS1	0.0028	0.000197	0.817	-3.72246	-3.0414	95.75	SH3RF3 antisense RNA 1
DNAH1	0.0028	0.000198	0.268	-3.72207	-0.997566	278.34	dynein axonemal heavy chain 1
GPANK1	0.0028	0.000197	0.092	-3.7222	-0.342398	3772.76	G-patch domain and ankyrin repeats 1
LOC107985152	0.0028	0.000197	0.1246	3.72243	0.463917	117.62	uncharacterized LOC107985152
ZNF99	0.0028	0.000197	0.7926	3.72291	2.95061	22.92	zinc finger protein 99
CDKL5	0.0028	0.000197	0.3551	3.72268	1.32202	322.22	cyclin dependent kinase like 5
PPP2R2C	0.00282	0.0002	0.9915	-3.71961	-3.68793	222.31	protein phosphatase 2 regulatory subunit Bgamma
GRAP2	0.00284	0.000201	0.9668	-3.71787	-3.5944	91.26	GRB2 related adaptor protein 2
ACVRL1	0.00284	0.000201	1.0287	-3.71761	-3.82437	140.18	activin A receptor like type 1
DIPK1A	0.00284	0.000202	0.308	3.717	1.14501	1049.19	divergent protein kinase domain 1A
FOXN2	0.00284	0.000202	0.1372	3.71707	0.509893	3593.1	forkhead box N2
FADS2	0.00284	0.000201	0.7214	3.71737	2.68169	4690.97	fatty acid desaturase 2
PLBD2	0.00285	0.000203	0.0474	3.7156	0.176178	8188.14	phospholipase B domain containing 2
ZNF280D	0.00285	0.000203	0.1117	3.71559	0.415176	2148.05	zinc finger protein 280D
HOXA11	0.00285	0.000203	0.5275	-3.71534	-1.95996	355.17	homeobox A11
CYB561D2	0.00286	0.000204	0.1174	-3.71373	-0.435912	1545.06	cytochrome b561 family member D2
CCNJ	0.00286	0.000204	0.1755	3.71361	0.65163	1145.67	cyclin J
EIF3G	0.00286	0.000204	0.1278	-3.71391	-0.474453	9337.05	eukaryotic translation initiation factor 3 subunit G
SNORA62	0.00288	0.000205	0.2438	-3.7123	-0.90491	57.26	small nucleolar RNA, H/ACA box 62
SMIM13	0.00289	0.000206	0.1363	3.71121	0.50573	7138.32	small integral membrane protein 13
LINC00963	0.00289	0.000206	0.2115	-3.71124	-0.784874	2861.27	long intergenic non-protein coding RNA 963
PPP1R9A	0.0029	0.000207	0.7069	-3.70997	-2.62243	18.49	protein phosphatase 1 regulatory subunit 9A
FGF11	0.0029	0.000208	1.1189	-3.70939	-4.15034	286.13	fibroblast growth factor 11
DGKI	0.00292	0.000209	0.8613	-3.70743	-3.19307	591.28	diacylglycerol kinase iota
LOC105371115	0.00292	0.000209	0.5382	3.70736	1.99543	1536.04	uncharacterized LOC105371115
SH3BGRL2	0.00298	0.000214	0.6452	3.70204	2.38857	179.52	SH3 domain binding glutamate rich protein like 2
TRPM7	0.00299	0.000215	0.1106	-3.70073	-0.409312	8467.28	transient receptor potential cation channel subfamily M member 7
TYMP	0.00299	0.000215	0.8578	-3.70067	-3.17441	552.67	thymidine phosphorylase
SMIM8	0.003	0.000216	0.1453	-3.69955	-0.537695	480.86	small integral membrane protein 8
MAP3K20-AS1	0.00305	0.00022	0.2201	3.69504	0.813353	373.66	MAP3K20 antisense RNA 1
XG	0.00308	0.000222	0.4556	3.69282	1.68262	162.44	Xg glycoprotein (Xg blood group)
SRP72	0.00309	0.000223	0.1028	-3.69159	-0.379416	15480.3	signal recognition particle 72
HNF1A	0.00311	0.000224	0.161	3.69015	0.593971	61.99	HNF1 homeobox A
GPRC5A	0.00311	0.000224	1.1178	-3.68973	-4.1245	147.67	G protein-coupled receptor class C group 5 member A
SNHG15	0.00314	0.000227	0.2196	-3.68731	-0.809838	3588.07	small nucleolar RNA host gene 15
DNAJC11	0.00317	0.000229	0.0553	3.68422	0.203653	5877.66	DnaJ heat shock protein family (Hsp40) member C11
IGFBPL1	0.00317	0.000229	1.2192	-3.68427	-4.49198	798.43	insulin like growth factor binding protein like 1
CCT5	0.00317	0.00023	0.2774	-3.68375	-1.0219	55473.1	chaperonin containing TCP1 subunit 5
LOC105370504	0.00319	0.000231	0.2753	3.68238	1.01362	61.34	uncharacterized LOC105370504
TBC1D31	0.00319	0.000231	0.0935	-3.68212	-0.344272	3273.61	TBC1 domain family member 31
PRAG1	0.00319	0.000232	0.4203	-3.68188	-1.54735	506.84	PEAK1 related, kinase-activating pseudokinase 1
SLC38A8	0.0032	0.000233	0.9098	3.6806	3.34857	26.77	solute carrier family 38 member 8
WASH5P	0.0032	0.000233	0.1849	3.68059	0.680677	161.33	WASP family homolog 5, pseudogene
TTC8	0.0032	0.000233	0.313	3.68037	1.1521	2481.53	tetratricopeptide repeat domain 8
ITGA11	0.00322	0.000235	0.3818	-3.67845	-1.40455	36.89	integrin subunit alpha 11
SAMD15	0.00324	0.000236	0.59	3.67741	2.16975	48.9	sterile alpha motif domain containing 15
SHISA8	0.00326	0.000237	0.199	3.67556	0.731482	1783.35	shisa family member 8
TRAF3IP1	0.00327	0.000238	0.1907	3.67463	0.700673	1620.16	TRAF3 interacting protein 1
VASP	0.00327	0.000239	0.1426	3.67378	0.523832	3044.77	vasodilator stimulated phosphoprotein
TWF2-DT	0.00328	0.00024	0.3661	-3.67299	-1.34458	42.89	TWF2 divergent transcript
RAN	0.00328	0.00024	0.1206	3.67283	0.442936	41720.1	RAN, member RAS oncogene family
TAGAP-AS1	0.00333	0.000244	0.349	-3.66891	-1.28056	34.63	TAGAP antisense RNA 1
KLF12	0.00334	0.000244	0.4232	3.66824	1.55241	1092.96	KLF transcription factor 12
NCOA7	0.00335	0.000245	0.5454	-3.66737	-2.00019	3553.01	nuclear receptor coactivator 7
PCGF5	0.00337	0.000247	0.3169	3.66562	1.16157	1749.88	polycomb group ring finger 5
PRICKLE2	0.00338	0.000248	0.5689	3.66441	2.0846	137.45	prickle planar cell polarity protein 2
CARD8-AS1	0.00339	0.000249	0.1212	3.66348	0.444062	255.49	CARD8 antisense RNA 1
LINC01366	0.00341	0.000251	0.4226	-3.66131	-1.54735	310.51	long intergenic non-protein coding RNA 1366
TRUB2	0.00341	0.000251	0.1882	3.66127	0.689123	3228.26	TruB pseudouridine synthase family member 2
BAG6	0.00347	0.000256	0.1594	-3.65615	-0.582645	25657.6	BAG cochaperone 6
KIAA1586	0.00347	0.000255	0.0826	3.65707	0.302018	1503.97	KIAA1586
LOC105377945	0.00347	0.000255	0.2727	3.65681	0.9971	684.44	uncharacterized LOC105377945
KLHL14	0.00347	0.000256	1.2927	-3.65625	-4.72649	87.51	kelch like family member 14
SNORD32A	0.00347	0.000256	0.1971	-3.65638	-0.720661	40.95	small nucleolar RNA, C/D box 32A
PTPRA	0.00347	0.000256	0.22	3.65629	0.804336	11799.5	protein tyrosine phosphatase receptor type A
MIPEPP3	0.00347	0.000257	0.2984	3.65548	1.09086	276.52	mitochondrial intermediate peptidase pseudogene 3
GTF2I-AS1	0.00348	0.000257	0.1236	-3.65515	-0.451806	2599.95	GTF2I antisense RNA 1
SEPSECS	0.00349	0.000258	0.2242	3.65384	0.819098	1057.26	Sep (O-phosphoserine) tRNA:Sec (selenocysteine) tRNA synthase
EPHA5	0.0035	0.000259	0.474	-3.65279	-1.73126	768.12	EPH receptor A5
FTH1P3	0.00353	0.000262	0.519	-3.65031	-1.89457	24.11	ferritin heavy chain 1 pseudogene 3
ING3	0.00353	0.000262	0.1461	3.65007	0.533125	1275.74	inhibitor of growth family member 3
KU-MEL-3	0.00357	0.000265	0.8583	-3.64733	-3.13052	160.08	uncharacterized LOC497048
ACTR3B	0.00357	0.000265	0.2568	-3.64707	-0.936709	1375.33	actin related protein 3B
LOC105376859	0.00358	0.000266	0.5539	-3.64595	-2.01955	12.57	uncharacterized LOC105376859
TPTEP1	0.00362	0.000269	0.3486	-3.64333	-1.27019	1345.95	TPTE pseudogene 1
LOC105369594	0.00363	0.00027	0.5219	-3.64255	-1.901	11.86	uncharacterized LOC105369594
MIR1279	0.00368	0.000274	0.3127	3.63861	1.13793	21.81	microRNA 1279
ADSS1	0.00368	0.000274	0.2193	-3.63858	-0.797953	946.09	adenylosuccinate synthase 1
ARAP2	0.00368	0.000274	0.5653	3.63827	2.05657	42.8	ArfGAP with RhoGAP domain, ankyrin repeat and PH domain 2
SETBP1	0.00368	0.000275	0.4357	-3.63792	-1.58512	482.83	SET binding protein 1
CASP10	0.0037	0.000277	0.8479	-3.63627	-3.08302	421.76	caspase 10
HSD17B7P2	0.0037	0.000277	0.3233	3.63592	1.17537	157.77	hydroxysteroid 17-beta dehydrogenase 7 pseudogene 2
SNX10	0.00372	0.000279	0.5048	3.63449	1.83458	1639.49	sorting nexin 10
FAM241B	0.00377	0.000282	0.2209	3.63089	0.802157	397.72	family with sequence similarity 241 member B
LOC105373311	0.00377	0.000282	0.3646	3.63084	1.32389	177.7	uncharacterized LOC105373311
LRRC49	0.00377	0.000283	0.7986	3.63056	2.89934	128.08	leucine rich repeat containing 49
GK5	0.0038	0.000285	0.1314	-3.62821	-0.476924	1258.04	glycerol kinase 5
SLC25A33	0.00381	0.000286	0.1189	3.62765	0.431334	1985.14	solute carrier family 25 member 33
CCDC186	0.00383	0.000288	0.1298	3.62602	0.470612	1427.05	coiled-coil domain containing 186
VWCE	0.0039	0.000293	0.451	-3.62131	-1.63331	63.72	von Willebrand factor C and EGF domains
LOC105371709	0.00391	0.000294	0.2612	-3.62045	-0.945559	69.48	uncharacterized LOC105371709
SPTA1	0.00391	0.000295	0.7433	3.61984	2.69069	161.5	spectrin alpha, erythrocytic 1
GCDH	0.00393	0.000296	0.1449	3.61876	0.524236	1396.86	glutaryl-CoA dehydrogenase
MLX	0.00393	0.000296	0.2154	-3.61837	-0.779273	6437.32	MAX dimerization protein MLX
PPP2R2D	0.00395	0.000298	0.1273	3.6168	0.460292	3613.58	protein phosphatase 2 regulatory subunit Bdelta
STK32C	0.00395	0.000298	0.2692	3.61679	0.973803	789.03	serine/threonine kinase 32C
DSTNP2	0.00395	0.000298	0.238	-3.61714	-0.861049	274.62	DSTN pseudogene 2
LOC105378779	0.00395	0.0003	0.6236	3.61566	2.25468	18.47
CFAP44	0.00395	0.0003	0.3668	-3.61572	-1.32613	392.12	cilia and flagella associated protein 44
LOC105375434	0.00395	0.000299	0.4382	-3.61579	-1.58426	46.65	uncharacterized LOC105375434
LINC00863	0.00395	0.000299	0.2059	3.61596	0.744414	201.32	long intergenic non-protein coding RNA 863
RABGGTA	0.00395	0.000299	0.1818	-3.61635	-0.657396	2181.31	Rab geranylgeranyltransferase subunit alpha
ARHGEF1	0.00395	0.000299	0.3721	3.61642	1.34554	2133.91	Rho guanine nucleotide exchange factor 1
CRYBG2	0.00395	0.0003	0.9872	-3.61517	-3.56889	7.82	crystallin beta-gamma domain containing 2
MARCKS	0.00395	0.0003	0.2526	3.61514	0.913154	7344.61	myristoylated alanine rich protein kinase C substrate
ENO3	0.00395	0.000301	0.3918	-3.61471	-1.41633	4863.94	enolase 3
LAMA5	0.00395	0.000301	0.3809	-3.61463	-1.37696	3369.19	laminin subunit alpha 5
PAIP2	0.00396	0.000301	0.1153	-3.61401	-0.416728	14110.7	poly(A) binding protein interacting protein 2
NEUROG2-AS1	0.00397	0.000302	0.9183	-3.61337	-3.31798	54.07	NEUROG2 and ZGRF1 antisense RNA 1
MILR1	0.00398	0.000304	0.1548	-3.61196	-0.559279	203.31	mast cell immunoglobulin like receptor 1
CT69	0.00398	0.000304	0.8772	-3.61177	-3.1682	158.53	cancer/testis associated transcript 69
LOC100506551	0.004	0.000305	0.2713	3.61072	0.979619	173.83	uncharacterized LOC100506551
PTGR3	0.004	0.000306	0.3611	3.61032	1.30359	5694.28	prostaglandin reductase 3
RAPGEF2	0.00401	0.000307	0.2636	3.60964	0.951483	4240	Rap guanine nucleotide exchange factor 2
TGFBR1	0.00401	0.000307	0.3087	3.60965	1.11429	7443.7	transforming growth factor beta receptor 1
ARPC5	0.00401	0.000307	0.1437	3.60901	0.518744	10141.8	actin related protein 2/3 complex subunit 5
CGRRF1	0.00404	0.00031	0.1496	3.60694	0.539547	867.41	cell growth regulator with ring finger domain 1
MARCKSL1	0.00407	0.000312	0.317	3.60504	1.1427	8488.48	MARCKS like 1
ST7	0.00407	0.000312	0.1925	3.60508	0.694105	2079.31	suppression of tumorigenicity 7
LOC101927393	0.00409	0.000314	0.1358	3.60368	0.489365	1513.68	uncharacterized LOC101927393
MFAP4	0.0041	0.000315	0.3457	3.60234	1.24532	24.96	microfibril associated protein 4
CMTR1	0.00411	0.000316	0.1415	-3.60202	-0.509668	7189.81	cap methyltransferase 1
EGFL8	0.00411	0.000316	0.5764	3.60155	2.07589	1243.16	EGF like domain multiple 8
INSIG1	0.00413	0.000318	0.2841	3.60003	1.02285	4247.9	insulin induced gene 1
ZNF594	0.00413	0.000319	1.1242	-3.59974	-4.04699	84.26	zinc finger protein 594
SNORA6	0.00417	0.000322	0.204	-3.59701	-0.733872	55.73	small nucleolar RNA, H/ACA box 6
ARL17B	0.00422	0.000325	0.1642	3.5942	0.59004	315.91	ADP ribosylation factor like GTPase 17B
CBFB	0.00424	0.000327	0.2334	3.59282	0.838691	3910.56	core-binding factor subunit beta
CHMP4A	0.00426	0.000329	0.2325	-3.59104	-0.834897	2711.55	charged multivesicular body protein 4A
FAM78B	0.00427	0.00033	0.7598	3.59018	2.72779	197.34	family with sequence similarity 78 member B
GPR157	0.00431	0.000333	0.1263	3.58793	0.45313	987.51	G protein-coupled receptor 157
GCLM	0.00431	0.000334	0.2438	-3.58744	-0.874543	4415.77	glutamate-cysteine ligase modifier subunit
SP2-DT	0.00431	0.000334	0.2455	-3.58727	-0.880833	346.3	SP2 divergent transcript
KIF17	0.00433	0.000336	1.1642	-3.5862	-4.17499	525.75	kinesin family member 17
SLC8A2	0.00433	0.000336	0.3846	3.5855	1.37897	64.96	solute carrier family 8 member A2
LPAR3	0.00434	0.000337	1.4048	-3.58527	-5.03672	189.92	lysophosphatidic acid receptor 3
ZNF69	0.00434	0.000338	0.7517	3.58455	2.6944	16.69	zinc finger protein 69
CLYBL-AS3	0.00437	0.00034	0.3536	3.58311	1.26704	24.83	CLYBL antisense RNA 3
FYN	0.00437	0.00034	0.2671	3.58277	0.956892	2357.84	FYN proto-oncogene, Src family tyrosine kinase
MAPK3	0.00446	0.000347	0.1187	3.57729	0.424683	3225.25	mitogen-activated protein kinase 3
FNDC4	0.00446	0.000347	0.9255	3.57711	3.31073	44.54	fibronectin type III domain containing 4
AKR7A3	0.00446	0.000348	0.5776	-3.57666	-2.06592	41.16	aldo-keto reductase family 7 member A3
WDR74	0.00447	0.000349	0.1344	-3.57617	-0.480763	2072.58	WD repeat domain 74
GPRASP1	0.00448	0.00035	0.6705	-3.57548	-2.39731	635.44	G protein-coupled receptor associated sorting protein 1
HEIH	0.00448	0.00035	0.3559	3.57485	1.27245	1595.52	hepatocellular carcinoma up-regulated EZH2-associated long non-coding RNA
STARD3	0.00448	0.00035	0.1158	-3.5748	-0.41382	4057.8	StAR related lipid transfer domain containing 3
LSM5	0.00448	0.000351	0.2707	-3.57456	-0.967805	4908.07	LSM5 homolog, U6 small nuclear RNA and mRNA degradation associated
CAMK1	0.0045	0.000352	0.4829	-3.57341	-1.72576	914.02	calcium/calmodulin dependent protein kinase I
PHF19	0.00453	0.000355	0.4808	3.57168	1.71715	2538.06	PHD finger protein 19
PTTG1IP	0.00453	0.000355	0.1374	3.57146	0.490887	47698.4	PTTG1 interacting protein
APLP1	0.00458	0.000359	0.9507	3.5683	3.39244	304.04	amyloid beta precursor like protein 1
TAB2	0.00458	0.00036	0.2649	-3.56798	-0.945201	3826.29	TGF-beta activated kinase 1 (MAP3K7) binding protein 2
LOC107986531	0.00462	0.000363	0.1632	-3.56545	-0.581833	224.18	uncharacterized LOC107986531
VCL	0.00464	0.000365	0.1383	3.56431	0.492798	11648.5	vinculin
ACTR8	0.00465	0.000366	0.1216	-3.5635	-0.43343	4147.1	actin related protein 8
FAM88C	0.00466	0.000367	0.4788	3.56275	1.70595	60.9	family with sequence similarity 88 member C
MTUS1	0.00467	0.000368	0.6366	3.56216	2.26767	1196.62	microtubule associated scaffold protein 1
PMS2P5	0.00469	0.00037	0.5235	-3.56075	-1.86421	783.02	PMS1 homolog 2, mismatch repair system component pseudogene 5
MAP4K3-DT	0.00469	0.00037	0.7006	3.56033	2.49446	1579.11	MAP4K3 divergent transcript
LINC02593	0.0047	0.000371	0.5169	-3.55995	-1.84015	113.19	long intergenic non-protein coding RNA 2593
PRRC2A	0.0047	0.000372	0.1466	-3.55922	-0.521875	26928.5	proline rich coiled-coil 2A
CENPBD2P	0.0047	0.000372	0.1005	3.55931	0.35754	1425.42	CENPB DNA-binding domains containing 2, pseudogene
NALF2	0.00471	0.000373	0.3418	-3.55882	-1.21643	489.66	NALCN channel auxiliary factor 2
PPP1R15A	0.00472	0.000374	0.1786	-3.55775	-0.635374	4931.32	protein phosphatase 1 regulatory subunit 15A
PMS2P7	0.00473	0.000375	0.2764	-3.55738	-0.983372	323.61	PMS1 homolog 2, mismatch repair system component pseudogene 7
LRRFIP2	0.00476	0.000378	0.136	-3.55524	-0.48355	9049.46	LRR binding FLII interacting protein 2
SALL1	0.00479	0.00038	0.8369	-3.55378	-2.97403	575.6	spalt like transcription factor 1
C10orf88	0.00479	0.00038	0.09	3.55358	0.319969	1259.45	chromosome 10 open reading frame 88
CTB-49A3.2	0.00479	0.000381	0.5001	-3.55323	-1.77686	29.67	uncharacterized CTB-49A3.2
PPP1R3C	0.00479	0.000381	1.38	3.55278	4.90275	795.2	protein phosphatase 1 regulatory subunit 3C
NSFL1C	0.00479	0.000381	0.3127	3.55262	1.11083	7828.92	NSFL1 cofactor
SMOX	0.00479	0.000381	0.3693	3.55294	1.31203	448.17	spermine oxidase
GPAT3	0.00481	0.000383	0.3612	3.55165	1.28295	463.21	glycerol-3-phosphate acyltransferase 3
PTGFR	0.00481	0.000384	1.7673	-3.551	-6.27562	17.67	prostaglandin F receptor
TMEM269	0.00483	0.000385	0.4513	-3.54998	-1.6021	14.26	transmembrane protein 269
RANBP9	0.00484	0.000387	0.0822	3.54901	0.291896	8079.57	RAN binding protein 9
TNFSF9	0.00484	0.000387	0.2401	-3.54885	-0.852246	298.71	TNF superfamily member 9
SDK1	0.00485	0.000387	0.6662	-3.54857	-2.36418	210.07	sidekick cell adhesion molecule 1
IL20RB	0.00485	0.000388	0.8468	-3.54838	-3.00489	182.47	interleukin 20 receptor subunit beta
SYNPO2	0.00487	0.00039	0.9377	3.54672	3.32574	148.17	synaptopodin 2
CD101	0.00488	0.000391	0.2158	3.54605	0.765394	701.62	CD101 molecule
TSPAN11	0.00488	0.000391	1.4419	-3.54583	-5.11262	251.35	tetraspanin 11
SLC16A8	0.00488	0.000391	1.326	-3.5459	-4.70183	278.19	solute carrier family 16 member 8
MBNL3	0.0049	0.000393	0.9371	3.54472	3.32161	401.52	muscleblind like splicing regulator 3
PIP4K2A	0.00491	0.000394	0.3129	3.5441	1.10897	39032.9	phosphatidylinositol-5-phosphate 4-kinase type 2 alpha
GABRA3	0.00491	0.000394	1.6303	-3.54387	-5.77747	294.74	gamma-aminobutyric acid type A receptor subunit alpha3
MIR4263	0.00491	0.000395	0.2891	3.54357	1.02433	25.43	microRNA 4263
LNCOC1	0.00492	0.000396	0.5252	-3.54276	-1.86083	471.56	lncRNA associated with ovarian cancer 1
RIOK2	0.00494	0.000397	0.2009	-3.54175	-0.71165	3842.03	RIO kinase 2
LOC107984655	0.00494	0.000398	0.16	3.54122	0.566553	160.57	uncharacterized LOC107984655
CD79B	0.00496	0.0004	0.4496	-3.54032	-1.59159	488.71	CD79b molecule
EMILIN3	0.00496	0.0004	0.6314	-3.53982	-2.23503	462.77	elastin microfibril interfacer 3
RNA5-8SN4	0.00501	0.000405	0.7494	-3.53691	-2.65067	214.32	RNA, 5.8S ribosomal N4
MED9	0.00503	0.000407	0.4299	3.53579	1.51999	1726.96	mediator complex subunit 9
LOC107987323	0.00505	0.000408	1.177	-3.53468	-4.16036	97.75	uncharacterized LOC107987323
PRMT5	0.00508	0.000411	0.2284	-3.53296	-0.806948	7773.97	protein arginine methyltransferase 5
AK5	0.0051	0.000413	1.1974	-3.53164	-4.22896	1548.38	adenylate kinase 5
FBXW10	0.0051	0.000413	0.6818	-3.53179	-2.40784	16.14	F-box and WD repeat domain containing 10
C6orf62	0.0051	0.000413	0.0737	3.53139	0.260092	13289.1	chromosome 6 open reading frame 62
PRIMPOL	0.00512	0.000416	0.1265	-3.52999	-0.446403	1376.03	primase and DNA directed polymerase
RCOR2	0.00512	0.000416	0.5414	-3.53001	-1.91106	623.48	REST corepressor 2
GTPBP10	0.00512	0.000416	0.1659	-3.52967	-0.585467	2964.18	GTP binding protein 10
SREBF2-AS1	0.00514	0.000418	0.1824	3.52871	0.643483	545.4	SREBF2 antisense RNA 1
TFPT	0.00514	0.000418	0.198	-3.52849	-0.698657	2373.96	TCF3 fusion partner
LINC00511	0.00515	0.000419	0.2773	-3.52792	-0.97815	81.09	long intergenic non-protein coding RNA 511
ATP5PB	0.00515	0.000419	0.0813	-3.52765	-0.286906	16839.9	ATP synthase peripheral stalk-membrane subunit b
GPAT4	0.00518	0.000423	0.7593	-3.52556	-2.67703	69658.9	glycerol-3-phosphate acyltransferase 4
BST2	0.00518	0.000423	0.7591	-3.52552	-2.67636	18395.8	bone marrow stromal cell antigen 2
PSIP1	0.00519	0.000423	0.2574	3.5251	0.907313	5184.65	PC4 and SRSF1 interacting protein 1
USP43	0.00519	0.000423	1.0469	-3.52525	-3.69059	14.89	ubiquitin specific peptidase 43
OASL	0.0052	0.000425	1.242	-3.52418	-4.37718	395.55	2'-5'-oligoadenylate synthetase like
C21orf91	0.0052	0.000425	0.4625	-3.52406	-1.62975	3855.66	chromosome 21 open reading frame 91
GAS5-AS1	0.00522	0.000427	0.2369	-3.52276	-0.83461	544.85	GAS5 antisense RNA 1
COX20	0.00526	0.00043	0.1519	-3.52072	-0.534789	4849.75	cytochrome c oxidase assembly factor COX20
RGS9	0.00526	0.000431	0.4364	3.52032	1.53638	31.58	regulator of G protein signaling 9
SNORA14A	0.00526	0.000431	0.5467	-3.52009	-1.92438	60.96	small nucleolar RNA, H/ACA box 14A
BEST1	0.00526	0.000432	0.4481	-3.51985	-1.57733	92094.2	bestrophin 1
ASS1	0.00527	0.000432	1.1278	-3.51965	-3.9693	225.97	argininosuccinate synthase 1
OTUD3	0.00529	0.000434	0.3263	3.51835	1.14789	1392.08	OTU deubiquitinase 3
NUP155	0.0053	0.000436	0.2044	-3.51743	-0.718912	10077	nucleoporin 155
DGKQ	0.00531	0.000436	0.2397	3.51702	0.842906	1892.96	diacylglycerol kinase theta
DAPK1	0.00532	0.000438	0.3338	3.51596	1.17356	2846.82	death associated protein kinase 1
CHORDC1	0.00532	0.000438	0.1643	-3.51593	-0.577655	5797.11	cysteine and histidine rich domain containing 1
CCNB3	0.00532	0.000438	0.1597	-3.5158	-0.561469	219.4	cyclin B3
GLI4	0.00534	0.00044	0.2165	-3.51493	-0.761141	723.06	GLI family zinc finger 4
FZD1	0.00542	0.000447	0.3065	3.51047	1.07606	1242.01	frizzled class receptor 1
ATP2A1	0.00542	0.000448	0.2457	3.51019	0.862375	94.5	ATPase sarcoplasmic/endoplasmic reticulum Ca2+ transporting 1
PRMT5-AS1	0.00543	0.000449	0.2286	-3.50951	-0.802399	1611.67	PRMT5 antisense RNA 1
TMEM121B	0.00544	0.00045	0.3085	3.50908	1.0827	184.06	transmembrane protein 121B
ZCWPW2	0.00548	0.000453	0.2025	-3.50687	-0.710024	346.07	zinc finger CW-type and PWWP domain containing 2
DSCR9	0.00549	0.000454	0.4744	-3.50645	-1.66344	40.11	Down syndrome critical region 9
CSRNP1	0.00549	0.000455	0.1662	-3.50604	-0.582573	504.06	cysteine and serine rich nuclear protein 1
GUCY1B1	0.00549	0.000455	1.4268	-3.5062	-5.00254	130.21	guanylate cyclase 1 soluble subunit beta 1
LOC105376286	0.00549	0.000456	0.19	3.50556	0.666123	572.89	uncharacterized LOC105376286
STAT3	0.00552	0.000458	0.4077	-3.50394	-1.42861	11897.8	signal transducer and activator of transcription 3
SLITRK4	0.00552	0.000459	0.9989	-3.50377	-3.49982	367.82	SLIT and NTRK like family member 4
C12orf4	0.00554	0.00046	0.1938	-3.50287	-0.678747	2438.18	chromosome 12 open reading frame 4
NFATC3	0.00557	0.000463	0.1101	3.50134	0.385524	1893.35	nuclear factor of activated T cells 3
LOC101927932	0.00557	0.000463	0.6767	-3.50119	-2.36919	8.66	uncharacterized LOC101927932
GZF1	0.00557	0.000464	0.4162	3.501	1.45718	3755.94	GDNF inducible zinc finger protein 1
ZNF814	0.00557	0.000464	0.253	3.50072	0.885622	587.2	zinc finger protein 814
SNUPN	0.00557	0.000464	0.1295	-3.50045	-0.453354	2381.86	snurportin 1
TAFA2	0.00559	0.000466	0.5615	-3.49954	-1.96508	78.7	TAFA chemokine like family member 2
PDE4A	0.0056	0.000467	0.4565	-3.49881	-1.59716	603.41	phosphodiesterase 4A
LOC105372470	0.00566	0.000473	0.3535	-3.49559	-1.23559	17.93
LOC107987299	0.00567	0.000474	0.5964	-3.49515	-2.0844	635.14	uncharacterized LOC107987299
DDX56	0.0057	0.000477	0.122	-3.4936	-0.426216	10675.5	DEAD-box helicase 56
SNORD19B	0.0057	0.000477	0.2406	-3.49326	-0.840545	56.93	small nucleolar RNA, C/D box 19B
PSG4	0.00573	0.00048	1.2042	-3.49162	-4.20459	622.14	pregnancy specific beta-1-glycoprotein 4
CCT8	0.00577	0.000484	0.113	-3.48956	-0.394151	32090.6	chaperonin containing TCP1 subunit 8
LOC107985486	0.00581	0.000487	1.044	3.48777	3.64132	42.87	uncharacterized LOC107985486
PTPN9	0.00583	0.000489	0.1448	3.48659	0.504697	3656.16	protein tyrosine phosphatase non-receptor type 9
PLEKHG5	0.00583	0.00049	0.2152	3.48637	0.750391	425.05	pleckstrin homology and RhoGEF domain containing G5
BCAM	0.00584	0.000491	0.2287	-3.48586	-0.797318	1326.8	basal cell adhesion molecule (Lutheran blood group)
LOC100507547	0.00586	0.000493	0.1832	-3.48474	-0.638572	237.8	uncharacterized LOC100507547
LOC105372435	0.00586	0.000493	0.6986	-3.48468	-2.43447	106.35	uncharacterized LOC105372435
PRPF4B	0.00589	0.000496	0.1496	3.48308	0.521237	13347.3	pre-mRNA processing factor 4B
UPP1	0.00591	0.000498	0.3126	-3.48189	-1.0886	1790.13	uridine phosphorylase 1
PATL2	0.00591	0.000498	0.6387	-3.48192	-2.22375	39.88	PAT1 homolog 2
ABCG4	0.00591	0.000498	0.3196	-3.48165	-1.11268	54.22	ATP binding cassette subfamily G member 4
DRAP1	0.00592	0.0005	0.1135	-3.48085	-0.395048	2388.82	DR1 associated protein 1
KCTD14	0.00594	0.000502	0.7822	-3.47972	-2.72184	71.31	potassium channel tetramerization domain containing 14
DTNB	0.00595	0.000503	0.1705	-3.47901	-0.593109	1022.75	dystrobrevin beta
TTC30B	0.00595	0.000503	0.2387	3.47915	0.830545	600.74	tetratricopeptide repeat domain 30B
LOC100507395	0.00597	0.000505	0.6044	3.47815	2.10206	24.68	uncharacterized LOC100507395
RPLP0P2	0.006	0.000508	0.6191	-3.47664	-2.15231	97	ribosomal protein lateral stalk subunit P0 pseudogene 2
TCN2	0.00603	0.000511	1.0487	-3.47512	-3.6442	1806.31	transcobalamin 2
DNAJC4	0.00608	0.000515	0.1483	-3.47283	-0.514934	1076.57	DnaJ heat shock protein family (Hsp40) member C4
PPP1R3E	0.0061	0.000518	0.2223	-3.47148	-0.771837	519.24	protein phosphatase 1 regulatory subunit 3E
ANKRD23	0.00611	0.000518	0.4801	-3.47102	-1.66661	424.89	ankyrin repeat domain 23
SSX2IP	0.00614	0.000522	0.2552	3.46944	0.885456	1504.75	SSX family member 2 interacting protein
NCK1-DT	0.00616	0.000523	0.4232	-3.46852	-1.46786	720.03	NCK1 divergent transcript
NT5C3A	0.00619	0.000526	0.3015	-3.4672	-1.04528	4615.06	5'-nucleotidase, cytosolic IIIA
COL5A3	0.00619	0.000527	1.1296	-3.46688	-3.91605	205.4	collagen type V alpha 3 chain
ANKAR	0.0062	0.000528	0.1591	-3.4659	-0.551563	374.31	ankyrin and armadillo repeat containing
CGB7	0.0062	0.000529	0.437	-3.46588	-1.51446	18.15	chorionic gonadotropin subunit beta 7
YIF1B	0.00626	0.000534	0.167	3.46311	0.578441	2634.08	Yip1 interacting factor homolog B, membrane trafficking protein
PLBD1	0.00627	0.000535	1.2555	-3.46255	-4.3474	83.33	phospholipase B domain containing 1
LOC107986087	0.00629	0.000537	0.4455	-3.4618	-1.54211	19.39	uncharacterized LOC107986087
LINC00426	0.00629	0.000537	0.8913	-3.46153	-3.08534	387.45	long intergenic non-protein coding RNA 426
LOC105379278	0.00635	0.000542	1.6776	-3.45885	-5.8027	6.48	putative tyrosine-protein phosphatase TPTE
PDK1	0.00635	0.000543	0.5073	3.45843	1.7544	2556.02	pyruvate dehydrogenase kinase 1
MKNK1	0.00638	0.000546	0.1393	3.45698	0.481567	1355.48	MAPK interacting serine/threonine kinase 1
ZBTB49	0.00638	0.000546	0.1067	3.45694	0.36888	294.74	zinc finger and BTB domain containing 49
POLE	0.00638	0.000546	0.2796	3.45691	0.966395	7219.84	DNA polymerase epsilon, catalytic subunit
PGAM2	0.00638	0.000547	0.6721	-3.45643	-2.3229	832.51	phosphoglycerate mutase 2
PTPMT1	0.00638	0.000548	0.1244	3.45629	0.429873	1610.28	protein tyrosine phosphatase mitochondrial 1
ELMO1	0.00641	0.00055	0.657	-3.45493	-2.26992	36.29	engulfment and cell motility 1
GNB1	0.00642	0.000551	0.0582	3.45449	0.201175	28744.6	G protein subunit beta 1
ID3	0.00642	0.000551	0.3947	-3.45453	-1.36358	5633.15	inhibitor of DNA binding 3
NOS1AP	0.00643	0.000553	0.6978	3.45369	2.40989	120.72	nitric oxide synthase 1 adaptor protein
MSL3P1	0.00649	0.000559	0.318	-3.45088	-1.09725	1303.49	MSL complex subunit 3 pseudogene 1
UVSSA	0.00653	0.000562	0.1695	3.44925	0.584676	1251.04	UV stimulated scaffold protein A
HERC2P9	0.0066	0.000569	0.1695	-3.44606	-0.584042	979.06	HERC2 pseudogene 9
ATG4C	0.00662	0.00057	0.4684	3.44536	1.6138	2675.97	autophagy related 4C cysteine peptidase
ALDOC	0.00664	0.000573	0.1292	3.44428	0.445058	4473	aldolase, fructose-bisphosphate C
RNF5P1	0.00665	0.000574	0.4879	-3.44373	-1.68034	55.99	ring finger protein 5 pseudogene 1
ALDH3A2	0.00665	0.000574	0.2474	3.44341	0.85189	2413.62	aldehyde dehydrogenase 3 family member A2
SNORA9	0.00668	0.000578	0.2062	-3.44195	-0.709653	75.85	small nucleolar RNA, H/ACA box 9
AP5S1	0.0067	0.000579	0.2471	3.44108	0.850171	1584.74	adaptor related protein complex 5 subunit sigma 1
MTIF2	0.00671	0.000581	0.1249	-3.44043	-0.429658	11134.6	mitochondrial translational initiation factor 2
ERCC8	0.00673	0.000582	0.165	-3.43969	-0.567667	1260.77	ERCC excision repair 8, CSA ubiquitin ligase complex subunit
LINC00648	0.00673	0.000583	1.6271	-3.43945	-5.59626	40.1	long intergenic non-protein coding RNA 648
HCAR3	0.00673	0.000583	0.403	3.43918	1.38599	13.4	hydroxycarboxylic acid receptor 3
LRIF1	0.00676	0.000587	0.3454	3.4376	1.18728	1919.74	ligand dependent nuclear receptor interacting factor 1
IPO4	0.00676	0.000587	0.2457	-3.4377	-0.844583	5529.61	importin 4
CDK2AP1	0.00679	0.000589	0.3329	3.43641	1.14404	7986.72	cyclin dependent kinase 2 associated protein 1
NLK	0.0068	0.000591	0.2303	-3.43558	-0.791186	3674.78	nemo like kinase
RMC1	0.0068	0.000592	0.1159	3.4354	0.398167	1603.28	regulator of MON1-CCZ1
MRPL13	0.00681	0.000593	0.141	-3.43499	-0.484363	8499.16	mitochondrial ribosomal protein L13
SAMD10	0.00681	0.000593	0.7751	3.435	2.66248	98.73	sterile alpha motif domain containing 10
SLC38A7	0.00683	0.000595	0.1805	3.43396	0.619701	3155.68	solute carrier family 38 member 7
BIK	0.00683	0.000595	0.3502	-3.43378	-1.20237	97.19	BCL2 interacting killer
STUM	0.00684	0.000597	1.0336	-3.433	-3.54837	1020.39	stum, mechanosensory transduction mediator homolog
TRIM16L	0.00684	0.000597	0.4462	-3.43315	-1.53171	3541.24	tripartite motif containing 16 like
PTGES3L-AARSD1	0.00684	0.000598	0.1553	-3.43268	-0.53296	1498.59	PTGES3L-AARSD1 readthrough
SESTD1	0.00685	0.000598	0.5044	3.43239	1.73115	5192.89	SEC14 and spectrin domain containing 1
LOC105375334	0.0069	0.000603	1.0629	3.43014	3.64588	28.62	uncharacterized LOC105375334
NUDCD1	0.00693	0.000606	0.1687	-3.42888	-0.578586	7617.53	NudC domain containing 1
BCDIN3D-AS1	0.00693	0.000607	0.1523	-3.42844	-0.522219	359.73	BCDIN3D antisense RNA 1
PAQR7	0.00695	0.000608	0.8769	-3.4278	-3.00584	638.48	progestin and adipoQ receptor family member 7
CAPZB	0.00696	0.00061	0.0642	3.42708	0.220069	14505.2	capping actin protein of muscle Z-line subunit beta
LOC100506071	0.00696	0.00061	1.0455	-3.42704	-3.58312	26.96	uncharacterized LOC100506071
MAP2	0.007	0.000614	0.9695	3.4253	3.32082	7336.14	microtubule associated protein 2
MIR570HG	0.00701	0.000616	0.3201	-3.4246	-1.09616	95.16	MIR570 host gene
CHRDL1	0.00705	0.00062	1.4289	-3.42291	-4.8911	18.42	chordin like 1
UBR5	0.00705	0.00062	0.1953	-3.42263	-0.668348	25705.6	ubiquitin protein ligase E3 component n-recognin 5
SCAI	0.00708	0.000623	0.2035	3.4213	0.696086	597.44	suppressor of cancer cell invasion
CCDC77	0.00708	0.000623	0.1715	-3.4213	-0.58683	1514.66	coiled-coil domain containing 77
COL26A1	0.00714	0.000629	0.2303	-3.41895	-0.787218	98.6	collagen type XXVI alpha 1 chain
SLC35F1	0.00716	0.000631	0.4629	3.41796	1.58226	199.46	solute carrier family 35 member F1
HOXC-AS1	0.00728	0.000642	0.3921	3.41307	1.3383	27.22	HOXC cluster antisense RNA 1
NTNG1	0.00735	0.000649	1.0551	-3.41039	-3.59841	33.28	netrin G1
LPCAT1	0.00735	0.000649	0.3657	-3.41042	-1.24725	10934.2	lysophosphatidylcholine acyltransferase 1
ADAMTS17	0.00735	0.00065	0.3866	-3.41005	-1.31845	58.98	ADAM metallopeptidase with thrombospondin type 1 motif 17
LOC101929552	0.00735	0.000649	0.5466	3.4101	1.86391	9.65	uncharacterized LOC101929552
ZNF37BP	0.00736	0.000652	0.2925	3.40919	0.997308	1057.7	zinc finger protein 37B, pseudogene
CCDC102A	0.00739	0.000654	0.2904	3.4081	0.989733	206.49	coiled-coil domain containing 102A
BZW2	0.00739	0.000655	0.1326	-3.40783	-0.45172	9802.61	basic leucine zipper and W2 domains 2
SEMA3B	0.0074	0.000656	0.6961	-3.40724	-2.37174	551.86	semaphorin 3B
PHKB	0.0074	0.000656	0.2379	3.40731	0.810713	4615.73	phosphorylase kinase regulatory subunit beta
MIR4426	0.00744	0.00066	0.1369	-3.40548	-0.46614	281.79	microRNA 4426
KLRG1	0.00745	0.000662	0.5014	-3.40499	-1.70721	193.77	killer cell lectin like receptor G1
NHLRC4	0.00747	0.000664	0.5095	3.40412	1.73431	108.22	NHL repeat containing 4
PPIL4	0.00747	0.000664	0.1696	-3.4039	-0.577274	2621.44	peptidylprolyl isomerase like 4
IGLON5	0.0075	0.000667	0.8225	-3.40269	-2.79856	39.04	IgLON family member 5
LOC105372061	0.0075	0.000668	0.4467	3.40241	1.51988	12.55	uncharacterized LOC105372061
ST7-AS2	0.00753	0.00067	0.1991	3.40149	0.677207	254.29	ST7 antisense RNA 2
CACNA1D	0.00754	0.000672	0.8802	-3.40087	-2.9933	220.15	calcium voltage-gated channel subunit alpha1 D
RNF34	0.00754	0.000674	0.1329	3.40009	0.451787	2493.05	ring finger protein 34
MLXIP	0.00754	0.000672	0.1365	3.40062	0.464135	12120.8	MLX interacting protein
ZNF469	0.00754	0.000673	1.1018	-3.4002	-3.74627	249.01	zinc finger protein 469
CCL2	0.00754	0.000674	0.7596	-3.40009	-2.58258	565.9	C-C motif chemokine ligand 2
ARMCX5	0.00754	0.000673	0.256	-3.40029	-0.870631	1644.33	armadillo repeat containing X-linked 5
LOC105379271	0.00756	0.000676	0.6213	-3.39913	-2.11204	328.02	uncharacterized LOC105379271
DLGAP4	0.00756	0.000677	0.1385	3.39874	0.470606	5136.91	DLG associated protein 4
MFSD14A	0.00757	0.000678	0.0979	3.39825	0.332669	6509.85	major facilitator superfamily domain containing 14A
DTNB-AS1	0.00757	0.000678	0.3251	-3.39848	-1.10486	53.84	DTNB antisense RNA 1
TULP2	0.00757	0.000678	0.4439	-3.39834	-1.50868	12.27	TUB like protein 2
SYK	0.00759	0.00068	1.5449	3.39734	5.24845	288.73	spleen associated tyrosine kinase
CNTN1	0.0076	0.000682	1.1572	-3.39665	-3.93052	64.28	contactin 1
MYLK4	0.00762	0.000684	0.1096	3.3958	0.372263	808.96	myosin light chain kinase family member 4
HES2	0.00763	0.000685	1.3374	-3.39543	-4.54101	33.38	hes family bHLH transcription factor 2
CD226	0.00765	0.000688	0.9003	-3.3944	-3.05606	235.84	CD226 molecule
SNAI3	0.00765	0.000689	0.342	3.39408	1.16076	27.29	snail family transcriptional repressor 3
C1GALT1	0.00768	0.000691	0.2231	3.39305	0.756909	3205.81	core 1 synthase, glycoprotein-N-acetylgalactosamine 3-beta-galactosyltransferase 1
LOC645967	0.00768	0.000692	0.2407	-3.39282	-0.816765	24.78	uncharacterized LOC645967
SPAG5-AS1	0.00768	0.000693	0.2056	-3.39231	-0.6973	2174.19	SPAG5 antisense RNA 1
CHST8	0.00768	0.000693	0.9479	3.39247	3.21581	152.19	carbohydrate sulfotransferase 8
H1-10	0.0077	0.000696	0.4759	3.39134	1.6141	889.62	H1.10 linker histone
ANKHD1	0.0077	0.000695	0.1293	-3.39143	-0.438486	6568.38	ankyrin repeat and KH domain containing 1
PENK	0.00771	0.000696	1.0711	-3.39106	-3.63205	68.93	proenkephalin
MSC	0.00774	0.0007	1.0614	-3.38969	-3.59787	7006.55	musculin
TBC1D5	0.00776	0.000702	0.1867	-3.38867	-0.632656	5663.4	TBC1 domain family member 5
SNX10-AS1	0.00776	0.000703	0.5308	3.38839	1.79854	194.63	SNX10 antisense RNA 1
TSKU	0.00776	0.000703	0.3214	-3.38851	-1.089	3028.81	tsukushi, small leucine rich proteoglycan
VDR	0.00776	0.000703	1.1019	-3.38859	-3.73386	482.06	vitamin D receptor
GPSM3	0.00778	0.000705	0.7668	-3.38756	-2.59752	705.94	G protein signaling modulator 3
TECPR2	0.00778	0.000706	0.3202	3.38729	1.0847	5560.63	tectonin beta-propeller repeat containing 2
EXOC5	0.00779	0.000707	0.1103	3.38675	0.373676	10842.1	exocyst complex component 5
C21orf91-OT1	0.00783	0.000711	0.5035	-3.38536	-1.70453	69.18	C21orf91 overlapping transcript 1
SEMA4D	0.00783	0.000711	0.0988	3.38518	0.334363	778.62	semaphorin 4D
PLA2G4C-AS1	0.00785	0.000714	0.7178	-3.38433	-2.42942	127.29	PLA2G4C antisense RNA 1
SEMA3F	0.00786	0.000715	0.4953	-3.38384	-1.67601	136.28	semaphorin 3F
NUDT11	0.00792	0.000721	0.4467	-3.38157	-1.51049	267.09	nudix hydrolase 11
FAM20A	0.00792	0.000722	0.2315	3.38126	0.782675	19810.4	FAM20A golgi associated secretory pathway pseudokinase
MYO10	0.00793	0.000723	0.1759	-3.38078	-0.594532	77383.6	myosin X
ST8SIA4	0.00795	0.000725	1.0129	-3.37998	-3.42364	10.66	ST8 alpha-N-acetyl-neuraminide alpha-2,8-sialyltransferase 4
ZNF780A	0.00795	0.000726	0.1745	3.37962	0.589603	2129.56	zinc finger protein 780A
LOC107986024	0.00796	0.000727	1.3455	-3.3793	-4.5469	133.76
PELI1	0.00796	0.000728	0.4617	3.37881	1.55985	587.8	pellino E3 ubiquitin protein ligase 1
FAT2	0.00796	0.000728	1.0701	-3.37895	-3.61569	1692.26	FAT atypical cadherin 2
PLA2G4C	0.00796	0.000728	0.6421	-3.37873	-2.16958	1184.29	phospholipase A2 group IVC
CEBPZ	0.00796	0.000729	0.0876	-3.37844	-0.296109	14428.9	CCAAT enhancer binding protein zeta
DYNC2I1	0.00799	0.000732	0.1512	3.37738	0.510587	2661.08	dynein 2 intermediate chain 1
PAX6	0.00802	0.000735	0.7352	3.3763	2.48229	48.93	paired box 6
MRAP2	0.00802	0.000735	1.2651	-3.37613	-4.27128	16.12	melanocortin 2 receptor accessory protein 2
MAFB	0.00805	0.000739	0.842	-3.37473	-2.84168	239.13	MAF bZIP transcription factor B
IVNS1ABP	0.00811	0.000746	0.2056	3.37209	0.693185	16423.6	influenza virus NS1A binding protein
PTPN14	0.00811	0.000746	0.0783	3.37216	0.263961	4218.33	protein tyrosine phosphatase non-receptor type 14
DNAJC7	0.00811	0.000745	0.2582	-3.37236	-0.870704	7250.86	DnaJ heat shock protein family (Hsp40) member C7
STK35	0.00811	0.000746	0.3591	3.37204	1.21085	3235.3	serine/threonine kinase 35
MIR5689HG	0.00812	0.000747	0.2742	3.37156	0.924539	400.59	MIR5689 host gene
ZNF444	0.00815	0.00075	0.1717	-3.37049	-0.578778	492.96	zinc finger protein 444
DOCK11	0.00818	0.000753	0.8474	3.36941	2.85516	5543.48	dedicator of cytokinesis 11
FAM86C2P	0.00819	0.000755	0.1197	-3.36871	-0.403093	452.1	family with sequence similarity 86, member A pseudogene
SLC27A2	0.0082	0.000757	1.6203	-3.36819	-5.45735	32.37	solute carrier family 27 member 2
VPS33B	0.00821	0.000757	0.1109	3.36796	0.373527	1500.98	VPS33B late endosome and lysosome associated
SKIDA1	0.00821	0.000758	0.6984	3.36769	2.35185	51.75	SKI/DACH domain containing 1
EPHA6	0.00822	0.000759	1.4973	-3.36732	-5.04191	7.6	EPH receptor A6
MEGF10	0.00823	0.00076	1.2432	3.36683	4.18553	739.7	multiple EGF like domains 10
PPP4R4	0.00825	0.000763	0.8214	3.36572	2.76466	31.25	protein phosphatase 4 regulatory subunit 4
DPF3	0.00827	0.000765	0.6617	3.36514	2.22675	29.12	double PHD fingers 3
LOC102723406	0.00829	0.000768	0.9963	3.36411	3.35153	71.56	uncharacterized LOC102723406
LINC01666	0.00829	0.000769	0.8088	-3.36389	-2.72085	18.99	long intergenic non-protein coding RNA 1666
MANEA-DT	0.0083	0.000769	0.3188	-3.36363	-1.07248	29.16	MANEA divergent transcript
PRDM8	0.0083	0.00077	0.9061	-3.36338	-3.04757	7.3	PR/SET domain 8
MIR12127	0.00835	0.000775	0.1315	-3.3615	-0.441991	178.19	microRNA 12127
SRRM3	0.00835	0.000776	0.2312	-3.36135	-0.777255	1341.06	serine/arginine repetitive matrix 3
LAMA4	0.00835	0.000776	0.5377	3.36108	1.80741	708.9	laminin subunit alpha 4
LINC02522	0.00836	0.000777	0.7656	3.36072	2.57313	84.5	long intergenic non-protein coding RNA 2522
PPP1R21	0.00845	0.000786	0.2422	3.35753	0.813225	2681.65	protein phosphatase 1 regulatory subunit 21
CDK11A	0.00848	0.000792	0.2289	-3.35568	-0.768187	2352.42	cyclin dependent kinase 11A
CD55	0.00848	0.000791	0.3815	3.35594	1.28026	3090.48	CD55 molecule (Cromer blood group)
ATP2C1	0.00848	0.000792	0.1271	-3.35569	-0.426594	7141.92	ATPase secretory pathway Ca2+ transporting 1
MTMR6	0.00848	0.000791	0.2025	3.3561	0.679477	4387.84	myotubularin related protein 6
GOLGA6L9	0.00848	0.00079	0.3014	3.35614	1.0117	251.72	golgin A6 family like 9
ATP5PF	0.00848	0.00079	0.0772	-3.35626	-0.25912	10044.9	ATP synthase peripheral stalk subunit F6
DTD1	0.00851	0.000795	0.4078	3.35455	1.36785	2986.39	D-aminoacyl-tRNA deacylase 1
LOC102724943	0.00851	0.000796	0.5696	-3.35429	-1.91069	11.77	splicing factor 3A subunit 2
CNTNAP1	0.00852	0.000796	0.3746	-3.35401	-1.25645	4155.84	contactin associated protein 1
UBE3A	0.00853	0.000799	0.159	-3.35323	-0.533212	8760.25	ubiquitin protein ligase E3A
SHLD1	0.00853	0.000799	0.4064	3.35312	1.36278	289.8	shieldin complex subunit 1
SLC9B1	0.00854	0.0008	0.0976	-3.35281	-0.327172	1234.69	solute carrier family 9 member B1
ZPLD1	0.00859	0.000805	0.8263	-3.35094	-2.76887	8.27	zona pellucida like domain containing 1
ZNF890P	0.00859	0.000805	0.6975	3.35098	2.33731	40.51	zinc finger protein 890, pseudogene
CDH3	0.00864	0.000811	1.7449	-3.34913	-5.84389	785.61	cadherin 3
ANXA2R-OT1	0.00864	0.000811	0.6064	-3.34895	-2.03083	1526.35	ANXA2R overlapping transcript
ADAMTS14	0.00864	0.000812	1.332	-3.34881	-4.46056	498.19	ADAM metallopeptidase with thrombospondin type 1 motif 14
CFL1P1	0.00866	0.000815	0.2537	-3.34771	-0.849286	36.4	cofilin 1 pseudogene 1
CDCA4	0.00866	0.000815	0.2718	3.34774	0.90995	2869.56	cell division cycle associated 4
MIR378H	0.00867	0.000815	0.3913	3.34748	1.30978	10.67	microRNA 378h
TMEM51-AS1	0.00868	0.000817	0.4326	-3.34699	-1.44785	140.69	TMEM51 antisense RNA 1
ARHGEF4	0.00875	0.000825	0.1276	3.34437	0.426899	9440.45	Rho guanine nucleotide exchange factor 4
TBC1D4	0.00875	0.000824	0.277	3.34444	0.926287	9645.05	TBC1 domain family member 4
ZNF283	0.00875	0.000825	0.2515	3.34411	0.840895	618.21	zinc finger protein 283
FAM8A1	0.00877	0.000827	0.1614	3.34345	0.539722	4467.71	family with sequence similarity 8 member A1
RPS10-NUDT3	0.00885	0.000836	0.1188	-3.34069	-0.396856	26847.4	RPS10-NUDT3 readthrough
ADCK5	0.00885	0.000837	0.1979	-3.34042	-0.661098	855.17	aarF domain containing kinase 5
CEP126	0.00885	0.000836	0.8422	3.34053	2.81348	29.15	centrosomal protein 126
NDE1	0.00886	0.000838	0.2253	3.34005	0.752481	4084.55	nudE neurodevelopment protein 1
EXOSC5	0.00886	0.000839	0.1053	-3.3396	-0.351732	1313.96	exosome component 5
OBSL1	0.00886	0.000839	0.2909	3.33944	0.971587	4418.8	obscurin like cytoskeletal adaptor 1
PCMTD1-DT	0.00887	0.00084	0.6051	-3.33922	-2.0207	726.2	PCMTD1 divergent transcript
IL32	0.0089	0.000844	1.0273	-3.33803	-3.42923	54.86	interleukin 32
LOC112267961	0.00896	0.00085	0.3915	-3.33605	-1.30591	70.73
STRADB	0.00898	0.000852	0.1173	-3.33533	-0.39124	10437.4	STE20 related adaptor beta
TRIM16	0.00902	0.000857	0.472	-3.33374	-1.57339	6001.12	tripartite motif containing 16
POM121C	0.00906	0.000861	0.1301	-3.33248	-0.433561	8955.1	POM121 transmembrane nucleoporin C
DISC1	0.0091	0.000865	0.3124	3.331	1.04074	756.19	DISC1 scaffold protein
KHNYN	0.00911	0.000866	0.1595	-3.33063	-0.53113	6085.18	KH and NYN domain containing
PTGFRN	0.00912	0.000868	0.2188	3.33027	0.728537	3023.21	prostaglandin F2 receptor inhibitor
ECI2	0.00913	0.000869	0.1682	3.32972	0.559936	3916.14	enoyl-CoA delta isomerase 2
PIK3R1	0.00915	0.000872	0.2194	-3.32883	-0.730288	3099.95	phosphoinositide-3-kinase regulatory subunit 1
ZNF295-AS1	0.00915	0.000873	0.8421	-3.3286	-2.80306	41.24	ZNF295 antisense RNA 1
CLASP2	0.00916	0.000874	0.1591	-3.32834	-0.529454	7105.31	cytoplasmic linker associated protein 2
CA12	0.00917	0.000875	1.0089	3.32781	3.35753	343.14	carbonic anhydrase 12
LOC107987398	0.00917	0.000875	0.3266	-3.32793	-1.0868	58.49	replaced by ID 101929819
ABCD1	0.00919	0.000878	0.5526	-3.32698	-1.83851	4131.79	ATP binding cassette subfamily D member 1
RPL32P3	0.0092	0.00088	0.2646	-3.32634	-0.880189	178.1	ribosomal protein L32 pseudogene 3
ZNF76	0.0092	0.00088	0.2211	-3.32618	-0.735275	2354.85	zinc finger protein 76
NEUROG2	0.00926	0.000887	0.8992	-3.32423	-2.98918	129.79	neurogenin 2
KIAA0319	0.00926	0.000886	0.483	3.32429	1.60561	28.96	KIAA0319
KIZ	0.00932	0.000894	0.2946	3.32206	0.978781	685.67	kizuna centrosomal protein
ABCA9	0.00934	0.000896	0.9339	3.32144	3.10192	146.3	ATP binding cassette subfamily A member 9
C3orf14	0.00938	0.0009	0.3672	-3.32017	-1.21908	851.05	chromosome 3 open reading frame 14
ZFP2	0.00943	0.000905	0.8027	3.3185	2.66376	35.33	ZFP2 zinc finger protein
IDI1	0.00944	0.000907	0.2329	3.31788	0.772633	8924.12	isopentenyl-diphosphate delta isomerase 1
SLC38A9	0.0095	0.000913	0.1871	-3.31611	-0.62049	1681.24	solute carrier family 38 member 9
RAD9B	0.00951	0.000914	0.3023	3.31559	1.00224	1507.18	RAD9 checkpoint clamp component B
FAM20B	0.00956	0.00092	0.1386	-3.31406	-0.459199	12654.2	FAM20B glycosaminoglycan xylosylkinase
ERCC8-AS1	0.00957	0.000923	0.1804	-3.31311	-0.597528	183.57	ERCC8 antisense RNA 1
SLF2	0.00957	0.000923	0.1271	3.31303	0.420975	6027.6	SMC5-SMC6 complex localization factor 2
FAU	0.00957	0.000922	0.1108	-3.3132	-0.366959	15999.7	FAU ubiquitin like and ribosomal protein S30 fusion
LOC100996294	0.00957	0.000923	0.3338	3.31314	1.10583	41.03	uncharacterized LOC100996294
DOK6	0.00957	0.000922	0.9261	-3.31337	-3.06853	185.01	docking protein 6
KRTCAP2	0.00961	0.000927	0.1026	-3.31166	-0.339763	5276.31	keratinocyte associated protein 2
HOXA-AS2	0.00962	0.000929	1.2667	3.31116	4.19418	72.05	HOXA cluster antisense RNA 2
NDUFA6-DT	0.00972	0.000939	0.2196	-3.30807	-0.726364	163.58	NDUFA6 divergent transcript
KLHL13	0.00972	0.000939	0.1696	3.30816	0.561135	486.65	kelch like family member 13
NGRN	0.00972	0.00094	0.1304	-3.3079	-0.431358	8711.99	neugrin, neurite outgrowth associated
FMNL1-AS1	0.00973	0.000942	0.4417	-3.30726	-1.46088	51.21	FMNL1 antisense RNA 1
ACAN	0.00976	0.000945	1.6542	-3.30633	-5.4692	262.01	aggrecan
IL6	0.00978	0.000948	1.5075	-3.30541	-4.98277	60.96	interleukin 6
KCTD5	0.00978	0.000948	0.0939	3.30548	0.31045	2218.42	potassium channel tetramerization domain containing 5
C2orf81	0.0098	0.000951	0.7161	3.30473	2.36664	55.64	chromosome 2 open reading frame 81
LOC550113	0.00986	0.000957	0.8589	3.3028	2.83689	22.93	uncharacterized LOC550113
EPHX1	0.00987	0.000958	0.6261	-3.30252	-2.06757	13543.4	epoxide hydrolase 1
SPATA31A1	0.00991	0.000963	1.3602	3.30126	4.49033	49.8	SPATA31 subfamily A member 1
JUP	0.00991	0.000963	0.9167	-3.30108	-3.02609	2308.75	junction plakoglobin
LOC112268052	0.00995	0.000968	0.1883	3.29978	0.621321	250.78
EIF5	0.01	0.000977	0.1123	-3.29716	-0.370412	18908	eukaryotic translation initiation factor 5
MIR6838	0.01	0.000978	0.2093	-3.29682	-0.6901	50.95	microRNA 6838
KHDC1	0.01	0.000978	0.377	-3.29665	-1.24287	57.25	KH domain containing 1
ABRACL	0.01	0.000979	0.1239	3.29646	0.40848	1709.66	ABRA C-terminal like
LGALS3	0.0101	0.000982	0.9442	-3.29563	-3.11161	24437.9	galectin 3
SEMA3G	0.0101	0.000984	0.842	3.29514	2.77466	66.78	semaphorin 3G
MUTYH	0.0101	0.000986	0.124	-3.2946	-0.4086	1303.42	mutY DNA glycosylase
AP1G2	0.0101	0.000986	0.412	-3.29459	-1.35738	1267.09	adaptor related protein complex 1 subunit gamma 2
NFE2L3	0.0101	0.000989	0.4758	-3.2937	-1.56723	586.78	NFE2 like bZIP transcription factor 3
IFIT1	0.0101	0.000992	0.8197	-3.29282	-2.6992	4130.24	interferon induced protein with tetratricopeptide repeats 1
GAS5	0.0101	0.000993	0.2546	-3.29246	-0.838411	15086.7	growth arrest specific 5
RANBP10	0.0102	0.000995	0.2263	3.29195	0.744875	3265.16	RAN binding protein 10
FAN1	0.0102	0.000996	0.1246	-3.29163	-0.410076	3775.95	FANCD2 and FANCI associated nuclease 1
STEAP3	0.0102	0.001	0.2147	-3.2897	-0.706303	1789.45	STEAP3 metalloreductase
WSCD1	0.0102	0.001	0.9847	-3.28962	-3.23941	279.03	WSC domain containing 1
RAMP1	0.0103	0.00101	1.2838	3.28868	4.222	649.78	receptor activity modifying protein 1
UBQLN1	0.0103	0.00101	0.1869	3.2883	0.614475	18578	ubiquilin 1
LOC105369974	0.0103	0.00101	0.6445	3.28842	2.11929	25.63	uncharacterized LOC105369974
LOC105371703	0.0103	0.00101	1.6153	-3.28853	-5.31193	49.34	uncharacterized LOC105371703
SEPTIN6	0.0103	0.00102	0.5682	3.28613	1.86725	2089.21	septin 6
ZDHHC13	0.0103	0.00102	0.2364	3.28546	0.776652	1286.96	zinc finger DHHC-type palmitoyltransferase 13
POLR2K	0.0104	0.00102	0.1818	-3.28428	-0.597234	9167.61	RNA polymerase II, I and III subunit K
SEPSECS-AS1	0.0104	0.00102	0.1922	3.28375	0.631226	77.69	SEPSECS antisense RNA 1 (head to head)
ALS2	0.0104	0.00103	0.1172	3.2831	0.384682	7358.9	alsin Rho guanine nucleotide exchange factor ALS2
NPY6R	0.0104	0.00103	0.9452	3.28345	3.10356	70.66	neuropeptide Y receptor Y6 (pseudogene)
USP45	0.0104	0.00103	0.2364	-3.28336	-0.776125	1294.77	ubiquitin specific peptidase 45
CRACR2B	0.0104	0.00103	0.4115	-3.28309	-1.35109	44.76	calcium release activated channel regulator 2B
GNE	0.0105	0.00103	0.5735	3.28113	1.88169	2250.46	glucosamine (UDP-N-acetyl)-2-epimerase/N-acetylmannosamine kinase
MLEC	0.0105	0.00103	0.1145	3.28107	0.375693	47041.6	malectin
APC	0.0105	0.00104	0.1994	3.28053	0.654037	5075.15	APC regulator of WNT signaling pathway
HOXA3	0.0105	0.00104	1.5097	3.28048	4.95246	536.91	homeobox A3
BGN	0.0105	0.00104	2.0579	-3.28063	-6.75125	595.5	biglycan
CENPBD1P	0.0105	0.00104	0.1825	3.27928	0.598458	959.52	CENPB DNA-binding domain containing 1, pseudogene
KLF10	0.0105	0.00104	0.1975	-3.27843	-0.647328	3736.39	KLF transcription factor 10
C8G	0.0106	0.00105	0.4016	-3.27766	-1.3162	57.16	complement C8 gamma chain
EIF2B5-DT	0.0106	0.00105	0.4344	-3.27737	-1.42353	67.99	EIF2B5 divergent transcript
FAT4	0.0107	0.00106	1.0091	3.27399	3.30388	293.42	FAT atypical cadherin 4
LOC105375683	0.0107	0.00106	0.2124	-3.27392	-0.695359	216.27	uncharacterized LOC105375683
USP27X-DT	0.0107	0.00106	0.1519	3.27387	0.49738	97.83	USP27X divergent transcript
ZNF18	0.0107	0.00106	0.2358	3.27322	0.771698	623.82	zinc finger protein 18
LYPD3	0.0107	0.00106	0.5211	3.2732	1.70565	47.63	LY6/PLAUR domain containing 3
JAG1	0.0107	0.00107	0.7098	3.2727	2.32293	2779.85	jagged canonical Notch ligand 1
STXBP5-AS1	0.0107	0.00107	0.4865	-3.27237	-1.59191	42.94	STXBP5 antisense RNA 1
TBX1	0.0107	0.00107	0.8037	-3.27218	-2.62992	11.45	T-box transcription factor 1
NNMT	0.0107	0.00107	1.7846	-3.27154	-5.83855	169.02	nicotinamide N-methyltransferase
PSMC5	0.0108	0.00108	0.1634	-3.2697	-0.534231	12550.2	proteasome 26S subunit, ATPase 5
HINT3	0.0108	0.00108	0.2909	-3.26942	-0.951042	1906.28	histidine triad nucleotide binding protein 3
C18orf25	0.0108	0.00108	0.1619	3.2691	0.529237	3127.32	chromosome 18 open reading frame 25
LMNB2	0.0108	0.00108	0.2998	3.26902	0.980215	6996.91	lamin B2
LINC02041	0.0108	0.00108	1.0484	-3.26887	-3.42709	24.45	long intergenic non-protein coding RNA 2041
SLC12A8	0.0108	0.00108	1.101	-3.26834	-3.59834	172.42	solute carrier family 12 member 8
TMED10P1	0.0108	0.00108	0.2732	-3.26791	-0.892792	594.46	transmembrane p24 trafficking protein 10 pseudogene 1
DEF8	0.0108	0.00108	0.241	3.26774	0.787514	2600.83	differentially expressed in FDCP 8 homolog
TGFBI	0.0108	0.00108	1.2403	-3.26758	-4.05263	557.67	transforming growth factor beta induced
NGDN	0.0109	0.00109	0.2377	-3.26651	-0.77653	2719.44	neuroguidin
SNORA21B	0.0109	0.00109	0.4273	-3.26662	-1.39575	20.34	small nucleolar RNA, H/ACA box 21B
LINC02846	0.0109	0.00109	0.3587	3.26585	1.17132	20	long intergenic non-protein coding RNA 2846
SOX5	0.0109	0.00109	1.1644	3.26586	3.80277	87.87	SRY-box transcription factor 5
PTPN23	0.0109	0.0011	0.1727	-3.26432	-0.563814	4882.4	protein tyrosine phosphatase non-receptor type 23
SYT14P1	0.0109	0.0011	0.8772	3.26395	2.86299	22.53	synaptotagmin 14 pseudogene 1
BCRP2	0.0109	0.0011	0.951	-3.264	-3.10405	75.08	BCR pseudogene 2
ZC3H4	0.0109	0.0011	0.1586	3.26339	0.517481	2125.44	zinc finger CCCH-type containing 4
ROBO1	0.0109	0.0011	0.8689	3.26307	2.8352	1479.18	roundabout guidance receptor 1
SLC52A1	0.0109	0.0011	1.5347	-3.26303	-5.00792	17.79	solute carrier family 52 member 1
PGAM1	0.011	0.00111	0.1623	3.26188	0.529422	25001.8	phosphoglycerate mutase 1
LOC112267866	0.011	0.00111	0.4353	3.2619	1.41997	16.81
RABGAP1	0.011	0.00111	0.1927	3.26099	0.628326	3921.22	RAB GTPase activating protein 1
ODF2	0.011	0.00112	0.1202	3.25972	0.391923	2653.87	outer dense fiber of sperm tails 2
LOC102723347	0.011	0.00112	0.8409	-3.25976	-2.74101	84.47	uncharacterized LOC102723347
CNN3	0.0111	0.00112	0.3645	3.25787	1.18735	9799.74	calponin 3
ST8SIA1	0.0111	0.00112	0.7522	3.25785	2.45047	216.33	ST8 alpha-N-acetyl-neuraminide alpha-2,8-sialyltransferase 1
BLTP2	0.0111	0.00112	0.2152	-3.25733	-0.700954	28033.2	bridge-like lipid transfer protein family member 2
LOC100506358	0.0111	0.00113	1.6158	-3.25716	-5.26282	356.08	uncharacterized LOC100506358
PSMG4	0.0111	0.00113	0.2605	3.25683	0.848461	896.11	proteasome assembly chaperone 4
LOC107985474	0.0111	0.00113	0.9884	-3.25673	-3.21882	28.4	uncharacterized LOC107985474
C1orf226	0.0112	0.00113	0.7641	3.25526	2.48742	308.48	chromosome 1 open reading frame 226
PDLIM1	0.0112	0.00113	0.2834	3.25514	0.922578	2636.05	PDZ and LIM domain 1
HLA-DRB1	0.0112	0.00114	1.5305	3.25419	4.98059	163.61	major histocompatibility complex, class II, DR beta 1
ICAM1	0.0112	0.00114	0.1885	-3.2533	-0.613234	12934.5	intercellular adhesion molecule 1
MRM2	0.0113	0.00114	0.0782	-3.25233	-0.254366	5054.55	mitochondrial rRNA methyltransferase 2
CFAP210	0.0113	0.00115	0.9496	3.25101	3.08718	24.38	cilia and flagella associated protein 210
YWHAH	0.0113	0.00115	0.0779	3.25043	0.253227	7677.75	tyrosine 3-monooxygenase/tryptophan 5-monooxygenase activation protein eta
SETD1B	0.0113	0.00115	0.1738	3.2502	0.564936	2228.27	SET domain containing 1B, histone lysine methyltransferase
PNPO	0.0113	0.00115	0.1983	-3.24996	-0.644603	6633.5	pyridoxamine 5'-phosphate oxidase
ADORA2A-AS1	0.0113	0.00115	0.6952	-3.25006	-2.25934	21.07	ADORA2A antisense RNA 1
TENT5C	0.0114	0.00116	0.2555	3.24874	0.830043	109.17	terminal nucleotidyltransferase 5C
DUSP7	0.0114	0.00116	0.2466	-3.2487	-0.801122	1223.43	dual specificity phosphatase 7
UPB1	0.0114	0.00116	0.7326	-3.24854	-2.37972	12.3	beta-ureidopropionase 1
RPL23P8	0.0114	0.00116	0.1981	-3.24823	-0.643487	66.99	ribosomal protein L23 pseudogene 8
LOC105374407	0.0114	0.00116	0.7498	3.24775	2.43523	25.99
RPS18	0.0114	0.00116	0.1245	-3.24783	-0.404513	133266	ribosomal protein S18
VPS13A	0.0114	0.00116	0.2572	3.24773	0.835227	2836.33	vacuolar protein sorting 13 homolog A
PHIP	0.0114	0.00117	0.2114	-3.24595	-0.686261	6030.52	pleckstrin homology domain interacting protein
RBM23	0.0114	0.00117	0.1812	-3.24605	-0.588038	7534.82	RNA binding motif protein 23
HSD17B1	0.0115	0.00118	0.2848	-3.24372	-0.923745	368.41	hydroxysteroid 17-beta dehydrogenase 1
TACC2	0.0115	0.00118	0.136	3.24277	0.440993	3086.13	transforming acidic coiled-coil containing protein 2
EEF1A2	0.0115	0.00118	0.5461	-3.24281	-1.77101	2237.11	eukaryotic translation elongation factor 1 alpha 2
MEIS2	0.0116	0.00119	0.5433	-3.24224	-1.76151	1128.49	Meis homeobox 2
ZNF836	0.0116	0.00119	0.7237	3.24158	2.34607	100.59	zinc finger protein 836
ANK2	0.0116	0.00119	0.4844	3.24129	1.57013	5380.14	ankyrin 2
EMC3	0.0116	0.00119	0.1386	-3.2408	-0.449329	6988.88	ER membrane protein complex subunit 3
PDZRN3	0.0116	0.00119	0.3429	3.24067	1.11132	457.72	PDZ domain containing ring finger 3
TMEM168	0.0116	0.00119	0.1252	3.24039	0.405787	4017.73	transmembrane protein 168
ACSL4	0.0116	0.0012	0.3918	3.23976	1.26918	5662.22	acyl-CoA synthetase long chain family member 4
TNXB	0.0117	0.0012	0.6513	-3.23891	-2.10961	34.63	tenascin XB
TCTN2	0.0117	0.0012	0.3206	3.23822	1.0382	1227.63	tectonic family member 2
UNC119B	0.0117	0.00121	0.1669	3.23667	0.540114	5432.9	unc-119 lipid binding chaperone B
SNORA40	0.0117	0.00121	0.2314	-3.23648	-0.748805	476.96	small nucleolar RNA, H/ACA box 40
MED8-AS1	0.0118	0.00122	0.1271	-3.23518	-0.411051	275.82	MED8 antisense RNA 1
KRBA2	0.0118	0.00122	0.2081	3.23466	0.673199	303.49	KRAB-A domain containing 2
EEF1DP3	0.0118	0.00122	0.5202	3.23355	1.68206	8.86	eukaryotic translation elongation factor 1 delta pseudogene 3
PRKAR1A	0.0118	0.00122	0.2494	3.23322	0.806288	45967.6	protein kinase cAMP-dependent type I regulatory subunit alpha
SATB2	0.0119	0.00123	0.3178	3.23169	1.02715	1802.61	SATB homeobox 2
JADE3	0.0119	0.00123	0.2546	3.23178	0.822739	1163.95	jade family PHD finger 3
UNC13A	0.0119	0.00123	0.9087	3.23152	2.93634	617.38	unc-13 homolog A
ANAPC2	0.0119	0.00123	0.1228	3.23106	0.396869	1639.94	anaphase promoting complex subunit 2
LOC105372507	0.012	0.00124	0.9502	3.2297	3.06886	73.26	uncharacterized LOC105372507
DUSP9	0.012	0.00124	0.5604	-3.22935	-1.80968	932.66	dual specificity phosphatase 9
ELOVL2	0.012	0.00124	0.9424	3.2292	3.04306	474.16	ELOVL fatty acid elongase 2
CFAP157	0.012	0.00125	0.2416	3.22803	0.780044	292.77	cilia and flagella associated protein 157
MIR3654	0.0121	0.00125	0.1972	-3.22701	-0.636281	3973.55	microRNA 3654
MIR4651	0.0121	0.00126	0.4197	-3.22591	-1.35405	15.51	microRNA 4651
SOX8	0.0121	0.00126	0.5098	-3.22569	-1.64448	1470.38	SRY-box transcription factor 8
CRABP2	0.0121	0.00126	0.7519	-3.22537	-2.42523	185.06	cellular retinoic acid binding protein 2
ZNF605	0.0121	0.00126	0.2737	3.22519	0.882686	1406.09	zinc finger protein 605
TENT5B	0.0121	0.00126	0.7529	3.22465	2.42783	193.18	terminal nucleotidyltransferase 5B
LINC01504	0.0121	0.00126	0.3649	3.22451	1.17675	51.69	long intergenic non-protein coding RNA 1504
CD19	0.0121	0.00126	0.9392	3.22464	3.02852	21.51	CD19 molecule
PNPT1	0.0121	0.00126	0.1352	-3.22423	-0.435917	8051.49	polyribonucleotide nucleotidyltransferase 1
OMG	0.0121	0.00126	0.8709	-3.224	-2.80765	77.06	oligodendrocyte myelin glycoprotein
PPP2R3B	0.0121	0.00126	0.2808	3.22396	0.905158	438.73	protein phosphatase 2 regulatory subunit B''beta
TEX56P	0.0122	0.00127	0.1784	3.22283	0.575063	2098.12	testis expressed 56, pseudogene
GDNF-AS1	0.0122	0.00128	0.5536	-3.22153	-1.78352	32.57	GDNF antisense RNA 1
ITSN1	0.0122	0.00128	0.1699	-3.2214	-0.547172	4339.56	intersectin 1
GPRC5D-AS1	0.0123	0.00128	0.9981	-3.21987	-3.21377	69.88	GPRC5D and HEBP1 antisense RNA 1
DST	0.0123	0.00129	0.1784	3.21916	0.574234	3434.61	dystonin
ELP6	0.0123	0.00129	0.1038	-3.2181	-0.333988	3071.86	elongator acetyltransferase complex subunit 6
RPH3A	0.0123	0.00129	1.6355	3.21789	5.26289	125.81	rabphilin 3A
CLIP2	0.0123	0.00129	0.1874	-3.21767	-0.602992	2975.94	CAP-Gly domain containing linker protein 2
CPM	0.0123	0.00129	0.7845	3.21746	2.52401	2348.13	carboxypeptidase M
UBE2N	0.0124	0.0013	0.0961	3.21646	0.309227	9239.91	ubiquitin conjugating enzyme E2 N
HMCN1	0.0124	0.0013	0.9326	3.21581	2.9991	6135.19	hemicentin 1
VIRMA	0.0124	0.0013	0.1866	-3.21568	-0.60008	18595.1	vir like m6A methyltransferase associated
LRRC23	0.0124	0.0013	0.0981	-3.21562	-0.315587	402.95	leucine rich repeat containing 23
TNRC6A	0.0124	0.0013	0.103	3.21599	0.331342	5914.69	trinucleotide repeat containing adaptor 6A
FAM210A	0.0124	0.0013	0.2689	3.21592	0.864701	4575.14	family with sequence similarity 210 member A
NR3C2	0.0124	0.0013	0.3831	3.21526	1.23175	60.86	nuclear receptor subfamily 3 group C member 2
ZNF416	0.0125	0.00131	0.1294	-3.2127	-0.415639	416.1	zinc finger protein 416
AKNA	0.0126	0.00133	0.4177	3.21042	1.34093	413.24	AT-hook transcription factor
SNHG14	0.0127	0.00133	0.1769	-3.20877	-0.567705	8266.67	small nucleolar RNA host gene 14
SOD2	0.0127	0.00134	0.4969	-3.20821	-1.59427	16160.9	superoxide dismutase 2
WDR70	0.0127	0.00134	0.2761	-3.20798	-0.885879	2471.24	WD repeat domain 70
TDRD3	0.0127	0.00134	0.5701	-3.2073	-1.82863	2470.57	tudor domain containing 3
ITPRID2	0.0127	0.00134	0.271	3.20667	0.869164	9492.75	ITPR interacting domain containing 2
GFPT2	0.0127	0.00134	0.2874	-3.20674	-0.921639	550.23	glutamine-fructose-6-phosphate transaminase 2
FLRT2	0.0128	0.00135	0.4742	3.20472	1.51956	3255.59	fibronectin leucine rich transmembrane protein 2
LINC00702	0.0128	0.00135	0.9679	-3.20454	-3.10162	60.5	long intergenic non-protein coding RNA 702
KCTD1	0.0128	0.00136	0.1832	3.20397	0.587033	1080.64	potassium channel tetramerization domain containing 1
LOC107986633	0.0129	0.00137	0.5367	3.20149	1.71819	23.82	uncharacterized LOC107986633
LINC00265	0.0129	0.00137	0.4417	-3.2014	-1.41402	309.66	long intergenic non-protein coding RNA 265
LINC00322	0.0129	0.00137	0.8873	3.20105	2.84034	43.77	long intergenic non-protein coding RNA 322
TUBA1C	0.0129	0.00137	0.2282	3.20076	0.730317	39442	tubulin alpha 1c
LCDR	0.013	0.00138	0.4116	3.19959	1.31687	51.65	lysosome cell death regulator
ITGA9-AS1	0.013	0.00138	0.226	-3.19904	-0.723114	166.56	ITGA9 antisense RNA 1
LOC105376000	0.013	0.00138	0.8295	-3.19877	-2.6534	13.44	uncharacterized LOC105376000
WDTC1	0.013	0.00138	0.1585	3.19799	0.506995	2590.16	WD and tetratricopeptide repeats 1
TBX18	0.013	0.00139	0.6017	-3.19747	-1.92389	1127	T-box transcription factor 18
SNAI1	0.0131	0.00139	0.7044	-3.19657	-2.25162	57.63	snail family transcriptional repressor 1
ZNF566	0.0131	0.00139	0.1719	3.19611	0.54942	787.23	zinc finger protein 566
MCTS1	0.0131	0.0014	0.1381	-3.1955	-0.441412	3446.64	MCTS1 re-initiation and release factor
CTBP1	0.0131	0.0014	0.2154	3.19516	0.688391	5631.04	C-terminal binding protein 1
ST6GALNAC5	0.0132	0.00141	1.282	-3.19283	-4.09328	43.87	ST6 N-acetylgalactosaminide alpha-2,6-sialyltransferase 5
CHCHD4	0.0132	0.00141	0.2028	-3.19282	-0.647402	1657.76	coiled-coil-helix-coiled-coil-helix domain containing 4
FDPSP2	0.0132	0.00141	0.8375	-3.19302	-2.67425	28.81	farnesyl diphosphate synthase pseudogene 2
PAN3	0.0132	0.00141	0.23	3.19304	0.734452	1752.97	poly(A) specific ribonuclease subunit PAN3
WNK3	0.0132	0.00141	0.5271	3.19276	1.68299	283.39	WNK lysine deficient protein kinase 3
LNC-LBCS	0.0132	0.00141	0.9306	3.19235	2.97088	224.04	lncRNA bladder and prostate cancer suppressor, hnRNPK interacting
B3GALT1	0.0132	0.00142	0.9443	3.1914	3.01368	52.84	beta-1,3-galactosyltransferase 1
LOC90246	0.0132	0.00142	1.1967	-3.19146	-3.81911	78.1	uncharacterized LOC90246
CDH19	0.0132	0.00142	0.595	3.19156	1.8989	6980.72	cadherin 19
COQ5	0.0133	0.00143	0.1812	3.18945	0.577867	2330.74	coenzyme Q5, methyltransferase
VPS50	0.0134	0.00143	0.1218	-3.18865	-0.388395	4002.41	VPS50 subunit of EARP/GARPII complex
NUTM2G	0.0134	0.00143	0.2537	3.18797	0.808873	45.69	NUT family member 2G
DHRS4L1	0.0134	0.00143	0.254	-3.18787	-0.809855	77.4	dehydrogenase/reductase 4 like 1 (pseudogene)
ARHGAP44	0.0134	0.00144	0.7392	-3.18695	-2.35575	51.85	Rho GTPase activating protein 44
WDSUB1	0.0134	0.00144	0.1585	3.18637	0.504994	1010.79	WD repeat, sterile alpha motif and U-box domain containing 1
LOC101927888	0.0134	0.00144	1.0366	-3.18654	-3.30302	788.44	uncharacterized LOC101927888
TNS3	0.0134	0.00144	0.5616	-3.1866	-1.78958	12868.4	tensin 3
KRT8	0.0134	0.00144	1.489	-3.18636	-4.74462	50.21	keratin 8
[truncated: 16,607 more rows]
