# Supplementary material for: PLEK2: a potential biomarker for metastasis and prognostic evaluation in uveal melanoma
Source: Front Med (Lausanne). 2024 Dec 2;11:1507576. doi: 10.3389/fmed.2024.1507576 (PMC11646761; doi:10.3389/fmed.2024.1507576)
Supplement: Supplementary file 1 [file Data_Sheet_1.zip › Supplementary Material/Figure1/Figure1C/GSE149920.top.table.txt]

GeneID	padj	pvalue	lfcSE	stat	log2FoldChange	baseMean	Symbol	Description
6950	1.42e-60	7.65e-65	0.0853	-17.004138	-1.4502901	18208.44	TCP1	t-complex 1
10468	4.09e-59	4.39e-63	0.2925	-16.76512	-4.9030335	702.13	FST	follistatin
29074	7.51e-53	1.21e-56	0.0817	-15.859348	-1.2954828	3941.95	MRPL18	mitochondrial ribosomal protein L18
130589	6.30e-35	1.36e-38	0.7206	12.99216	9.3625182	1457.09	GALM	galactose mutarotase
101929222	3.04e-32	8.17e-36	0.5642	-12.492821	-7.0483973	137.95	DISC1FP1	DISC1 fusion partner 1
9229	1.40e-30	4.51e-34	0.3804	12.16973	4.6294651	641.33	DLGAP1	DLG associated protein 1
51657	7.83e-29	2.95e-32	0.104	-11.823616	-1.2295414	3768.71	STYXL1	serine/threonine/tyrosine interacting like 1
5375	1.70e-26	8.21e-30	0.4767	11.341066	5.4063313	79.68	PMP2	peripheral myelin protein 2
85352	1.70e-26	8.20e-30	0.2776	-11.341195	-3.1484551	1483.23	SHISAL1	shisa like 1
11116	4.62e-26	2.48e-29	0.0888	-11.243825	-0.9987314	1444.41	CEP43	centrosomal protein 43
7039	1.64e-25	9.71e-29	0.4977	11.122825	5.53603	94.39	TGFA	transforming growth factor alpha
80852	9.39e-25	6.06e-28	0.1138	-10.958369	-1.2474644	803.2	GRIP2	glutamate receptor interacting protein 2
27247	1.23e-24	8.59e-28	0.044	-10.926715	-0.4810065	3084.84	NFU1	NFU1 iron-sulfur cluster scaffold
83439	1.01e-23	7.59e-27	0.2997	10.727158	3.2149482	404.55	TCF7L1	transcription factor 7 like 1
6533	6.87e-23	5.54e-26	0.0981	-10.541912	-1.0345437	1454.23	SLC6A6	solute carrier family 6 member 6
5307	7.26e-22	6.24e-25	0.9317	-10.311679	-9.6079029	247.72	PITX1	paired like homeodomain 1
6275	7.96e-21	7.28e-24	0.456	-10.072953	-4.5935743	111.32	S100A4	S100 calcium binding protein A4
144348	1.42e-20	1.37e-23	0.0828	10.010456	0.8284863	14236.32	ZNF664	zinc finger protein 664
4043	3.58e-20	3.66e-23	0.1622	9.912928	1.6076327	14020.85	LRPAP1	LDL receptor related protein associated protein 1
4100	9.79e-20	1.05e-22	2.7594	-9.806807	-27.0610881	1304.3	MAGEA1	MAGE family member A1
7074	3.89e-19	4.39e-22	0.2216	9.661478	2.140586	388.34	TIAM1	TIAM Rac1 associated GEF 1
152503	5.29e-18	6.26e-21	0.3935	9.385547	3.6927986	4360.32	SH3D19	SH3 domain containing 19
6641	3.34e-17	4.31e-20	0.3318	9.180049	3.0458977	1146.87	SNTB1	syntrophin beta 1
4312	3.34e-17	4.18e-20	1.1351	9.18338	10.4239493	6929.84	MMP1	matrix metallopeptidase 1
84824	1.75e-16	2.45e-19	0.4034	8.991004	3.6272716	1635.02	FCRLA	Fc receptor like A
83938	1.75e-16	2.41e-19	0.1622	8.992763	1.4588303	1123.79	LRMDA	leucine rich melanocyte differentiation associated
6309	2.56e-16	3.71e-19	0.151	8.945174	1.3509118	7822.44	SC5D	sterol-C5-desaturase
6507	5.92e-16	9.23e-19	0.762	-8.844035	-6.7388036	143.24	SLC1A3	solute carrier family 1 member 3
9026	5.92e-16	8.92e-19	0.2562	8.847935	2.2670615	4431.9	HIP1R	huntingtin interacting protein 1 related
101928358	9.46e-16	1.52e-18	0.4835	8.787831	4.2484882	18.97	IRS4-AS1	IRS4 antisense RNA 1
258010	1.01e-15	1.68e-18	0.1873	8.776939	1.6437459	2784.93	SVIP	small VCP interacting protein
100505477	1.02e-15	1.75e-18	0.544	8.772105	4.7719279	28.56	LINC01602	long intergenic non-protein coding RNA 1602
35	1.02e-15	1.87e-18	0.1582	8.765157	1.3869056	1563.43	ACADS	acyl-CoA dehydrogenase short chain
283383	1.02e-15	1.85e-18	0.3893	-8.766091	-3.4129769	226.43	ADGRD1	adhesion G protein-coupled receptor D1
9672	1.31e-15	2.47e-18	0.1178	8.733396	1.0288289	14040	SDC3	syndecan 3
105379562	2.23e-15	4.31e-18	0.9227	8.670349	7.9997157	53.14	LOC105379562	uncharacterized LOC105379562
23313	4.23e-15	8.41e-18	0.1424	-8.593875	-1.2234402	9706.3	KIAA0930	KIAA0930
153768	4.45e-15	9.09e-18	0.4078	8.584872	3.5006232	616.5	PRELID2	PRELI domain containing 2
221749	6.67e-15	1.40e-17	0.0849	8.53534	0.7245958	2503.23	PXDC1	PX domain containing 1
605	7.09e-15	1.53e-17	0.1134	8.525232	0.9663716	4317.4	BCL7A	BAF chromatin remodeling complex subunit BCL7A
7128	1.02e-14	2.24e-17	0.2384	-8.48077	-2.0217707	409.71	TNFAIP3	TNF alpha induced protein 3
6143	1.58e-14	3.56e-17	0.0803	-8.426423	-0.6766238	91757.4	RPL19	ribosomal protein L19
5144	1.75e-14	4.05e-17	0.2588	8.411307	2.1764447	4245.09	PDE4D	phosphodiesterase 4D
220972	2.04e-14	4.81e-17	0.1529	8.391166	1.2829983	1176.38	MARCHF8	membrane associated ring-CH-type finger 8
728411	2.87e-14	6.93e-17	0.0846	-8.348211	-0.7062674	922.81	GUSBP1	GUSB pseudogene 1
63943	4.32e-14	1.07e-16	0.0864	-8.297052	-0.7169669	1006.96	FKBPL	FKBP prolyl isomerase like
25806	4.47e-14	1.13e-16	0.1484	8.290301	1.2304814	392.22	VAX2	ventral anterior homeobox 2
57105	4.74e-14	1.22e-16	1.2495	8.280783	10.3466648	3983.51	CYSLTR2	cysteinyl leukotriene receptor 2
9589	1.11e-13	2.91e-16	0.1523	-8.176926	-1.2455223	4452.99	WTAP	WT1 associated protein
8645	1.17e-13	3.15e-16	0.4114	-8.167403	-3.3600134	200.78	KCNK5	potassium two pore domain channel subfamily K member 5
23318	1.77e-13	4.85e-16	0.06	8.115079	0.4869061	3219.08	TUT4	terminal uridylyl transferase 4
246721	1.89e-13	5.30e-16	0.0786	8.104512	0.6369354	936.29	POLR2J2	RNA polymerase II subunit J2
440416	2.22e-13	6.31e-16	0.6065	8.08311	4.9027193	407.06	CCDC144NL-AS1	CCDC144NL antisense RNA 1
5579	2.85e-13	8.28e-16	0.5244	-8.05005	-4.2216111	2846.61	PRKCB	protein kinase C beta
107984888	2.88e-13	8.51e-16	0.7406	8.046619	5.9593332	13.23	LOC107984888	uncharacterized LOC107984888
126353	3.21e-13	9.66e-16	0.7641	8.03111	6.1367611	17.66	MISP	mitotic spindle positioning
92565	5.32e-13	1.63e-15	0.2438	7.966693	1.9419005	74.79	FANK1	fibronectin type III and ankyrin repeat domains 1
6527	6.00e-13	1.87e-15	1.0892	7.949583	8.6585745	2292.84	SLC5A4	solute carrier family 5 member 4
7325	1.16e-12	3.68e-15	0.1197	-7.865262	-0.94113	1238.02	UBE2E2	ubiquitin conjugating enzyme E2 E2
390595	1.52e-12	4.90e-15	0.5143	7.829342	4.0267906	1535.76	UBAP1L	ubiquitin associated protein 1 like
90874	1.84e-12	6.03e-15	0.1862	7.803344	1.4527052	3562.74	ZNF697	zinc finger protein 697
25819	2.15e-12	7.16e-15	0.1089	-7.781651	-0.8473747	793.94	NOCT	nocturnin
343637	2.50e-12	8.45e-15	0.7166	-7.760625	-5.5615096	188.93	RSPO4	R-spondin 4
6155	4.05e-12	1.39e-14	0.081	-7.69702	-0.6231863	38427.71	RPL27	ribosomal protein L27
1369	4.18e-12	1.48e-14	0.7523	7.689151	5.7849136	543.65	CPN1	carboxypeptidase N subunit 1
9331	4.18e-12	1.48e-14	0.2793	7.688993	2.1476508	2615.45	B4GALT6	beta-1,4-galactosyltransferase 6
51524	5.56e-12	2.03e-14	0.1092	-7.648598	-0.8350184	3451.97	TMEM138	transmembrane protein 138
100288077	5.56e-12	2.01e-14	1.2	7.649921	9.1799968	1784.33	WTAPP1	Wilms tumor 1 associated protein pseudogene 1
389903	6.52e-12	2.42e-14	1.6144	-7.626181	-12.3114676	591.21	CSAG3	CSAG family member 3
54206	6.85e-12	2.61e-14	0.1066	7.616083	0.8116352	610.81	ERRFI1	ERBB receptor feedback inhibitor 1
134429	6.85e-12	2.58e-14	0.3615	7.617635	2.7536692	1712.97	STARD4	StAR related lipid transfer domain containing 4
6233	8.11e-12	3.14e-14	0.0574	-7.592418	-0.4361654	55285.28	RPS27A	ribosomal protein S27a
161357	8.53e-12	3.35e-14	0.2652	7.58411	2.0111212	413.14	MDGA2	MAM domain containing glycosylphosphatidylinositol anchor 2
57167	1.13e-11	4.55e-14	0.9501	-7.544256	-7.1675683	1065.06	SALL4	spalt like transcription factor 4
116151	1.13e-11	4.57e-14	0.1346	7.543767	1.0155803	32053.83	FAM210B	family with sequence similarity 210 member B
8471	1.17e-11	4.77e-14	0.5411	7.538143	4.0785379	45.21	IRS4	insulin receptor substrate 4
815	1.47e-11	6.10e-14	0.703	-7.505836	-5.2767943	76.08	CAMK2A	calcium/calmodulin dependent protein kinase II alpha
119385	1.53e-11	6.41e-14	0.6528	-7.499436	-4.8955299	185.26	AGAP11	ArfGAP with GTPase domain, ankyrin repeat and PH domain 11
101928034	1.69e-11	7.17e-14	0.5803	-7.484763	-4.3434097	37.93	LOC101928034	uncharacterized LOC101928034
3790	1.89e-11	8.11e-14	0.4827	7.468487	3.605412	549.72	KCNS3	potassium voltage-gated channel modifier subfamily S member 3
10717	2.28e-11	1.01e-13	0.0657	-7.440157	-0.488625	814.53	AP4B1	adaptor related protein complex 4 subunit beta 1
64478	2.28e-11	9.98e-14	1.2839	-7.441157	-9.5534192	528.47	CSMD1	CUB and Sushi multiple domains 1
80760	2.52e-11	1.12e-13	1.0019	7.425524	7.4393598	1806.7	ITIH5	inter-alpha-trypsin inhibitor heavy chain 5
22996	2.72e-11	1.23e-13	0.6945	-7.413664	-5.1487757	3286.2	TTC39A	tetratricopeptide repeat domain 39A
22868	3.46e-11	1.58e-13	0.1496	7.380312	1.1041351	9333.78	FASTKD2	FAST kinase domains 2
958	3.49e-11	1.61e-13	1.012	7.377462	7.4662996	75.73	CD40	CD40 molecule
221711	3.94e-11	1.85e-13	0.7901	7.359263	5.8144568	70.56	SYCP2L	synaptonemal complex protein 2 like
6993	3.94e-11	1.86e-13	0.0861	-7.358144	-0.6333102	2217.69	DYNLT1	dynein light chain Tctex-type 1
107983993	4.08e-11	1.95e-13	0.1076	7.351944	0.7908058	604.79	UPK3BL2	uroplakin 3B like 2
79864	5.76e-11	2.79e-13	1.0512	7.303979	7.6781424	65.71	JHY	junctional cadherin complex regulator
10548	5.76e-11	2.82e-13	0.0961	-7.302934	-0.7016642	5159.18	TM9SF1	transmembrane 9 superfamily member 1
107986452	5.81e-11	2.87e-13	0.5627	-7.300332	-4.1075542	33.38	LOC107986452
814	8.95e-11	4.51e-13	0.441	7.239383	3.1928183	1163.64	CAMK4	calcium/calmodulin dependent protein kinase IV
57045	8.95e-11	4.52e-13	0.2302	7.238984	1.6662732	1471.96	TWSG1	twisted gastrulation BMP signaling modulator 1
57699	1.00e-10	5.12e-13	0.4969	-7.222023	-3.5889773	157.88	CPNE5	copine 5
80032	1.14e-10	5.87e-13	1.1084	7.203517	7.9846418	71.8	ZNF556	zinc finger protein 556
85477	1.25e-10	6.52e-13	1.3169	-7.189058	-9.4674181	2566.8	SCIN	scinderin
400566	1.27e-10	6.69e-13	0.3982	7.185609	2.8609779	113.94	C17orf97	chromosome 17 open reading frame 97
105369367	1.29e-10	6.89e-13	0.4761	7.181637	3.418837	29.77	LOC105369367	uncharacterized LOC105369367
114991	1.37e-10	7.37e-13	0.0898	7.172453	0.6442204	4387.07	ZNF618	zinc finger protein 618
23136	1.53e-10	8.32e-13	0.1943	7.155858	1.390048	18179.37	EPB41L3	erythrocyte membrane protein band 4.1 like 3
27295	1.81e-10	9.93e-13	0.5155	7.131511	3.6761425	2477.41	PDLIM3	PDZ and LIM domain 3
26503	1.85e-10	1.03e-12	0.1438	-7.126898	-1.0246919	5119.16	SLC17A5	solute carrier family 17 member 5
25934	2.24e-10	1.25e-12	0.1382	7.099391	0.9808755	899.31	NIPSNAP3A	nipsnap homolog 3A
84925	2.34e-10	1.32e-12	0.1386	7.09188	0.9826919	1195.46	SLC49A4	solute carrier family 49 member 4
7010	2.58e-10	1.49e-12	1.014	7.075828	7.1751817	67.27	TEK	TEK receptor tyrosine kinase
8522	2.58e-10	1.48e-12	0.2281	7.076382	1.6144544	4933.29	GAS7	growth arrest specific 7
818	2.63e-10	1.52e-12	0.1058	7.072288	0.7483821	1468.25	CAMK2G	calcium/calmodulin dependent protein kinase II gamma
5208	2.77e-10	1.64e-12	0.2964	7.062116	2.0930895	17859.48	PFKFB2	6-phosphofructo-2-kinase/fructose-2,6-biphosphatase 2
102723780	2.77e-10	1.64e-12	1.0231	-7.062117	-7.2249371	313.77	FRG1FP	FSHD region gene 1 family member F, pseudogene
6520	2.87e-10	1.72e-12	0.0767	-7.055888	-0.5409743	32451.44	SLC3A2	solute carrier family 3 member 2
11144	3.01e-10	1.81e-12	0.496	-7.048301	-3.4961962	317.87	DMC1	DNA meiotic recombinase 1
286103	3.12e-10	1.89e-12	0.1102	-7.042086	-0.7761556	188.89	ZNF252P-AS1	ZNF252P antisense RNA 1
441272	3.75e-10	2.32e-12	0.1311	-7.013932	-0.9194861	665.12	SPDYE3	speedy/RINGO cell cycle regulator family member E3
105370062	3.75e-10	2.32e-12	0.7163	-7.013855	-5.0240526	77.87	LOC105370062	uncharacterized LOC105370062
51363	3.89e-10	2.42e-12	0.7698	-7.007624	-5.3946515	331.5	CHST15	carbohydrate sulfotransferase 15
2747	4.58e-10	2.88e-12	0.1929	6.983336	1.3470714	243.41	GLUD2	glutamate dehydrogenase 2
100505738	5.00e-10	3.17e-12	1.153	-6.97005	-8.036449	160.23	MIR4458HG	MIR4458 host gene
4953	5.64e-10	3.61e-12	0.2528	-6.951815	-1.7574341	6457.04	ODC1	ornithine decarboxylase 1
6331	7.26e-10	4.68e-12	0.7209	-6.914839	-4.9846329	83.7	SCN5A	sodium voltage-gated channel alpha subunit 5
5997	7.66e-10	4.98e-12	0.1592	-6.906022	-1.0994248	904.05	RGS2	regulator of G protein signaling 2
170685	8.11e-10	5.31e-12	0.5478	-6.896906	-3.7778673	40.77	NUDT10	nudix hydrolase 10
112752	8.36e-10	5.53e-12	0.0692	6.891278	0.4771008	880.39	IFT43	intraflagellar transport 43
8732	8.46e-10	5.64e-12	0.1114	-6.888533	-0.7674129	2336.74	RNGTT	RNA guanylyltransferase and 5'-phosphatase
110806273	9.03e-10	6.07e-12	0.6943	-6.878024	-4.7755237	391.79	SLC5A4-AS1	SLC5A4 antisense RNA 1
56895	1.01e-09	6.93e-12	0.1839	-6.858991	-1.2616074	523.4	AGPAT4	1-acylglycerol-3-phosphate O-acyltransferase 4
2620	1.01e-09	6.96e-12	0.6137	6.858484	4.2093694	179.88	GAS2	growth arrest specific 2
2564	1.01e-09	6.98e-12	0.9433	-6.858035	-6.4691677	28.27	GABRE	gamma-aminobutyric acid type A receptor subunit epsilon
55748	1.12e-09	7.78e-12	0.1165	6.842591	0.7974207	10577.42	CNDP2	carnosine dipeptidase 2
80274	1.29e-09	9.01e-12	0.9283	-6.821546	-6.3322947	322.51	SCUBE1	signal peptide, CUB domain and EGF like domain containing 1
53919	1.33e-09	9.39e-12	0.8246	6.815625	5.6202261	272.33	SLCO1C1	solute carrier organic anion transporter family member 1C1
375341	1.42e-09	1.02e-11	0.1864	-6.80425	-1.2681622	388.35	C3orf62	chromosome 3 open reading frame 62
6517	1.42e-09	1.02e-11	0.4999	-6.804083	-3.40123	188.06	SLC2A4	solute carrier family 2 member 4
11240	1.65e-09	1.19e-11	0.7607	-6.781948	-5.1592375	2004.23	PADI2	peptidyl arginine deiminase 2
10446	1.75e-09	1.27e-11	1.125	-6.772327	-7.6189965	122.14	LRRN2	leucine rich repeat neuronal 2
23217	1.75e-09	1.28e-11	0.9552	-6.771236	-6.4681985	163.22	ZFR2	zinc finger RNA binding protein 2
2710	1.78e-09	1.31e-11	0.4957	6.767167	3.354444	4191.17	GK	glycerol kinase
4248	1.99e-09	1.48e-11	0.8193	-6.750201	-5.5306791	271.1	MGAT3	beta-1,4-mannosyl-glycoprotein 4-beta-N-acetylglucosaminyltransferase
348254	2.09e-09	1.56e-11	0.4403	6.742236	2.9685934	26.39	CCDC144CP	coiled-coil domain containing 144C, pseudogene
79836	2.20e-09	1.66e-11	0.4055	-6.73338	-2.7300488	469.2	LONRF3	LON peptidase N-terminal domain and ring finger 3
216	2.31e-09	1.75e-11	0.6268	6.725371	4.2151383	93.99	ALDH1A1	aldehyde dehydrogenase 1 family member A1
84678	2.33e-09	1.78e-11	0.1066	6.72328	0.716527	4218.98	KDM2B	lysine demethylase 2B
10201	2.40e-09	1.85e-11	0.1186	-6.717748	-0.7966105	3116.15	NME6	NME/NM23 nucleoside diphosphate kinase 6
51301	2.40e-09	1.86e-11	0.5428	-6.716688	-3.6458662	220.17	GCNT4	glucosaminyl (N-acetyl) transferase 4
79827	2.46e-09	1.92e-11	1.1528	-6.71208	-7.7374078	492.53	CLMP	CXADR like membrane protein
5139	2.46e-09	1.93e-11	0.811	6.711059	5.4424829	1485.73	PDE3A	phosphodiesterase 3A
26277	2.52e-09	1.99e-11	0.1081	-6.706624	-0.724981	2566.03	TINF2	TERF1 interacting nuclear factor 2
130749	2.66e-09	2.11e-11	0.2458	6.697904	1.6461004	516.68	CPO	carboxypeptidase O
266740	3.04e-09	2.43e-11	1.457	-6.677466	-9.7291457	1563.68	MAGEA2B	MAGE family member A2B
4101	3.05e-09	2.46e-11	1.445	-6.675963	-9.6469324	1474.59	MAGEA2	MAGE family member A2
2911	3.44e-09	2.79e-11	0.7175	6.657074	4.7761544	79.45	GRM1	glutamate metabotropic receptor 1
196968	3.46e-09	2.83e-11	0.7833	6.655263	5.213366	20.16	DNM1P46	dynamin 1 pseudogene 46
8558	3.73e-09	3.07e-11	0.1272	6.643348	0.8451996	1093.3	CDK10	cyclin dependent kinase 10
4645	3.73e-09	3.09e-11	0.8	6.642423	5.3140591	570.73	MYO5B	myosin VB
10891	4.23e-09	3.53e-11	1.1585	6.622666	7.6726107	714.91	PPARGC1A	PPARG coactivator 1 alpha
55506	4.31e-09	3.61e-11	0.8099	6.619154	5.3611459	626.55	MACROH2A2	macroH2A.2 histone
26155	4.96e-09	4.18e-11	0.0767	-6.597464	-0.5060921	10065.61	NOC2L	NOC2 like nucleolar associated transcriptional repressor
653857	5.09e-09	4.34e-11	0.5355	-6.591839	-3.5297804	395.64	ACTR3C	actin related protein 3C
53635	5.09e-09	4.35e-11	0.0946	-6.591769	-0.6232875	3279.56	PTOV1	PTOV1 extended AT-hook containing adaptor protein
6414	5.32e-09	4.58e-11	0.642	-6.584099	-4.2270689	1450.92	SELENOP	selenoprotein P
272	5.36e-09	4.64e-11	0.5018	-6.582031	-3.3025777	30.03	AMPD3	adenosine monophosphate deaminase 3
8854	5.54e-09	4.82e-11	0.7751	-6.576319	-5.097317	207.9	ALDH1A2	aldehyde dehydrogenase 1 family member A2
11138	6.06e-09	5.34e-11	0.2211	-6.561028	-1.4509328	2417.2	TBC1D8	TBC1 domain family member 8
148223	6.06e-09	5.34e-11	0.1708	6.561154	1.1209179	587.8	C19orf25	chromosome 19 open reading frame 25
282763	6.38e-09	5.66e-11	1.3951	-6.55246	-9.1412643	693.84	OR51B5	olfactory receptor family 51 subfamily B member 5
84546	6.43e-09	5.73e-11	0.2097	-6.550487	-1.373608	73.53	SNORD35B	small nucleolar RNA, C/D box 35B
55225	6.90e-09	6.19e-11	0.0981	6.538988	0.6413663	1197.84	RAVER2	ribonucleoprotein, PTB binding 2
6102	7.16e-09	6.46e-11	0.0931	6.532643	0.608403	1685.53	RP2	RP2 activator of ARL3 GTPase
105374535	7.65e-09	6.95e-11	0.3486	6.521666	2.2735557	18.63	LOC105374535	uncharacterized LOC105374535
285598	9.03e-09	8.25e-11	1.1046	-6.49591	-7.1756091	819.73	ARL10	ADP ribosylation factor like GTPase 10
27434	9.42e-09	8.65e-11	0.1203	-6.48877	-0.7806485	1719.15	POLM	DNA polymerase mu
122953	9.95e-09	9.25e-11	0.1664	6.478765	1.0782207	1075.53	JDP2	Jun dimerization protein 2
3429	9.95e-09	9.21e-11	1.1289	-6.479439	-7.3148882	19473.08	IFI27	interferon alpha inducible protein 27
1803	1.04e-08	9.72e-11	1.3689	-6.471231	-8.8582727	1397.53	DPP4	dipeptidyl peptidase 4
202051	1.09e-08	1.03e-10	0.177	-6.463031	-1.1436573	166.89	SPATA24	spermatogenesis associated 24
84281	1.23e-08	1.16e-10	0.7473	-6.444072	-4.8153588	332.62	C2orf88	chromosome 2 open reading frame 88
8890	1.23e-08	1.17e-10	0.0819	-6.442697	-0.5277143	3360.71	EIF2B4	eukaryotic translation initiation factor 2B subunit delta
196500	1.41e-08	1.34e-10	0.4735	-6.422055	-3.0410179	65.85	PIANP	PILR alpha associated neural protein
100129792	1.68e-08	1.62e-10	0.6626	-6.39401	-4.236934	836.14	CCDC152	coiled-coil domain containing 152
105371430	1.85e-08	1.79e-10	0.4128	6.378459	2.6330139	49.11	LOC105371430	uncharacterized LOC105371430
2996	1.91e-08	1.86e-10	0.93	6.372402	5.9262644	475.8	GYPE	glycophorin E (MNS blood group)
257236	2.03e-08	1.99e-10	0.1941	6.362268	1.2348346	61.56	CCDC96	coiled-coil domain containing 96
101927125	2.04e-08	2.00e-10	0.8772	-6.361008	-5.5796348	169.19	ELFN1-AS1	ELFN1 antisense RNA 1
22906	2.05e-08	2.03e-10	0.0973	-6.359357	-0.6188963	6762.25	TRAK1	trafficking kinesin protein 1
114783	2.07e-08	2.06e-10	0.3606	6.356974	2.2926299	79.04	LMTK3	lemur tyrosine kinase 3
55696	2.10e-08	2.10e-10	0.1081	-6.35353	-0.686762	4606.61	RBM22	RNA binding motif protein 22
105378286	2.12e-08	2.13e-10	0.2326	6.351777	1.4774175	31.56	LOC105378286	uncharacterized LOC105378286
4437	2.20e-08	2.22e-10	0.1404	-6.345255	-0.8910685	2534.76	MSH3	mutS homolog 3
949	2.26e-08	2.30e-10	0.134	6.339981	0.8496071	17773.88	SCARB1	scavenger receptor class B member 1
650368	2.28e-08	2.33e-10	1.076	6.337852	6.8197669	190.28	TSSC2	tumor suppressing subtransferable candidate 2 (pseudogene)
203238	2.33e-08	2.39e-10	0.4942	6.333638	3.1297685	1468.19	CCDC171	coiled-coil domain containing 171
7294	2.68e-08	2.77e-10	0.6805	6.311314	4.2946198	85.49	TXK	TXK tyrosine kinase
54756	2.84e-08	2.95e-10	0.2745	6.301566	1.7298218	268.06	IL17RD	interleukin 17 receptor D
65999	2.90e-08	3.03e-10	0.8356	-6.29719	-5.2621565	1034.57	LRRC61	leucine rich repeat containing 61
80206	2.90e-08	3.04e-10	0.7112	6.296655	4.4782802	1263.39	FHOD3	formin homology 2 domain containing 3
105377329	3.11e-08	3.28e-10	0.9235	6.284884	5.8041689	708.96	LOC105377329	uncharacterized LOC105377329
222256	3.20e-08	3.39e-10	0.3565	-6.27995	-2.2385397	109.44	CDHR3	cadherin related family member 3
149628	3.28e-08	3.49e-10	0.4531	6.275156	2.8434785	30.13	PYHIN1	pyrin and HIN domain family member 1
101243545	4.10e-08	4.39e-10	0.1287	-6.239568	-0.8032599	2071	LINC02067	long intergenic non-protein coding RNA 2067
401134	4.59e-08	4.93e-10	1.2226	-6.221171	-7.6058898	44.25	LINC02232	long intergenic non-protein coding RNA 2232
51177	4.63e-08	5.00e-10	0.2055	6.218952	1.2779988	1374.04	PLEKHO1	pleckstrin homology domain containing O1
105378260	5.07e-08	5.50e-10	0.9627	-6.204037	-5.9728701	90.58	LOC105378260	replaced by ID 85319
107985020	5.54e-08	6.04e-10	0.6943	-6.18935	-4.2972517	25.18	LOC107985020	uncharacterized LOC107985020
101928378	5.73e-08	6.28e-10	0.1011	-6.183197	-0.6248391	1467.45	PTOV1-AS2	PTOV1 antisense RNA 2
7643	6.03e-08	6.64e-10	0.2281	6.174348	1.4081373	124.11	ZNF90	zinc finger protein 90
55036	6.06e-08	6.71e-10	0.1814	6.172782	1.1197261	322.35	CCDC40	coiled-coil domain containing 40
56172	6.06e-08	6.75e-10	0.2058	6.17191	1.2700326	1746.82	ANKH	ANKH inorganic pyrophosphate transport regulator
388574	6.17e-08	6.90e-10	0.2368	6.1684	1.4605695	62.51	RPL23AP87	ribosomal protein L23a pseudogene 87
2651	6.42e-08	7.21e-10	0.335	6.161488	2.0638685	1975.41	GCNT2	glucosaminyl (N-acetyl) transferase 2 (I blood group)
60529	7.09e-08	8.00e-10	0.6977	-6.144871	-4.2873802	117.02	ALX4	ALX homeobox 4
11099	7.15e-08	8.11e-10	0.3386	6.142798	2.0801965	974.97	PTPN21	protein tyrosine phosphatase non-receptor type 21
999	7.36e-08	8.39e-10	1.3116	-6.137407	-8.0500426	4782.02	CDH1	cadherin 1
102724265	7.93e-08	9.11e-10	0.7898	6.12428	4.8370536	50.31	LINC02953	long intergenic non-protein coding RNA 2953
114928	7.93e-08	9.12e-10	0.4189	-6.124014	-2.5651566	609.06	GPRASP2	G protein-coupled receptor associated sorting protein 2
28972	8.18e-08	9.46e-10	0.1138	-6.118346	-0.6960419	7265.27	SPCS1	signal peptidase complex subunit 1
2944	8.34e-08	9.68e-10	0.636	6.11459	3.8891298	438.71	GSTM1	glutathione S-transferase mu 1
55520	8.58e-08	1.00e-09	0.0969	6.109249	0.5919809	535.96	ELAC1	elaC ribonuclease Z 1
105375924	8.69e-08	1.02e-09	0.7186	-6.106466	-4.3883133	445.59	LOC105375924	uncharacterized LOC105375924
260425	9.52e-08	1.12e-09	0.108	6.091171	0.6577113	545.1	MAGI3	membrane associated guanylate kinase, WW and PDZ domain containing 3
2948	9.75e-08	1.16e-09	0.1228	6.085977	0.7476397	2970.2	GSTM4	glutathione S-transferase mu 4
3139	9.75e-08	1.15e-09	0.6628	6.086541	4.0341252	1712.38	HLA-L	major histocompatibility complex, class I, L (pseudogene)
64976	9.82e-08	1.17e-09	0.0588	-6.084149	-0.357716	3241.84	MRPL40	mitochondrial ribosomal protein L40
670	9.82e-08	1.18e-09	0.1187	6.083348	0.7220014	3003.16	BPHL	biphenyl hydrolase like
4589	9.94e-08	1.20e-09	1.2566	6.080607	7.6411741	647.67	MUC7	mucin 7, secreted
64426	1.04e-07	1.26e-09	0.0844	6.072123	0.5123554	5475.69	SUDS3	SDS3 homolog, SIN3A corepressor complex component
200879	1.05e-07	1.29e-09	0.5984	6.069198	3.6317119	139.49	LIPH	lipase H
102723547	1.05e-07	1.29e-09	1.9547	-6.069037	-11.8629111	433.23	CSAG2	CSAG family member 2
344148	1.09e-07	1.34e-09	0.5596	6.062842	3.3926416	439.99	NCKAP5	NCK associated protein 5
157638	1.14e-07	1.40e-09	0.5899	6.054959	3.5715818	4134.74	LRATD2	LRAT domain containing 2
23670	1.17e-07	1.45e-09	0.2274	6.050361	1.375801	2282.64	CEMIP2	cell migration inducing hyaluronidase 2
9349	1.17e-07	1.46e-09	0.0852	-6.04907	-0.5151716	49546.84	RPL23	ribosomal protein L23
84146	1.25e-07	1.56e-09	0.0702	6.037843	0.4239149	4324.58	ZNF644	zinc finger protein 644
167127	1.31e-07	1.64e-09	1.1161	-6.030194	-6.730132	132.67	UGT3A2	UDP glycosyltransferase family 3 member A2
3756	1.36e-07	1.70e-09	0.2899	-6.023738	-1.7464144	1989.59	KCNH1	potassium voltage-gated channel subfamily H member 1
1193	1.45e-07	1.83e-09	1.142	-6.012578	-6.8661718	1647.56	CLIC2	chloride intracellular channel 2
57156	1.49e-07	1.89e-09	1.0011	-6.006936	-6.013499	54.12	TMEM63C	transmembrane protein 63C
654466	1.62e-07	2.07e-09	0.3703	5.992427	2.219048	51.64	FGF7P3	fibroblast growth factor 7 pseudogene 3
131616	1.74e-07	2.22e-09	0.1309	-5.980554	-0.7827487	273.7	TMEM42	transmembrane protein 42
4301	1.77e-07	2.27e-09	0.3136	-5.977072	-1.8744743	8398.45	AFDN	afadin, adherens junction formation factor
55066	1.78e-07	2.29e-09	0.1907	5.97568	1.139393	4235.01	PDPR	pyruvate dehydrogenase phosphatase regulatory subunit
27255	1.79e-07	2.32e-09	0.6902	-5.973415	-4.1226271	182.76	CNTN6	contactin 6
26059	1.79e-07	2.32e-09	1.0769	5.973426	6.4327846	145.35	ERC2	ELKS/RAB6-interacting/CAST family member 2
100130742	1.89e-07	2.47e-09	0.4003	-5.963742	-2.3872088	66.21	LRRC69	leucine rich repeat containing 69
2170	1.90e-07	2.49e-09	0.2371	-5.962197	-1.4134712	6501.6	FABP3	fatty acid binding protein 3
6865	1.93e-07	2.55e-09	0.2818	-5.958534	-1.6790768	56.6	TACR2	tachykinin receptor 2
134	2.21e-07	2.92e-09	0.3049	-5.935822	-1.8099204	48.2	ADORA1	adenosine A1 receptor
100130935	2.22e-07	2.94e-09	1.8105	-5.934665	-10.7448729	278.63	CSAG4	CSAG family member 4 (pseudogene)
23239	2.29e-07	3.05e-09	0.1953	5.929064	1.1580763	2997.41	PHLPP1	PH domain and leucine rich repeat protein phosphatase 1
400541	2.38e-07	3.18e-09	0.2057	5.921803	1.2183671	171.99	LOC400541	uncharacterized LOC400541
1294	2.52e-07	3.39e-09	0.4416	-5.911531	-2.6106302	81.76	COL7A1	collagen type VII alpha 1 chain
51602	2.60e-07	3.50e-09	0.0875	-5.906135	-0.5166237	11447.88	NOP58	NOP58 ribonucleoprotein
152579	2.62e-07	3.57e-09	0.2022	-5.903188	-1.1938596	2922.56	SCFD2	sec1 family domain containing 2
9001	2.62e-07	3.56e-09	0.6536	-5.903471	-3.8583895	194.49	HAP1	huntingtin associated protein 1
55729	2.65e-07	3.62e-09	0.0913	5.900558	0.5386404	6290.39	ATF7IP	activating transcription factor 7 interacting protein
1385	2.73e-07	3.74e-09	0.0824	5.8955	0.4857486	4246.89	CREB1	cAMP responsive element binding protein 1
23764	2.77e-07	3.81e-09	0.2493	5.892041	1.4690682	2284.37	MAFF	MAF bZIP transcription factor F
201853	2.93e-07	4.05e-09	0.8379	-5.882043	-4.9285493	4371.38	LINC00504	long intergenic non-protein coding RNA 504
340075	3.05e-07	4.22e-09	1.2994	-5.87516	-7.6342406	404.07	ARSI	arylsulfatase family member I
29101	3.05e-07	4.24e-09	0.1124	5.874463	0.6604284	21282.82	SSU72	SSU72 homolog, RNA polymerase II CTD phosphatase
5996	3.06e-07	4.27e-09	1.4971	-5.873349	-8.7932778	451.42	RGS1	regulator of G protein signaling 1
9685	3.19e-07	4.49e-09	0.1243	-5.865168	-0.7290645	11244.89	CLINT1	clathrin interactor 1
101448202	3.19e-07	4.48e-09	1.2812	-5.865247	-7.5148109	625.92	LOC101448202	uncharacterized LOC101448202
79339	3.25e-07	4.60e-09	1.7312	-5.861178	-10.1466751	131.85	OR51B4	olfactory receptor family 51 subfamily B member 4
2043	3.35e-07	4.77e-09	0.9381	-5.855082	-5.4924343	189.01	EPHA4	EPH receptor A4
403341	3.35e-07	4.77e-09	0.1419	5.855032	0.8309035	1404.2	ZBTB34	zinc finger and BTB domain containing 34
10326	3.63e-07	5.19e-09	0.323	5.840968	1.8866772	457.16	SIRPB1	signal regulatory protein beta 1
85319	3.64e-07	5.22e-09	1.0431	-5.840005	-6.0916059	92.33	BAGE2	BAGE family member 2, pseudogene
57476	3.64e-07	5.25e-09	1.185	-5.839174	-6.9194762	859.49	GRAMD1B	GRAM domain containing 1B
366	3.73e-07	5.40e-09	0.7216	-5.83449	-4.2102639	52.14	AQP9	aquaporin 9
348995	3.92e-07	5.69e-09	0.127	-5.82575	-0.7400741	3661.17	NUP43	nucleoporin 43
83700	4.03e-07	5.88e-09	0.7349	5.820209	4.2770473	597.63	JAM3	junctional adhesion molecule 3
22822	4.03e-07	5.90e-09	0.3755	5.819687	2.1853412	9706.4	PHLDA1	pleckstrin homology like domain family A member 1
2735	4.23e-07	6.23e-09	0.5402	-5.810487	-3.1385458	197.77	GLI1	GLI family zinc finger 1
150290	4.23e-07	6.21e-09	0.1422	5.811082	0.8264809	331.64	DUSP18	dual specificity phosphatase 18
378	4.63e-07	6.84e-09	0.0856	-5.794815	-0.4957957	14569.52	ARF4	ADP ribosylation factor 4
1363	5.18e-07	7.68e-09	0.9374	-5.775281	-5.413849	66.78	CPE	carboxypeptidase E
4213	5.36e-07	7.98e-09	0.1891	5.76882	1.0909781	2585.77	MEIS3P1	Meis homeobox 3 pseudogene 1
1993	5.38e-07	8.04e-09	0.8651	-5.767608	-4.9893824	388.21	ELAVL2	ELAV like RNA binding protein 2
3046	5.64e-07	8.47e-09	1.5585	-5.758744	-8.9747531	454.15	HBE1	hemoglobin subunit epsilon 1
100130460	5.64e-07	8.48e-09	0.7389	-5.75854	-4.2548033	10.27	CAND1.11	uncharacterized LOC100130460
23149	5.75e-07	8.69e-09	0.4461	5.754537	2.5669274	234.32	FCHO1	FCH and mu domain containing endocytic adaptor 1
27124	5.86e-07	8.88e-09	0.2893	-5.750846	-1.6638179	298.76	INPP5J	inositol polyphosphate-5-phosphatase J
238	5.96e-07	9.07e-09	0.6472	-5.747312	-3.7197113	136.33	ALK	ALK receptor tyrosine kinase
2938	6.20e-07	9.46e-09	0.7568	5.740183	4.3444087	36.1	GSTA1	glutathione S-transferase alpha 1
203569	6.42e-07	9.84e-09	1.7096	-5.733439	-9.801867	202.35	PAGE2	PAGE family member 2
28981	6.43e-07	9.88e-09	0.1645	5.732709	0.9430952	11582.88	IFT81	intraflagellar transport 81
25974	6.49e-07	1.00e-08	0.3306	-5.730022	-1.8945764	6688.69	MMACHC	metabolism of cobalamin associated C
23105	6.49e-07	1.00e-08	0.3987	-5.730203	-2.2846398	156.08	FSTL4	follistatin like 4
6285	6.58e-07	1.02e-08	0.7466	5.727038	4.2757813	902.76	S100B	S100 calcium binding protein B
9113	6.70e-07	1.04e-08	0.1237	-5.723459	-0.7080638	1808.63	LATS1	large tumor suppressor kinase 1
8455	6.76e-07	1.06e-08	0.2246	5.72131	1.2852289	9992.73	ATRN	attractin
3576	6.95e-07	1.09e-08	0.5219	-5.716063	-2.9833464	1345.72	CXCL8	C-X-C motif chemokine ligand 8
10129	7.46e-07	1.18e-08	0.4611	5.703278	2.629623	186.15	FRY	FRY microtubule binding protein
9958	7.55e-07	1.19e-08	0.0808	-5.700619	-0.4606266	4393.39	USP15	ubiquitin specific peptidase 15
64388	7.61e-07	1.21e-08	1.0401	-5.69818	-5.9267228	100.57	GREM2	gremlin 2, DAN family BMP antagonist
5274	7.61e-07	1.21e-08	1.0566	5.6984	6.0210852	3767.58	SERPINI1	serpin family I member 1
57621	7.63e-07	1.22e-08	0.1259	-5.697099	-0.717303	2624.78	ZBTB2	zinc finger and BTB domain containing 2
6311	7.76e-07	1.24e-08	0.0989	5.693635	0.5630837	3719.51	ATXN2	ataxin 2
340481	8.15e-07	1.31e-08	0.1419	5.684701	0.8068184	934.44	ZDHHC21	zinc finger DHHC-type palmitoyltransferase 21
79930	8.45e-07	1.36e-08	0.2739	5.677998	1.5554203	56.53	DOK3	docking protein 3
6947	8.71e-07	1.41e-08	1.3914	-5.672376	-7.8926574	8894.66	TCN1	transcobalamin 1
338773	8.74e-07	1.42e-08	1.321	-5.670553	-7.4909538	94.71	TMEM119	transmembrane protein 119
25830	8.74e-07	1.42e-08	0.3826	-5.670894	-2.1698824	362.93	SULT4A1	sulfotransferase family 4A member 1
51347	8.86e-07	1.45e-08	0.1512	5.66774	0.8571632	14354.32	TAOK3	TAO kinase 3
4313	9.22e-07	1.51e-08	1.9065	-5.66029	-10.7915892	2693.85	MMP2	matrix metallopeptidase 2
79411	9.27e-07	1.53e-08	0.5773	5.658301	3.2664339	1751.17	GLB1L	galactosidase beta 1 like
158511	9.27e-07	1.53e-08	1.8872	-5.658506	-10.6786952	1519.51	CSAG1	chondrosarcoma associated gene 1
27303	9.30e-07	1.54e-08	0.9854	5.657025	5.5742858	118.98	RBMS3	RNA binding motif single stranded interacting protein 3
5567	9.81e-07	1.63e-08	0.5695	5.646824	3.2157357	10200.19	PRKACB	protein kinase cAMP-activated catalytic subunit beta
3157	9.81e-07	1.63e-08	0.1102	5.647371	0.6225118	14445.11	HMGCS1	3-hydroxy-3-methylglutaryl-CoA synthase 1
4597	9.96e-07	1.66e-08	0.2623	5.643637	1.4804559	1066.86	MVD	mevalonate diphosphate decarboxylase
441666	1.00e-06	1.68e-08	0.4104	5.641701	2.3154316	1034.41	LOC441666	zinc finger protein 91 pseudogene
9201	1.00e-06	1.69e-08	0.4881	5.641523	2.7533452	315.08	DCLK1	doublecortin like kinase 1
253827	1.01e-06	1.70e-08	0.564	5.63962	3.180922	603.2	MSRB3	methionine sulfoxide reductase B3
55629	1.03e-06	1.75e-08	0.0646	5.635221	0.3637667	10016.47	PNRC2	proline rich nuclear receptor coactivator 2
10336	1.04e-06	1.76e-08	0.1363	5.634012	0.7680694	2861.7	PCGF3	polycomb group ring finger 3
7327	1.07e-06	1.82e-08	0.0819	-5.628729	-0.4608387	9092.52	UBE2G2	ubiquitin conjugating enzyme E2 G2
10903	1.07e-06	1.84e-08	0.329	-5.626543	-1.8510268	371.68	MTMR11	myotubularin related protein 11
83538	1.07e-06	1.84e-08	0.2032	-5.62619	-1.1431629	81.15	ODAD4	outer dynein arm docking complex subunit 4
6147	1.10e-06	1.88e-08	0.1354	-5.622282	-0.7613617	58327.54	RPL23A	ribosomal protein L23a
167838	1.11e-06	1.91e-08	0.4641	-5.619769	-2.6079399	33.84	TXLNB	taxilin beta
7179	1.19e-06	2.06e-08	1.9744	-5.606877	-11.0699706	487.14	TPTE	transmembrane phosphatase with tensin homology
257000	1.20e-06	2.09e-08	0.6063	-5.604766	-3.3982526	233.92	TINCR	TINCR ubiquitin domain containing
10575	1.27e-06	2.21e-08	0.0893	-5.59484	-0.4998381	27198.33	CCT4	chaperonin containing TCP1 subunit 4
28366	1.32e-06	2.31e-08	1.832	-5.587163	-10.2358139	140.24	IGHVII-44-2	immunoglobulin heavy variable (II)-44-2 (pseudogene)
641371	1.33e-06	2.33e-08	0.0886	5.58575	0.4950207	482.77	ACOT1	acyl-CoA thioesterase 1
23767	1.35e-06	2.37e-08	0.9842	5.582599	5.4944261	190.64	FLRT3	fibronectin leucine rich transmembrane protein 3
8345	1.35e-06	2.38e-08	0.6874	-5.581955	-3.8369636	80.73	H2BC9	H2B clustered histone 9
22861	1.36e-06	2.40e-08	1.2179	-5.58056	-6.7966553	399.58	NLRP1	NLR family pyrin domain containing 1
10000	1.45e-06	2.57e-08	0.3823	5.568537	2.1286404	2991.79	AKT3	AKT serine/threonine kinase 3
57205	1.48e-06	2.64e-08	0.2606	5.56408	1.4502001	2004.71	ATP10D	ATPase phospholipid transporting 10D (putative)
102724190	1.48e-06	2.63e-08	0.5265	5.564299	2.9293964	109.37	LINC02289	long intergenic non-protein coding RNA 2289
7407	1.52e-06	2.72e-08	0.1203	-5.558422	-0.6684434	14359.6	VARS1	valyl-tRNA synthetase 1
7041	1.57e-06	2.82e-08	1.1678	5.552506	6.4839627	400.17	TGFB1I1	transforming growth factor beta 1 induced transcript 1
150967	1.61e-06	2.90e-08	0.511	-5.547439	-2.8346551	496.26	LINC01963	long intergenic non-protein coding RNA 1963
10537	1.65e-06	2.99e-08	0.7589	-5.542207	-4.2058679	325.48	UBD	ubiquitin D
4857	1.70e-06	3.08e-08	0.3474	-5.537045	-1.9235441	154.2	NOVA1	NOVA alternative splicing regulator 1
3759	1.71e-06	3.10e-08	0.8207	-5.535516	-4.5431899	189.46	KCNJ2	potassium inwardly rectifying channel subfamily J member 2
55701	1.73e-06	3.16e-08	0.0493	5.532343	0.2728444	2426.37	ARHGEF40	Rho guanine nucleotide exchange factor 40
92104	1.74e-06	3.18e-08	0.2819	5.531271	1.559115	605.64	TTC30A	tetratricopeptide repeat domain 30A
5172	1.82e-06	3.34e-08	0.9082	5.522509	5.0157004	1623.66	SLC26A4	solute carrier family 26 member 4
107986858	1.87e-06	3.44e-08	1.2285	-5.51759	-6.7783688	100.19	LOC107986858	uncharacterized LOC107986858
6237	1.89e-06	3.48e-08	0.2306	-5.515503	-1.2718973	1058.35	RRAS	RAS related
284451	1.94e-06	3.58e-08	0.4993	5.510334	2.7515103	33.36	ODF3L2	outer dense fiber of sperm tails 3 like 2
55151	1.94e-06	3.59e-08	0.1827	5.509744	1.0064309	1589.17	TMEM38B	transmembrane protein 38B
11237	1.94e-06	3.62e-08	0.2784	5.508628	1.5336574	1112.04	RNF24	ring finger protein 24
219736	2.05e-06	3.82e-08	0.2807	5.499169	1.5437891	93.51	STOX1	storkhead box 1
419	2.05e-06	3.84e-08	0.6665	5.497911	3.6643772	32.66	ART3	ADP-ribosyltransferase 3 (inactive)
92211	2.16e-06	4.05e-08	1.36	5.48869	7.4645302	1229.53	CDHR1	cadherin related family member 1
121665	2.16e-06	4.06e-08	0.1089	5.488033	0.5976515	5253.46	SPPL3	signal peptide peptidase like 3
144406	2.24e-06	4.22e-08	0.3273	5.481263	1.7939201	295.74	CFAP251	cilia and flagella associated protein 251
51379	2.25e-06	4.25e-08	0.1011	-5.479948	-0.5540479	1855.07	CRLF3	cytokine receptor like factor 3
105377766	2.26e-06	4.28e-08	1.117	5.47878	6.1196533	205.71	LOC105377766
79776	2.26e-06	4.31e-08	1.0017	-5.477851	-5.4869323	275.16	ZFHX4	zinc finger homeobox 4
23424	2.26e-06	4.30e-08	0.206	5.478068	1.128269	4601.28	TDRD7	tudor domain containing 7
102724927	2.34e-06	4.48e-08	0.3361	5.470746	1.8387052	46.22	LINC02861	long intergenic non-protein coding RNA 2861
100507458	2.39e-06	4.58e-08	0.1511	5.466984	0.826102	252.2	ZNF213-AS1	ZNF213 antisense RNA 1 (head to head)
51283	2.42e-06	4.66e-08	0.1478	5.463846	0.8074726	13850.66	BFAR	bifunctional apoptosis regulator
55813	2.45e-06	4.73e-08	0.1539	-5.461228	-0.8406061	5505.67	UTP6	UTP6 small subunit processome component
554251	2.59e-06	5.01e-08	0.1907	5.450993	1.0396279	224.53	FBXO48	F-box protein 48
23246	2.61e-06	5.07e-08	0.1885	-5.44881	-1.0269313	8051.04	BOP1	BOP1 ribosomal biogenesis factor
100506211	2.61e-06	5.07e-08	0.3246	5.448822	1.7686685	82.41	MIR210HG	MIR210 host gene
126549	2.71e-06	5.30e-08	0.7715	-5.441078	-4.1976929	292.33	ANKLE1	ankyrin repeat and LEM domain containing 1
145226	2.72e-06	5.32e-08	0.4786	5.440265	2.6037593	33.65	RDH12	retinol dehydrogenase 12
9391	2.75e-06	5.39e-08	0.0785	-5.43795	-0.4268985	10107.94	CIAO1	cytosolic iron-sulfur assembly component 1
51655	2.81e-06	5.52e-08	1.1123	5.433626	6.043951	496.36	RASD1	ras related dexamethasone induced 1
390940	3.12e-06	6.15e-08	1.0942	-5.414379	-5.9242901	215.48	PINLYP	phospholipase A2 inhibitor and LY6/PLAUR domain containing
9509	3.21e-06	6.35e-08	1.3248	-5.408598	-7.1655296	211.59	ADAMTS2	ADAM metallopeptidase with thrombospondin type 1 motif 2
5590	3.26e-06	6.47e-08	0.2302	5.405272	1.2442368	764.49	PRKCZ	protein kinase C zeta
105376190	3.33e-06	6.62e-08	0.4921	-5.401293	-2.6578814	73.59	LOC105376190	uncharacterized LOC105376190
79739	3.53e-06	7.05e-08	0.9118	5.38996	4.9144281	585.49	TTLL7	tubulin tyrosine ligase like 7
22902	3.68e-06	7.38e-08	0.1186	-5.38169	-0.6381008	2838.64	RUFY3	RUN and FYVE domain containing 3
362	3.68e-06	7.38e-08	1.3035	-5.38169	-7.0148758	40.81	AQP5	aquaporin 5
7036	3.71e-06	7.45e-08	0.6751	-5.379905	-3.6317768	44.53	TFR2	transferrin receptor 2
255101	3.87e-06	7.82e-08	0.6314	5.371163	3.3911747	16.93	CFAP65	cilia and flagella associated protein 65
948	3.87e-06	7.81e-08	1.1191	5.371514	6.011035	5584.47	CD36	CD36 molecule
107986211	3.99e-06	8.09e-08	0.1546	5.365074	0.8295323	409.81	LOC107986211	replaced by ID 100129917
4600	4.12e-06	8.36e-08	0.9159	-5.359112	-4.9083873	53.07	MX2	MX dynamin like GTPase 2
7675	4.21e-06	8.57e-08	0.1093	5.354641	0.5853855	2119.41	ZNF121	zinc finger protein 121
3488	4.31e-06	8.79e-08	1.9405	-5.350054	-10.3817291	110019.7	IGFBP5	insulin like growth factor binding protein 5
63027	4.31e-06	8.83e-08	0.2482	5.349291	1.327475	709.42	SLC22A23	solute carrier family 22 member 23
64403	4.61e-06	9.46e-08	0.2114	-5.336789	-1.1284316	1373.3	CDH24	cadherin 24
9781	4.62e-06	9.51e-08	0.1588	5.335857	0.8474765	2591.47	RNF144A	ring finger protein 144A
134526	4.67e-06	9.65e-08	0.4785	5.333228	2.552085	189.99	ACOT12	acyl-CoA thioesterase 12
4824	4.74e-06	9.80e-08	0.8291	-5.330332	-4.4191169	59.92	NKX3-1	NK3 homeobox 1
6132	4.74e-06	9.84e-08	0.1471	-5.329628	-0.7840689	109243.08	RPL8	ribosomal protein L8
9985	4.82e-06	1.00e-07	0.2073	-5.326374	-1.1043731	262.35	REC8	REC8 meiotic recombination protein
100131089	4.83e-06	1.01e-07	0.2742	-5.325307	-1.4599416	257.42	SRP14-DT	SRP14 divergent transcript
57002	4.95e-06	1.04e-07	0.1027	-5.320402	-0.546507	1814.95	YAE1	YAE1 maturation factor of ABCE1
153396	4.98e-06	1.04e-07	0.1451	-5.318753	-0.7718358	2445.22	TMEM161B	transmembrane protein 161B
23480	4.99e-06	1.05e-07	0.118	-5.318043	-0.6274477	6286.81	SEC61G	SEC61 translocon subunit gamma
130271	5.06e-06	1.07e-07	0.4362	5.314952	2.3184329	674.48	PLEKHH2	pleckstrin homology, MyTH4 and FERM domain containing H2
101928000	5.08e-06	1.07e-07	0.6579	-5.313774	-3.4959697	74.15	ZNF232-AS1	ZNF232 antisense RNA 1
440894	5.12e-06	1.09e-07	0.7803	-5.311432	-4.1444985	186.72	LINC01123	long intergenic non-protein coding RNA 1123
85236	5.12e-06	1.09e-07	0.3381	5.311472	1.7958531	2869.95	H2BC12	H2B clustered histone 12
9025	5.18e-06	1.10e-07	0.0739	5.30897	0.3924052	1841.07	RNF8	ring finger protein 8
3550	5.30e-06	1.13e-07	0.103	-5.304236	-0.5462277	9854.89	IK	IK cytokine
284800	5.39e-06	1.15e-07	0.9374	-5.300929	-4.9688946	10.09	FAM182A	family with sequence similarity 182 member A
8505	5.47e-06	1.17e-07	0.0781	5.297547	0.4136971	2746.46	PARG	poly(ADP-ribose) glycohydrolase
105376567	5.48e-06	1.18e-07	1.1253	5.29678	5.9606255	562.82	LOC105376567	uncharacterized LOC105376567
105375523	5.48e-06	1.18e-07	0.7169	5.296288	3.7971173	622.89	LOC105375523	uncharacterized LOC105375523
116447	5.50e-06	1.19e-07	0.1207	-5.295437	-0.6390951	4540.06	TOP1MT	DNA topoisomerase I mitochondrial
5378	5.54e-06	1.20e-07	0.1047	-5.293009	-0.5541242	3585.74	PMS1	PMS1 homolog 1, mismatch repair system component
655	5.54e-06	1.20e-07	0.9155	-5.293147	-4.8456809	343.61	BMP7	bone morphogenetic protein 7
201595	5.72e-06	1.25e-07	0.1241	-5.286357	-0.655808	25951.98	STT3B	STT3 oligosaccharyltransferase complex catalytic subunit B
79071	5.72e-06	1.25e-07	0.2011	5.286741	1.0632692	4409.48	ELOVL6	ELOVL fatty acid elongase 6
58476	5.88e-06	1.29e-07	0.2069	5.280696	1.0928385	5068.47	TP53INP2	tumor protein p53 inducible nuclear protein 2
9858	5.99e-06	1.31e-07	0.2324	5.276878	1.2262512	1597.5	PPP1R26	protein phosphatase 1 regulatory subunit 26
50507	6.08e-06	1.34e-07	1.1581	5.273728	6.1077009	606.76	NOX4	NADPH oxidase 4
338005	6.17e-06	1.36e-07	2.2417	-5.270741	-11.8155741	419.25	LINC00221	long intergenic non-protein coding RNA 221
6907	6.22e-06	1.37e-07	0.1484	5.268783	0.7817668	2232.07	TBL1X	transducin beta like 1 X-linked
126969	6.23e-06	1.38e-07	0.3646	5.268073	1.9204981	408.03	SLC44A3	solute carrier family 44 member 3
7114	6.25e-06	1.39e-07	0.8805	5.266795	4.6376528	357.51	TMSB4X	thymosin beta 4 X-linked
161424	6.40e-06	1.42e-07	0.1337	-5.262129	-0.7035129	3488.03	NOP9	NOP9 nucleolar protein
29118	6.55e-06	1.46e-07	1.4932	-5.257402	-7.8505577	352.49	DDX25	DEAD-box helicase 25
105371689	6.57e-06	1.47e-07	0.3643	-5.256366	-1.9150755	35.38	LOC105371689	uncharacterized LOC105371689
120227	6.60e-06	1.48e-07	0.1412	5.255229	0.7422453	685.98	CYP2R1	cytochrome P450 family 2 subfamily R member 1
3141	6.82e-06	1.53e-07	0.1023	5.248675	0.5370488	3103.15	HLCS	holocarboxylase synthetase
344595	6.83e-06	1.54e-07	0.7238	5.247833	3.7982678	1559.45	DUBR	DPPA2 upstream binding RNA
57643	6.93e-06	1.56e-07	0.7432	5.244861	3.898011	282.65	ZSWIM5	zinc finger SWIM-type containing 5
389741	7.07e-06	1.60e-07	0.4148	5.240758	2.1737535	285.57	GLIDR	glioblastoma down-regulated RNA
377007	7.31e-06	1.66e-07	0.3371	-5.233765	-1.764552	658.09	KLHL30	kelch like family member 30
3714	7.31e-06	1.66e-07	0.3678	-5.233668	-1.9249657	2004.45	JAG2	jagged canonical Notch ligand 2
729970	7.33e-06	1.67e-07	0.4399	5.232634	2.3018039	55.36	CNN3-DT	CNN3 divergent transcript
83693	7.41e-06	1.69e-07	0.143	5.23035	0.7478404	3254.7	HSDL1	hydroxysteroid dehydrogenase like 1
93010	7.41e-06	1.70e-07	0.8663	-5.229784	-4.5305807	342.08	B3GNT7	UDP-GlcNAc:betaGal beta-1,3-N-acetylglucosaminyltransferase 7
222487	7.44e-06	1.71e-07	0.4785	-5.228718	-2.5017894	267.44	ADGRG3	adhesion G protein-coupled receptor G3
728882	7.59e-06	1.75e-07	0.7747	-5.224525	-4.047638	30.43	FAM182B	family with sequence similarity 182 member B
5165	7.67e-06	1.77e-07	0.1907	5.222187	0.9958864	2762.81	PDK3	pyruvate dehydrogenase kinase 3
286333	7.73e-06	1.79e-07	1.0899	5.220301	5.6897721	207.27	FAM225A	family with sequence similarity 225 member A
5308	7.76e-06	1.80e-07	0.284	5.219234	1.4822524	1384.91	PITX2	paired like homeodomain 2
1797	8.16e-06	1.90e-07	0.1479	-5.209346	-0.7705445	927.07	DXO	decapping exoribonuclease
4673	8.20e-06	1.91e-07	0.1138	-5.207997	-0.5927724	39483.85	NAP1L1	nucleosome assembly protein 1 like 1
27141	8.23e-06	1.92e-07	0.1308	-5.206949	-0.6811351	1445.18	CIDEB	cell death inducing DFFA like effector b
105373064	8.33e-06	1.95e-07	0.2236	-5.204228	-1.1636476	56.12	LOC105373064	uncharacterized LOC105373064
729857	8.34e-06	1.96e-07	0.4376	5.203561	2.2769279	179.49	RGPD2	RANBP2 like and GRIP domain containing 2
25994	8.39e-06	1.97e-07	0.1403	-5.202163	-0.7297656	10944.8	HIGD1A	HIG1 hypoxia inducible domain family member 1A
89853	8.44e-06	1.99e-07	0.2516	5.200515	1.3082471	585.12	MVB12B	multivesicular body subunit 12B
5924	8.66e-06	2.05e-07	0.3095	-5.19491	-1.6080251	84.83	RASGRF2	Ras protein specific guanine nucleotide releasing factor 2
8877	8.66e-06	2.05e-07	0.2934	-5.19489	-1.5239382	2612.77	SPHK1	sphingosine kinase 1
105374933	8.71e-06	2.06e-07	1.3641	-5.193409	-7.0844842	1556.56	LOC105374933	uncharacterized LOC105374933
101927523	8.72e-06	2.07e-07	0.3863	-5.192909	-2.005778	125.3	LINC02620	long intergenic non-protein coding RNA 2620
3176	8.79e-06	2.10e-07	1.0621	5.190532	5.5128661	279.62	HNMT	histamine N-methyltransferase
79844	8.79e-06	2.10e-07	0.3847	-5.19052	-1.9969232	758.39	ZDHHC11	zinc finger DHHC-type containing 11
51313	8.81e-06	2.11e-07	0.8014	5.189635	4.1590735	992.98	GASK1B	golgi associated kinase 1B
8227	9.05e-06	2.17e-07	0.1257	5.184262	0.6518318	944.3	AKAP17A	A-kinase anchoring protein 17A
100287722	9.38e-06	2.26e-07	0.1041	-5.176734	-0.5389582	271.05	AP4B1-AS1	AP4B1 antisense RNA 1
716	9.38e-06	2.26e-07	0.8386	-5.176201	-4.3409267	769.19	C1S	complement C1s
6193	9.38e-06	2.26e-07	0.0757	-5.176346	-0.3919731	27446.63	RPS5	ribosomal protein S5
25801	9.49e-06	2.29e-07	0.5286	5.173748	2.7350074	554.57	GCA	grancalcin
109729180	9.74e-06	2.36e-07	1.0876	-5.168466	-5.6212948	35.92	SNHG26	small nucleolar RNA host gene 26
3676	9.76e-06	2.37e-07	1.2632	-5.167677	-6.5276114	248.83	ITGA4	integrin subunit alpha 4
100506674	9.77e-06	2.38e-07	0.2126	-5.16661	-1.0985242	171.55	MRPS30-DT	MRPS30 divergent transcript
3679	9.77e-06	2.38e-07	0.7509	-5.167002	-3.8800972	914.51	ITGA7	integrin subunit alpha 7
2562	9.97e-06	2.44e-07	1.0624	-5.162439	-5.4848013	2451.94	GABRB3	gamma-aminobutyric acid type A receptor subunit beta3
4081	1.05e-05	2.58e-07	1.728	-5.151803	-8.9020698	77.7	MAB21L1	mab-21 like 1
105372582	1.05e-05	2.58e-07	0.258	5.151964	1.3294191	30.17	LOC105372582	uncharacterized LOC105372582
400966	1.06e-05	2.62e-07	0.4166	5.149133	2.1451484	167.14	RGPD1	RANBP2 like and GRIP domain containing 1
9522	1.06e-05	2.62e-07	0.1995	-5.148892	-1.0271454	4770.46	SCAMP1	secretory carrier membrane protein 1
6480	1.09e-05	2.70e-07	0.3795	5.143455	1.9517119	2986.61	ST6GAL1	ST6 beta-galactoside alpha-2,6-sialyltransferase 1
10739	1.09e-05	2.70e-07	0.8528	-5.143491	-4.3861546	36.03	RFPL2	ret finger protein like 2
100533183	1.13e-05	2.80e-07	0.157	5.136173	0.8065057	357.79	ZNF664-RFLNA	ZNF664-RFLNA readthrough
4909	1.14e-05	2.84e-07	0.3718	-5.13402	-1.9087392	52.66	NTF4	neurotrophin 4
79192	1.16e-05	2.89e-07	1.8038	-5.130161	-9.2540123	71.03	IRX1	iroquois homeobox 1
339210	1.16e-05	2.90e-07	0.3448	-5.130102	-1.7687269	78.68	C17orf67	chromosome 17 open reading frame 67
102723944	1.23e-05	3.07e-07	1.6299	-5.119145	-8.3438386	37.8	LOC102723944	uncharacterized LOC102723944
54843	1.31e-05	3.28e-07	0.6351	-5.106645	-3.2432816	6682.15	SYTL2	synaptotagmin like 2
100128385	1.34e-05	3.37e-07	1.1239	5.101585	5.7338913	174.61	FAM225B	family with sequence similarity 225 member B
1543	1.34e-05	3.37e-07	0.7284	5.101641	3.7160263	419	CYP1A1	cytochrome P450 family 1 subfamily A member 1
9037	1.36e-05	3.44e-07	0.7881	-5.097356	-4.0171896	16140.23	SEMA5A	semaphorin 5A
653562	1.40e-05	3.53e-07	0.7012	-5.092577	-3.5706769	128.8	SLC6A10PB	solute carrier family 6 member 8 pseudogene
57529	1.40e-05	3.56e-07	0.6357	5.090943	3.2362213	24.14	RTL9	retrotransposon Gag like 9
6934	1.42e-05	3.62e-07	0.1415	5.088042	0.7199044	1072.47	TCF7L2	transcription factor 7 like 2
23269	1.45e-05	3.70e-07	0.1476	5.084013	0.7505095	3501.23	MGA	MAX dimerization protein MGA
164312	1.46e-05	3.74e-07	0.4119	5.081904	2.0932029	67.5	LRRN4	leucine rich repeat neuronal 4
105371630	1.49e-05	3.81e-07	0.2446	-5.077994	-1.2419591	52.78	LOC105371630	uncharacterized LOC105371630
1515	1.49e-05	3.82e-07	0.5148	5.077571	2.6141465	936.48	CTSV	cathepsin V
107985638	1.50e-05	3.86e-07	1.7937	-5.075554	-9.1038587	124.77	MAGEA6-DT	MAGEA6 divergent transcript
414194	1.51e-05	3.90e-07	0.7838	5.073882	3.9770197	190.85	CCNYL2	cyclin Y like 2 (pseudogene)
23127	1.53e-05	3.94e-07	0.7692	-5.071819	-3.901058	1351.47	COLGALT2	collagen beta(1-O)galactosyltransferase 2
55251	1.54e-05	3.98e-07	0.1447	5.069788	0.733799	3152.81	PCMTD2	protein-L-isoaspartate (D-aspartate) O-methyltransferase domain containing 2
56948	1.55e-05	4.01e-07	0.1371	-5.068664	-0.6951632	1345.97	SDR39U1	short chain dehydrogenase/reductase family 39U member 1
51621	1.57e-05	4.08e-07	0.22	-5.064986	-1.1144069	8972.69	KLF13	KLF transcription factor 13
85028	1.60e-05	4.16e-07	0.1738	-5.061529	-0.8795388	658.99	SNHG12	small nucleolar RNA host gene 12
53904	1.65e-05	4.30e-07	1.1433	5.055025	5.7794712	69.82	MYO3A	myosin IIIA
2342	1.76e-05	4.59e-07	0.1184	5.042637	0.5970973	1244.01	FNTB	farnesyltransferase, CAAX box, beta
135228	1.76e-05	4.61e-07	1.1552	-5.041858	-5.8246043	3051.46	CD109	CD109 molecule
8913	1.78e-05	4.68e-07	0.6067	-5.038986	-3.0573845	83.67	CACNA1G	calcium voltage-gated channel subunit alpha1 G
56902	1.80e-05	4.72e-07	0.093	-5.037452	-0.4686702	5023.03	PNO1	partner of NOB1 homolog
64172	1.82e-05	4.79e-07	0.1321	-5.034604	-0.6650337	1991.49	OSGEPL1	O-sialoglycoprotein endopeptidase like 1
105377527	1.84e-05	4.87e-07	1.4311	-5.031289	-7.2002013	220.64	LOC105377527	uncharacterized LOC105377527
288	1.84e-05	4.87e-07	1.0156	5.031526	5.1100911	531.13	ANK3	ankyrin 3
7371	1.85e-05	4.89e-07	0.093	-5.030592	-0.4679994	9310.28	UCK2	uridine-cytidine kinase 2
51020	1.87e-05	4.97e-07	0.1203	-5.027635	-0.6049735	4010.43	HDDC2	HD domain containing 2
26108	1.90e-05	5.05e-07	0.2298	5.024218	1.1545895	648.4	PYGO1	pygopus family PHD finger 1
93343	1.98e-05	5.29e-07	0.1677	-5.015639	-0.8410708	1653.67	MVB12A	multivesicular body subunit 12A
9047	2.05e-05	5.49e-07	0.9565	-5.008519	-4.7907658	81.13	SH2D2A	SH2 domain containing 2A
57172	2.06e-05	5.50e-07	1.0484	-5.007892	-5.2500685	12.06	CAMK1G	calcium/calmodulin dependent protein kinase IG
10333	2.16e-05	5.78e-07	0.6259	4.998369	3.1286465	192.98	TLR6	toll like receptor 6
65985	2.19e-05	5.89e-07	0.1835	4.994938	0.916393	2345.23	AACS	acetoacetyl-CoA synthetase
55072	2.20e-05	5.93e-07	0.1748	-4.993512	-0.8731147	3025.65	RNF31	ring finger protein 31
647946	2.26e-05	6.09e-07	1.1128	-4.988348	-5.5508002	29.69	MIR924HG	MIR924 host gene
9886	2.29e-05	6.19e-07	0.2783	4.985185	1.3874031	2090.72	RHOBTB1	Rho related BTB domain containing 1
22875	2.34e-05	6.34e-07	1.1357	-4.980633	-5.6563935	52.55	ENPP4	ectonucleotide pyrophosphatase/phosphodiesterase 4
57827	2.47e-05	6.72e-07	0.0808	-4.969372	-0.4013518	2920.12	C6orf47	chromosome 6 open reading frame 47
3661	2.48e-05	6.76e-07	0.1988	-4.968245	-0.9876897	2298.58	IRF3	interferon regulatory factor 3
9568	2.50e-05	6.82e-07	0.7071	4.966447	3.5118784	94.23	GABBR2	gamma-aminobutyric acid type B receptor subunit 2
9289	2.53e-05	6.92e-07	0.4942	-4.963699	-2.4529415	2062.52	ADGRG1	adhesion G protein-coupled receptor G1
255738	2.55e-05	6.98e-07	1.4809	-4.961794	-7.3480399	258.18	PCSK9	proprotein convertase subtilisin/kexin type 9
387893	2.55e-05	7.04e-07	0.21	4.960377	1.0416825	2328.7	KMT5A	lysine methyltransferase 5A
26790	2.55e-05	7.01e-07	0.2477	-4.96115	-1.2288418	793.34	SNORD58B	small nucleolar RNA, C/D box 58B
80823	2.55e-05	7.02e-07	0.4529	-4.960721	-2.2466748	253.62	GPRASP3	G protein-coupled receptor associated sorting protein family member 3
3897	2.55e-05	7.02e-07	1.245	-4.960884	-6.1761943	9332.05	L1CAM	L1 cell adhesion molecule
5236	2.57e-05	7.10e-07	0.2157	4.958597	1.0697786	6422.43	PGM1	phosphoglucomutase 1
5052	2.58e-05	7.15e-07	0.3757	-4.957288	-1.8623219	32559.24	PRDX1	peroxiredoxin 1
133022	2.72e-05	7.54e-07	0.5916	-4.946987	-2.9265192	105.27	TRAM1L1	translocation associated membrane protein 1 like 1
101927974	2.79e-05	7.75e-07	0.1362	4.941657	0.6728774	163.9	CBLL1-AS1	CBLL1 antisense RNA 1
2934	2.82e-05	7.86e-07	0.2759	4.938928	1.3626159	5408.58	GSN	gelsolin
107984011	2.83e-05	7.90e-07	0.7693	4.937783	3.7987684	80.59	LOC107984011	uncharacterized LOC107984011
100422952	2.85e-05	7.96e-07	0.2654	-4.936313	-1.3100634	35.48	MIR4271	microRNA 4271
10450	2.91e-05	8.15e-07	0.0556	4.931749	0.2740527	2968.86	PPIE	peptidylprolyl isomerase E
10391	2.99e-05	8.39e-07	1.3639	-4.926115	-6.7189075	1367.07	CORO2B	coronin 2B
444	3.04e-05	8.55e-07	0.1737	-4.92246	-0.8551547	39408.83	ASPH	aspartate beta-hydroxylase
79668	3.07e-05	8.66e-07	0.2623	-4.919914	-1.290531	1421.27	PARP8	poly(ADP-ribose) polymerase family member 8
80201	3.15e-05	8.89e-07	0.7293	4.914771	3.58436	490.11	HKDC1	hexokinase domain containing 1
414235	3.19e-05	9.03e-07	0.5587	-4.911649	-2.7443358	25.85	DIP2C-AS1	DIP2C antisense RNA 1
473	3.30e-05	9.36e-07	0.0866	4.904709	0.4247762	6606.08	RERE	arginine-glutamic acid dipeptide repeats
5001	3.33e-05	9.45e-07	0.1103	-4.902836	-0.5409988	4417.99	ORC5	origin recognition complex subunit 5
105378513	3.33e-05	9.48e-07	0.3918	4.902182	1.9207142	210.73	LOC105378513	uncharacterized LOC105378513
100271835	3.43e-05	9.78e-07	0.1852	4.89598	0.9065771	56.06	LIMS3-LOC440895	LIMS3-LOC440895 readthrough
154091	3.43e-05	9.80e-07	0.7855	4.895605	3.8453848	491.68	SLC2A12	solute carrier family 2 member 12
2566	3.44e-05	9.84e-07	1.7884	-4.894741	-8.7535483	50.19	GABRG2	gamma-aminobutyric acid type A receptor subunit gamma2
55697	3.44e-05	9.84e-07	0.1287	4.894741	0.6297679	3012.74	VAC14	VAC14 component of PIKFYVE complex
730092	3.48e-05	9.98e-07	0.6183	4.892074	3.0249981	76.86	RRN3P1	RRN3 pseudogene 1
112268430	3.60e-05	1.03e-06	0.3338	4.884895	1.6304174	454.79	LOC112268430
3219	3.66e-05	1.05e-06	0.9106	4.881124	4.4447484	1220.88	HOXB9	homeobox B9
10855	3.74e-05	1.08e-06	0.2416	4.876726	1.1782451	245.71	HPSE	heparanase
22837	3.76e-05	1.09e-06	0.42	4.874928	2.0474211	414.6	COBLL1	cordon-bleu WH2 repeat protein like 1
440730	3.79e-05	1.10e-06	0.7122	-4.873322	-3.4706611	96.71	TRIM67	tripartite motif containing 67
57217	3.81e-05	1.11e-06	0.1861	-4.871718	-0.9067728	638.16	TTC7A	tetratricopeptide repeat domain 7A
962	3.83e-05	1.12e-06	1.2146	-4.869858	-5.9147113	35.04	CD48	CD48 molecule
1364	3.83e-05	1.12e-06	0.6255	4.869946	3.045936	48.39	CLDN4	claudin 4
55884	3.87e-05	1.13e-06	0.0595	4.867727	0.2897303	8730.02	WSB2	WD repeat and SOCS box containing 2
102724334	3.87e-05	1.13e-06	0.416	4.867334	2.0246185	12.34	LOC102724334	histone H2B type F-S-like
56106	3.87e-05	1.13e-06	0.3095	-4.866792	-1.5063677	1544.58	PCDHGA10	protocadherin gamma subfamily A, 10
56033	3.96e-05	1.16e-06	1.45	-4.861984	-7.0500564	15.43	BARX1	BARX homeobox 1
386757	3.96e-05	1.16e-06	1.0704	-4.861601	-5.2040303	137.95	SLC6A10P	solute carrier family 6 member 10, pseudogene
26354	4.12e-05	1.21e-06	0.1504	-4.853409	-0.7301144	12106.93	GNL3	G protein nucleolar 3
4111	4.15e-05	1.22e-06	2.1659	-4.851621	-10.5081885	2903.1	MAGEA12	MAGE family member A12
79728	4.16e-05	1.23e-06	0.0892	4.850856	0.4328045	2775.51	PALB2	partner and localizer of BRCA2
113218487	4.28e-05	1.27e-06	0.077	-4.844723	-0.3730249	8015.42	MIR10394	microRNA 10394
4914	4.29e-05	1.27e-06	0.6386	-4.843707	-3.0933978	24.57	NTRK1	neurotrophic receptor tyrosine kinase 1
27443	4.29e-05	1.27e-06	0.4823	4.843885	2.3361712	1104.62	CECR2	CECR2 histone acetyl-lysine reader
101926963	4.37e-05	1.30e-06	1.3005	4.839574	6.2936471	321.34	PRKAR1B-AS1	PRKAR1B antisense RNA 1
401466	4.38e-05	1.31e-06	0.1744	-4.838413	-0.8435863	4476.3	RBIS	ribosomal biogenesis factor
374920	4.38e-05	1.31e-06	0.1138	-4.838594	-0.5505235	459.82	ZSWIM9	zinc finger SWIM-type containing 9
55879	4.38e-05	1.31e-06	1.475	-4.838052	-7.1363048	115.07	GABRQ	gamma-aminobutyric acid type A receptor subunit theta
151009	4.51e-05	1.35e-06	0.8719	-4.831849	-4.2128703	89.63	LINC01106	long intergenic non-protein coding RNA 1106
123283	4.52e-05	1.36e-06	0.2588	-4.831225	-1.2503398	1176	TARS3	threonyl-tRNA synthetase 3
7837	4.58e-05	1.38e-06	0.7722	-4.827924	-3.7283109	5327.59	PXDN	peroxidasin
11238	4.61e-05	1.39e-06	0.6194	4.826324	2.9892099	728.48	CA5B	carbonic anhydrase 5B
107984449	4.68e-05	1.41e-06	1.0518	-4.823127	-5.0730516	35.38	LOC107984449	uncharacterized LOC107984449
342897	4.73e-05	1.43e-06	1.0244	-4.820635	-4.9380812	113.17	NCCRP1	NCCRP1, F-box associated domain containing
1460	4.76e-05	1.44e-06	0.0946	-4.818952	-0.4559517	7928.57	CSNK2B	casein kinase 2 beta
283922	4.76e-05	1.44e-06	0.2923	4.818741	1.4083481	243.07	PDPR2P	pyruvate dehydrogenase phosphatase regulatory subunit 2, pseudogene
6096	4.87e-05	1.49e-06	1.2314	-4.813075	-5.9267759	43.03	RORB	RAR related orphan receptor B
102	4.87e-05	1.49e-06	0.2105	-4.812473	-1.0127925	23312	ADAM10	ADAM metallopeptidase domain 10
6095	4.87e-05	1.49e-06	0.4837	4.812792	2.3277142	205.51	RORA	RAR related orphan receptor A
84954	4.87e-05	1.49e-06	0.1698	4.812963	0.8173636	654.7	MPND	MPN domain containing
1047	4.92e-05	1.51e-06	0.7047	-4.809863	-3.3896141	28.55	CLGN	calmegin
107985414	4.92e-05	1.51e-06	0.4429	4.809854	2.1301052	30.87	LOC107985414	uncharacterized LOC107985414
55301	4.93e-05	1.52e-06	0.9848	4.809064	4.7361212	24.62	OLAH	oleoyl-ACP hydrolase
54145	4.95e-05	1.53e-06	0.3981	4.807809	1.9138385	14.21	H2BC12L	H2B clustered histone 12 like
10253	5.00e-05	1.54e-06	0.3039	4.805545	1.4603195	2781.18	SPRY2	sprouty RTK signaling antagonist 2
548644	5.03e-05	1.55e-06	0.0613	4.804159	0.2944756	1125.11	POLR2J3	RNA polymerase II subunit J3
102465133	5.28e-05	1.63e-06	0.0985	-4.794044	-0.4723753	225.89	MIR6125	microRNA 6125
641776	5.33e-05	1.65e-06	0.5421	-4.791855	-2.5978016	164.49	SPDYE14	speedy/RINGO cell cycle regulator family member E14
344558	5.34e-05	1.66e-06	0.6993	-4.790768	-3.3502908	2386.43	SH3RF3	SH3 domain containing ring finger 3
65008	5.34e-05	1.66e-06	0.1086	-4.7908	-0.5202335	1573.5	MRPL1	mitochondrial ribosomal protein L1
101927070	5.36e-05	1.67e-06	0.5582	-4.789649	-2.6737531	47.42	LINC02611	long intergenic non-protein coding RNA 2611
4109	5.40e-05	1.69e-06	1.9091	-4.787773	-9.1401979	65.61	MAGEA10	MAGE family member A10
10536	5.50e-05	1.72e-06	0.3519	-4.783516	-1.6833168	2869.54	P3H3	prolyl 3-hydroxylase 3
112268147	5.50e-05	1.72e-06	0.218	4.783414	1.0428906	146.77	LOC112268147
64065	5.55e-05	1.74e-06	1.1978	-4.781327	-5.7270913	927.57	PERP	p53 apoptosis effector related to PMP22
342667	5.61e-05	1.76e-06	0.7476	-4.778888	-3.572574	21.69	STAC2	SH3 and cysteine rich domain 2
130367	5.74e-05	1.81e-06	0.4241	-4.773702	-2.024642	56.39	SGPP2	sphingosine-1-phosphate phosphatase 2
105375047	5.76e-05	1.82e-06	1.4557	-4.772697	-6.9475053	28.1	LOC105375047	uncharacterized LOC105375047
256126	5.80e-05	1.83e-06	0.3717	4.771186	1.7734585	116.39	SYCE2	synaptonemal complex central element protein 2
28970	5.84e-05	1.85e-06	0.2542	-4.769334	-1.2125836	2489.75	C11orf54	chromosome 11 open reading frame 54
92521	5.94e-05	1.88e-06	0.3392	4.765557	1.6166989	1662.62	SPECC1	sperm antigen with calponin homology and coiled-coil domains 1
100500820	6.10e-05	1.94e-06	0.1102	-4.759723	-0.5245324	1344.87	MIR3655	microRNA 3655
100507194	6.10e-05	1.94e-06	1.1372	4.759434	5.412639	203.51	LINC02525	long intergenic non-protein coding RNA 2525
152273	6.12e-05	1.95e-06	1.3419	4.758605	6.3855917	1021	FGD5	FYVE, RhoGEF and PH domain containing 5
84876	6.14e-05	1.96e-06	0.2385	4.757498	1.13477	4744.19	ORAI1	ORAI calcium release-activated calcium modulator 1
10081	6.38e-05	2.04e-06	0.1224	4.749307	0.5811282	3007.21	PDCD7	programmed cell death 7
107986564	6.48e-05	2.08e-06	0.2419	4.74592	1.1479681	60.92	LOC107986564	uncharacterized LOC107986564
5923	6.55e-05	2.10e-06	0.7949	-4.743344	-3.7705708	159.16	RASGRF1	Ras protein specific guanine nucleotide releasing factor 1
29106	6.74e-05	2.16e-06	0.6558	4.737388	3.1070127	133.64	SCG3	secretogranin III
10964	6.78e-05	2.18e-06	1.2531	-4.735679	-5.9340977	2533.19	IFI44L	interferon induced protein 44 like
23576	6.82e-05	2.20e-06	0.2418	4.734297	1.1449425	1508.86	DDAH1	dimethylarginine dimethylaminohydrolase 1
283459	6.84e-05	2.21e-06	0.0589	4.733337	0.279024	7383.32	GATC	glutamyl-tRNA amidotransferase subunit C
25927	6.84e-05	2.21e-06	0.6025	4.732812	2.851287	771.08	CNRIP1	cannabinoid receptor interacting protein 1
1513	6.99e-05	2.27e-06	1.2601	-4.728089	-5.9579786	12584.54	CTSK	cathepsin K
107986594	7.12e-05	2.31e-06	0.8427	-4.724071	-3.9809887	40.01	LOC107986594	uncharacterized LOC107986594
7936	7.43e-05	2.42e-06	0.1537	-4.714969	-0.7246691	7417.25	NELFE	negative elongation factor complex member E
6720	7.44e-05	2.42e-06	0.2451	4.714533	1.155562	3642.31	SREBF1	sterol regulatory element binding transcription factor 1
1131	7.47e-05	2.44e-06	1.3129	-4.713424	-6.1881273	74.22	CHRM3	cholinergic receptor muscarinic 3
107986303	7.48e-05	2.44e-06	0.2227	4.712692	1.0495689	373.9	LOC107986303
283659	7.62e-05	2.49e-06	0.1724	-4.708684	-0.8117096	3880.55	PRTG	protogenin
4986	7.69e-05	2.52e-06	0.8836	-4.706444	-4.1584741	13.57	OPRK1	opioid receptor kappa 1
3983	7.73e-05	2.54e-06	0.9876	4.705085	4.6468546	2566.7	ABLIM1	actin binding LIM protein 1
720	7.78e-05	2.56e-06	0.7398	-4.703487	-3.4796294	290.33	C4A	complement C4A (Rodgers blood group)
23092	7.92e-05	2.61e-06	0.3118	4.699404	1.4650853	661.19	ARHGAP26	Rho GTPase activating protein 26
4435	7.95e-05	2.62e-06	0.3349	-4.698265	-1.5732852	12323.91	CITED1	Cbp/p300 interacting transactivator with Glu/Asp rich carboxy-terminal domain 1
1768	8.09e-05	2.68e-06	0.5988	-4.693852	-2.8107976	18.9	DNAH6	dynein axonemal heavy chain 6
105378153	8.09e-05	2.67e-06	0.9171	4.694421	4.3054584	83.17	LOC105378153	uncharacterized LOC105378153
83698	8.09e-05	2.68e-06	0.8084	-4.693819	-3.7945232	51.76	CALN1	calneuron 1
3162	8.14e-05	2.70e-06	0.498	-4.692081	-2.3367981	4354.18	HMOX1	heme oxygenase 1
721	8.18e-05	2.72e-06	0.7542	-4.69074	-3.5375472	245.72	C4B	complement C4B (Chido blood group)
202052	8.24e-05	2.75e-06	0.1551	-4.688613	-0.7271347	1484.39	DNAJC18	DnaJ heat shock protein family (Hsp40) member C18
101927151	8.24e-05	2.75e-06	0.0981	-4.688669	-0.4597739	477.44	LINC02987	long intergenic non-protein coding RNA 2987
4233	8.31e-05	2.78e-06	0.4214	-4.686477	-1.9748977	77733.55	MET	MET proto-oncogene, receptor tyrosine kinase
23446	8.34e-05	2.79e-06	0.4392	4.685427	2.0578998	7843.28	SLC44A1	solute carrier family 44 member 1
9908	8.47e-05	2.84e-06	0.0925	4.681927	0.4332844	31917.27	G3BP2	G3BP stress granule assembly factor 2
5447	8.57e-05	2.88e-06	0.3456	-4.679207	-1.617087	30267.98	POR	cytochrome p450 oxidoreductase
200958	8.66e-05	2.91e-06	0.8892	-4.676897	-4.1587982	29.37	MUC20	mucin 20, cell surface associated
100528064	8.67e-05	2.92e-06	0.1537	-4.67636	-0.7187706	4052.04	NEDD8-MDP1	NEDD8-MDP1 readthrough
10930	8.82e-05	2.98e-06	0.971	-4.672486	-4.5368178	98.57	APOBEC2	apolipoprotein B mRNA editing enzyme catalytic subunit 2
7739	8.86e-05	3.00e-06	0.4772	-4.671133	-2.2288591	633.5	ZNF185	zinc finger protein 185 with LIM domain
4026	8.87e-05	3.00e-06	0.1396	4.670604	0.6518637	4727.77	LPP	LIM domain containing preferred translocation partner in lipoma
100505994	8.89e-05	3.02e-06	0.6717	-4.669773	-3.1366533	41.26	LUCAT1	lung cancer associated transcript 1
2632	8.90e-05	3.02e-06	0.2626	-4.669353	-1.2260681	4814.58	GBE1	1,4-alpha-glucan branching enzyme 1
84131	8.93e-05	3.04e-06	0.1386	4.668277	0.6467988	2245.33	CEP78	centrosomal protein 78
101927688	8.93e-05	3.04e-06	0.234	-4.668005	-1.0922176	49.45	SEPTIN4-AS1	SEPTIN4 antisense RNA 1
1537	9.04e-05	3.09e-06	0.2018	-4.664988	-0.9411661	14511.87	CYC1	cytochrome c1
55970	9.12e-05	3.13e-06	0.1787	4.662258	0.8332965	22012.35	GNG12	G protein subunit gamma 12
3791	9.12e-05	3.13e-06	0.6238	4.662286	2.9083197	1160.56	KDR	kinase insert domain receptor
85364	9.12e-05	3.12e-06	0.4156	4.662665	1.9376417	2715.88	ZCCHC3	zinc finger CCHC-type containing 3
375033	9.13e-05	3.13e-06	1.2696	4.661791	5.9188219	276.55	PEAR1	platelet endothelial aggregation receptor 1
339896	9.22e-05	3.17e-06	1.0251	4.659465	4.7766415	126.34	GADL1	glutamate decarboxylase like 1
5917	9.27e-05	3.20e-06	0.1425	-4.657865	-0.6639756	10629.93	RARS1	arginyl-tRNA synthetase 1
80329	9.29e-05	3.20e-06	1.5385	-4.657267	-7.1652697	654.03	ULBP1	UL16 binding protein 1
51375	9.52e-05	3.29e-06	0.246	4.651817	1.1445201	1061.86	SNX7	sorting nexin 7
834	9.75e-05	3.37e-06	1.313	-4.646686	-6.1010325	1071.63	CASP1	caspase 1
26797	9.81e-05	3.40e-06	0.1631	-4.644956	-0.7575107	105.19	SNORD52	small nucleolar RNA, C/D box 52
100134938	9.81e-05	3.41e-06	0.1917	4.644688	0.8902985	449.68	UPK3BL1	uroplakin 3B like 1
414245	9.84e-05	3.42e-06	0.1662	4.643709	0.7718466	233.11	DNAJC9-AS1	DNAJC9 and MRPS16 antisense RNA 1
100528062	9.88e-05	3.44e-06	0.361	-4.642654	-1.676072	1816.81	ARMCX5-GPRASP2	ARMCX5-GPRASP2 readthrough
10574	1.00e-04	3.49e-06	0.0846	-4.639619	-0.3926239	41571.44	CCT7	chaperonin containing TCP1 subunit 7
5269	1.01e-04	3.55e-06	0.3216	4.636071	1.4908679	5439	SERPINB6	serpin family B member 6
3696	1.01e-04	3.54e-06	1.0611	-4.636541	-4.9198108	8286.03	ITGB8	integrin subunit beta 8
4128	1.01e-04	3.55e-06	1.2618	-4.636135	-5.8497949	518.03	MAOA	monoamine oxidase A
11080	1.02e-04	3.58e-06	0.2808	-4.634239	-1.3015249	7792.27	DNAJB4	DnaJ heat shock protein family (Hsp40) member B4
3615	1.02e-04	3.58e-06	0.1718	-4.634393	-0.7961607	27010.52	IMPDH2	inosine monophosphate dehydrogenase 2
285141	1.02e-04	3.60e-06	0.7044	4.633099	3.263438	42.22	ERICH2	glutamate rich 2
9636	1.03e-04	3.63e-06	0.6382	-4.631672	-2.9560898	2418.52	ISG15	ISG15 ubiquitin like modifier
83449	1.04e-04	3.68e-06	0.4649	4.628828	2.1520685	25.02	PMFBP1	polyamine modulated factor 1 binding protein 1
6415	1.06e-04	3.76e-06	0.1516	-4.624073	-0.7009297	10232.06	SELENOW	selenoprotein W
9915	1.08e-04	3.81e-06	0.6528	4.621228	3.0169424	1016.7	ARNT2	aryl hydrocarbon receptor nuclear translocator 2
200844	1.11e-04	3.94e-06	0.2787	-4.614635	-1.2861114	249.47	CFAP20DC	CFAP20 domain containing
6397	1.11e-04	3.96e-06	0.3203	4.613641	1.4776658	6700.33	SEC14L1	SEC14 like lipid binding 1
201134	1.12e-04	3.97e-06	0.2506	4.6127	1.1560039	490.57	CEP112	centrosomal protein 112
359845	1.13e-04	4.02e-06	0.2104	4.61059	0.9700003	6176.06	RFLNB	refilin B
1361	1.13e-04	4.02e-06	1.0381	4.610192	4.7858661	129.1	CPB2	carboxypeptidase B2
30845	1.13e-04	4.04e-06	1.3661	-4.609084	-6.2962534	1144.36	EHD3	EH domain containing 3
107985004	1.13e-04	4.05e-06	1.9068	-4.608917	-8.7881865	51.41	LOC107985004	uncharacterized LOC107985004
113763	1.14e-04	4.07e-06	0.9678	-4.607542	-4.4589667	660.87	ZBED10P	zinc finger BED-type containing 10, pseudogene
65243	1.14e-04	4.11e-06	0.644	4.605971	2.9661978	421.22	ZFP69B	ZFP69 zinc finger protein B
5073	1.15e-04	4.13e-06	0.1408	4.604537	0.6484226	6037.34	PARN	poly(A)-specific ribonuclease
149951	1.15e-04	4.15e-06	0.0741	4.603756	0.3409306	3324.23	COMMD7	COMM domain containing 7
100113407	1.15e-04	4.16e-06	0.2945	4.603153	1.3557987	1112.95	TMEM170B	transmembrane protein 170B
22876	1.16e-04	4.19e-06	0.3798	4.601894	1.7477528	7076.06	INPP5F	inositol polyphosphate-5-phosphatase F
79642	1.16e-04	4.20e-06	0.591	4.601401	2.7192349	136.49	ARSJ	arylsulfatase family member J
107986820	1.16e-04	4.20e-06	1.0507	-4.601183	-4.8345811	285.11	LOC107986820	uncharacterized LOC107986820
113675	1.16e-04	4.21e-06	0.2377	-4.600777	-1.0936066	1048.91	SDSL	serine dehydratase like
6205	1.18e-04	4.27e-06	0.1849	-4.597677	-0.8501982	66467.54	RPS11	ribosomal protein S11
55760	1.18e-04	4.29e-06	0.1532	4.59705	0.7040517	4865.2	DHX32	DEAH-box helicase 32 (putative)
5930	1.20e-04	4.36e-06	0.1016	4.593227	0.4665967	7006.58	RBBP6	RB binding protein 6, ubiquitin ligase
65117	1.21e-04	4.42e-06	0.104	4.590527	0.4772616	5349.11	RSRC2	arginine and serine rich coiled-coil 2
30844	1.22e-04	4.45e-06	0.2359	4.589021	1.0824162	4399.21	EHD4	EH domain containing 4
57669	1.22e-04	4.48e-06	0.3634	4.587734	1.6672928	4106.28	EPB41L5	erythrocyte membrane protein band 4.1 like 5
167691	1.22e-04	4.48e-06	0.358	4.587611	1.6422459	221	LCA5	lebercilin LCA5
101927044	1.22e-04	4.49e-06	0.5085	4.587287	2.3326637	10.03	LOC101927044	uncharacterized LOC101927044
101929072	1.22e-04	4.50e-06	0.5639	-4.586891	-2.5865134	71	MICA-AS1	MICA antisense RNA 1
9921	1.23e-04	4.54e-06	0.1142	4.584844	0.5237116	8622.82	RNF10	ring finger protein 10
100131067	1.25e-04	4.61e-06	0.2103	-4.581818	-0.9637534	1050.81	CKMT2-AS1	CKMT2 antisense RNA 1
441178	1.25e-04	4.62e-06	1.0589	-4.581245	-4.8508584	179.63	LINC02487	long intergenic non-protein coding RNA 2487
5471	1.26e-04	4.66e-06	0.1426	-4.579559	-0.6530702	5203.07	PPAT	phosphoribosyl pyrophosphate amidotransferase
642658	1.26e-04	4.68e-06	0.1887	-4.578479	-0.8638457	717.56	SCX	scleraxis bHLH transcription factor
23158	1.28e-04	4.75e-06	0.4036	4.575432	1.846649	1332.38	TBC1D9	TBC1 domain family member 9
28999	1.32e-04	4.90e-06	0.2465	4.569192	1.1264701	451.65	KLF15	KLF transcription factor 15
100289092	1.32e-04	4.90e-06	0.2728	4.568811	1.2465233	70.03	ATP2A1-AS1	ATP2A1 antisense RNA 1
116254	1.33e-04	4.97e-06	0.1656	-4.56623	-0.7561679	2617.99	GINM1	glycosylated integral membrane protein 1
23176	1.34e-04	4.98e-06	0.112	4.565553	0.5111561	4379.79	SEPTIN8	septin 8
3782	1.34e-04	5.00e-06	1.0759	-4.564925	-4.9113449	40.46	KCNN3	potassium calcium-activated channel subfamily N member 3
8202	1.37e-04	5.11e-06	0.1803	-4.56003	-0.8219835	4719.67	NCOA3	nuclear receptor coactivator 3
340578	1.37e-04	5.13e-06	0.9693	-4.559282	-4.4191693	82.81	DCAF12L2	DDB1 and CUL4 associated factor 12 like 2
8707	1.40e-04	5.24e-06	0.6464	-4.554853	-2.9441659	186.12	B3GALT2	beta-1,3-galactosyltransferase 2
5801	1.40e-04	5.25e-06	0.5975	-4.554623	-2.7214668	43.96	PTPRR	protein tyrosine phosphatase receptor type R
102724646	1.40e-04	5.28e-06	0.243	4.553183	1.1064864	32.88	LOC102724646	uncharacterized LOC102724646
100506994	1.41e-04	5.33e-06	0.136	-4.551395	-0.6191116	460.83	PTPRG-AS1	PTPRG antisense RNA 1
64428	1.41e-04	5.33e-06	0.1635	4.551463	0.743961	1393.46	CIAO3	cytosolic iron-sulfur assembly component 3
10116	1.43e-04	5.39e-06	0.1588	4.549009	0.722366	9344.41	FEM1B	fem-1 homolog B
5162	1.43e-04	5.40e-06	0.1117	-4.548591	-0.5078807	5536.4	PDHB	pyruvate dehydrogenase E1 subunit beta
283551	1.44e-04	5.47e-06	0.6496	4.545815	2.9531719	544.56	LINC01588	long intergenic non-protein coding RNA 1588
137196	1.46e-04	5.55e-06	0.3803	-4.543023	-1.7276366	186.6	CCDC26	CCDC26 long non-coding RNA
105373250	1.46e-04	5.56e-06	0.2357	-4.542651	-1.0706135	232.46	LOC105373250	uncharacterized LOC105373250
400464	1.49e-04	5.65e-06	0.8483	4.53901	3.8504642	51.27	LOC400464	ubiquitin conjugating enzyme E2 Q2 pseudogene
285505	1.51e-04	5.75e-06	0.841	4.535252	3.8143403	111.5	GASK1B-AS1	GASK1B antisense RNA 1
644524	1.51e-04	5.75e-06	0.5577	4.535355	2.5295658	455.36	NKX2-4	NK2 homeobox 4
145553	1.53e-04	5.85e-06	0.2017	-4.531797	-0.9141683	415.9	MDP1	magnesium dependent phosphatase 1
100303491	1.56e-04	5.96e-06	0.1473	-4.52776	-0.667076	481.8	ZEB2-AS1	ZEB2 antisense RNA 1
9481	1.57e-04	6.04e-06	0.5558	4.525094	2.5148743	81.23	SLC25A27	solute carrier family 25 member 27
100506804	1.57e-04	6.03e-06	0.324	-4.525175	-1.4661131	25.14	TMEM30A-DT	TMEM30A divergent transcript
2335	1.58e-04	6.08e-06	0.3677	4.523466	1.6633237	30413.91	FN1	fibronectin 1
57171	1.58e-04	6.09e-06	0.0983	4.523229	0.4444188	1274.01	DOLPP1	dolichyldiphosphatase 1
10963	1.58e-04	6.08e-06	0.1546	-4.523554	-0.6994128	37910.48	STIP1	stress induced phosphoprotein 1
100316904	1.59e-04	6.13e-06	1.2987	-4.521808	-5.8726646	445.06	SAP25	Sin3A associated protein 25
57822	1.60e-04	6.17e-06	0.8338	-4.520639	-3.7693421	21.27	GRHL3	grainyhead like transcription factor 3
692199	1.60e-04	6.19e-06	0.1726	-4.519653	-0.7801248	78.65	SNORD84	small nucleolar RNA, C/D box 84
9649	1.61e-04	6.24e-06	0.2534	4.518044	1.1449013	265.12	RALGPS1	Ral GEF with PH domain and SH3 binding motif 1
117283	1.64e-04	6.35e-06	0.493	-4.514512	-2.2255284	919.16	IP6K3	inositol hexakisphosphate kinase 3
105378029	1.67e-04	6.48e-06	0.8918	-4.509994	-4.0218789	48.99	LOC105378029	uncharacterized LOC105378029
29943	1.68e-04	6.53e-06	1.069	-4.508443	-4.8197137	123.85	PADI1	peptidyl arginine deiminase 1
2979	1.74e-04	6.77e-06	0.5467	-4.500937	-2.4607154	42.06	GUCA1B	guanylate cyclase activator 1B
27300	1.74e-04	6.78e-06	0.4163	-4.500333	-1.8736496	971.27	ZNF544	zinc finger protein 544
2026	1.74e-04	6.80e-06	0.8346	-4.499874	-3.7556595	3713.67	ENO2	enolase 2
23014	1.77e-04	6.92e-06	0.1748	4.496048	0.7858159	3052.09	FBXO21	F-box protein 21
4792	1.78e-04	6.97e-06	0.2282	-4.494494	-1.0257758	1358.62	NFKBIA	NFKB inhibitor alpha
56169	1.78e-04	6.99e-06	1.0836	-4.493928	-4.8696725	143.48	GSDMC	gasdermin C
22880	1.80e-04	7.09e-06	0.0748	4.491023	0.3360472	3740.86	MORC2	MORC family CW-type zinc finger 2
6649	1.82e-04	7.17e-06	0.5319	4.488519	2.3875899	638.09	SOD3	superoxide dismutase 3
9227	1.84e-04	7.23e-06	1.2577	4.486807	5.6429988	404.84	LRAT	lecithin retinol acyltransferase
2495	1.84e-04	7.26e-06	0.4335	-4.485818	-1.9446139	90389.39	FTH1	ferritin heavy chain 1
641516	1.84e-04	7.27e-06	1.751	-4.485639	-7.8542349	26.91	KC6	keratoconus gene 6
54956	1.86e-04	7.37e-06	0.252	4.482605	1.1296475	507.38	PARP16	poly(ADP-ribose) polymerase family member 16
375444	1.87e-04	7.42e-06	0.2004	-4.481129	-0.8980096	1750.71	C5orf34	chromosome 5 open reading frame 34
102465694	1.88e-04	7.47e-06	0.3947	-4.479709	-1.7680932	28.12	MIR7161	microRNA 7161
221883	1.98e-04	7.85e-06	0.4725	-4.469154	-2.1117873	117.98	HOXA11-AS	HOXA11 antisense RNA
9353	1.98e-04	7.87e-06	0.2931	4.468595	1.3099307	401.42	SLIT2	slit guidance ligand 2
9948	1.99e-04	7.95e-06	0.1518	4.466441	0.6781156	26746.1	WDR1	WD repeat domain 1
10157	1.99e-04	7.95e-06	0.3713	4.466431	1.6583452	1428.29	AASS	aminoadipate-semialdehyde synthase
84502	1.99e-04	7.91e-06	1.2603	-4.467553	-5.6303922	158.39	JPH4	junctophilin 4
100847042	1.99e-04	7.95e-06	0.6822	4.46654	3.0469457	16.95	MIR5572	microRNA 5572
535	1.99e-04	7.93e-06	0.2885	-4.466991	-1.2888849	12586.81	ATP6V0A1	ATPase H+ transporting V0 subunit a1
153090	1.99e-04	7.98e-06	0.1271	4.465842	0.5677426	3615.77	DAB2IP	DAB2 interacting protein
130074	1.99e-04	7.99e-06	0.112	4.465478	0.5001203	13926.03	FAM168B	family with sequence similarity 168 member B
253832	2.00e-04	8.04e-06	0.2238	4.464003	0.9989429	4464.41	ZDHHC20	zinc finger DHHC-type palmitoyltransferase 20
634	2.00e-04	8.04e-06	0.2387	-4.464154	-1.0654116	2500.43	CEACAM1	CEA cell adhesion molecule 1
105378410	2.02e-04	8.14e-06	0.2434	4.461414	1.0861104	31.43	LOC105378410	uncharacterized LOC105378410
284047	2.02e-04	8.17e-06	0.7858	4.460659	3.5053501	213.53	CCDC144BP	coiled-coil domain containing 144B, pseudogene
6536	2.05e-04	8.29e-06	0.8527	-4.457681	-3.8011105	161.02	SLC6A9	solute carrier family 6 member 9
8310	2.05e-04	8.28e-06	0.1538	4.457888	0.6858175	1290.85	ACOX3	acyl-CoA oxidase 3, pristanoyl
2919	2.05e-04	8.33e-06	1.5653	-4.456613	-6.9761159	117.48	CXCL1	C-X-C motif chemokine ligand 1
130733	2.06e-04	8.37e-06	0.6945	4.455593	3.0943701	266.45	TMEM178A	transmembrane protein 178A
148398	2.07e-04	8.40e-06	0.2672	-4.454624	-1.1904006	706.65	SAMD11	sterile alpha motif domain containing 11
105378698	2.07e-04	8.44e-06	0.2864	4.453776	1.2756952	24.76	LOC105378698	uncharacterized LOC105378698
112268439	2.07e-04	8.44e-06	0.6502	4.453827	2.8959975	22.45	LOC112268439	uncharacterized LOC112268439
102725044	2.09e-04	8.52e-06	0.1402	-4.45166	-0.6240308	246.19	LOC102725044	replaced by ID 161424
23418	2.10e-04	8.56e-06	1.2504	-4.450644	-5.5651953	1696.77	CRB1	crumbs cell polarity complex component 1
3115	2.11e-04	8.64e-06	1.1946	4.448727	5.3145161	280.2	HLA-DPB1	major histocompatibility complex, class II, DP beta 1
374354	2.11e-04	8.64e-06	0.1229	4.448608	0.546618	3976.76	NHLRC2	NHL repeat containing 2
7464	2.12e-04	8.68e-06	0.2009	4.447774	0.8935168	654.25	CORO2A	coronin 2A
1040	2.13e-04	8.75e-06	0.3496	4.44596	1.5541105	485.89	CDS1	CDP-diacylglycerol synthase 1
347733	2.13e-04	8.75e-06	0.5146	4.445938	2.2877159	4225.66	TUBB2B	tubulin beta 2B class IIb
728841	2.13e-04	8.77e-06	0.1555	-4.445452	-0.6913899	1858.06	NBPF8	NBPF member 8
1831	2.16e-04	8.92e-06	0.3535	4.441917	1.5703197	991.25	TSC22D3	TSC22 domain family member 3
30832	2.18e-04	8.98e-06	0.7478	4.440295	3.3204369	781.73	ZNF354C	zinc finger protein 354C
102724813	2.19e-04	9.05e-06	0.9887	-4.438643	-4.3886122	112.3	LOC102724813	protein FRG1B
7018	2.20e-04	9.12e-06	0.8892	4.437008	3.9452467	79.18	TF	transferrin
23533	2.25e-04	9.32e-06	0.8195	4.432276	3.632059	264.64	PIK3R5	phosphoinositide-3-kinase regulatory subunit 5
4983	2.28e-04	9.47e-06	0.579	4.428929	2.5645287	1296.55	OPHN1	oligophrenin 1
9976	2.29e-04	9.52e-06	0.5653	4.427798	2.5031986	114.42	CLEC2B	C-type lectin domain family 2 member B
11329	2.30e-04	9.56e-06	0.1435	-4.426939	-0.6352848	4922.73	STK38	serine/threonine kinase 38
89927	2.30e-04	9.57e-06	0.7561	4.426681	3.3471019	313.96	BMERB1	bMERB domain containing 1
6160	2.32e-04	9.68e-06	0.0905	-4.424149	-0.4004716	44328.62	RPL31	ribosomal protein L31
105372862	2.33e-04	9.72e-06	1.0861	-4.423242	-4.8041604	40.03	LOC105372862	uncharacterized LOC105372862
2261	2.34e-04	9.77e-06	0.239	-4.422191	-1.0567419	1445.33	FGFR3	fibroblast growth factor receptor 3
153478	2.37e-04	9.94e-06	0.9622	-4.418453	-4.2514885	2710.49	PLEKHG4B	pleckstrin homology and RhoGEF domain containing G4B
8812	2.37e-04	9.93e-06	0.0589	-4.418698	-0.2601116	3347.43	CCNK	cyclin K
5495	2.38e-04	9.98e-06	0.0921	4.417625	0.4066713	4363.44	PPM1B	protein phosphatase, Mg2+/Mn2+ dependent 1B
1745	2.39e-04	1.00e-05	0.8751	4.416549	3.864935	688.45	DLX1	distal-less homeobox 1
28820	2.39e-04	1.00e-05	0.5001	-4.416221	-2.2084898	28.58	IGLV1-51	immunoglobulin lambda variable 1-51
100652758	2.40e-04	1.01e-05	0.1379	-4.414824	-0.6086043	966.93	LOC100652758	uncharacterized LOC100652758
1936	2.42e-04	1.02e-05	0.1492	-4.412031	-0.6583541	32949.79	EEF1D	eukaryotic translation elongation factor 1 delta
161003	2.42e-04	1.02e-05	1.1398	4.411998	5.0286187	48.65	STOML3	stomatin like 3
10209	2.42e-04	1.02e-05	0.1778	-4.411974	-0.7843568	34715.72	EIF1	eukaryotic translation initiation factor 1
11145	2.44e-04	1.03e-05	1.0235	-4.409798	-4.5134842	865.8	PLAAT3	phospholipase A and acyltransferase 3
286101	2.51e-04	1.07e-05	0.1554	-4.403495	-0.6845071	3990.64	ZNF252P	zinc finger protein 252, pseudogene
197187	2.52e-04	1.07e-05	0.2431	4.40219	1.0700556	183.05	SNAI3-AS1	SNAI3 antisense RNA 1
84706	2.53e-04	1.08e-05	0.279	4.401031	1.2279323	827.6	GPT2	glutamic--pyruvic transaminase 2
80034	2.55e-04	1.08e-05	1.335	4.399755	5.8738691	90.04	CSRNP3	cysteine and serine rich nuclear protein 3
400745	2.56e-04	1.09e-05	0.2843	-4.398232	-1.2502296	401.78	SH2D5	SH2 domain containing 5
10417	2.56e-04	1.09e-05	0.9004	-4.397667	-3.959522	2635.88	SPON2	spondin 2
3308	2.56e-04	1.09e-05	0.1121	-4.397901	-0.493028	37431.28	HSPA4	heat shock protein family A (Hsp70) member 4
6769	2.57e-04	1.10e-05	0.7697	-4.397041	-3.384432	134.87	STAC	SH3 and cysteine rich domain
3667	2.59e-04	1.11e-05	0.3421	4.394591	1.503378	3928.73	IRS1	insulin receptor substrate 1
440482	2.59e-04	1.11e-05	0.3586	4.394407	1.5757869	243.14	ANKRD20A5P	ankyrin repeat domain 20 family member A5, pseudogene
151987	2.62e-04	1.12e-05	0.102	-4.391923	-0.4480445	7497.14	PPP4R2	protein phosphatase 4 regulatory subunit 2
64506	2.64e-04	1.14e-05	0.281	-4.38963	-1.2333331	2176.14	CPEB1	cytoplasmic polyadenylation element binding protein 1
5822	2.65e-04	1.14e-05	0.1701	-4.388856	-0.7464	3710.25	PWP2	PWP2 small subunit processome component
348751	2.65e-04	1.14e-05	0.3011	4.388086	1.3213465	126.79	FTCDNL1	formiminotransferase cyclodeaminase N-terminal like
101929586	2.65e-04	1.14e-05	0.6693	4.38823	2.9369735	30.46	LOC101929586	uncharacterized LOC101929586
105374997	2.67e-04	1.15e-05	1.8099	-4.386435	-7.9391899	76.68	LOC105374997	replaced by ID 222696
57000	2.67e-04	1.15e-05	0.3254	4.386245	1.4274558	476.33	GSN-AS1	GSN antisense RNA 1
10501	2.67e-04	1.16e-05	0.3696	-4.385666	-1.6209973	524.49	SEMA6B	semaphorin 6B
151278	2.68e-04	1.16e-05	0.6836	4.384329	2.997092	485.77	CCDC140	CCDC140 long non-coding RNA
1807	2.70e-04	1.18e-05	0.8639	-4.381788	-3.7854272	22.73	DPYS	dihydropyrimidinase
219539	2.70e-04	1.18e-05	0.6056	-4.381817	-2.6537816	156.7	YPEL4	yippee like 4
4987	2.70e-04	1.18e-05	0.4386	4.381999	1.9220636	277.91	OPRL1	opioid related nociceptin receptor 1
4232	2.73e-04	1.19e-05	1.0093	-4.379624	-4.4202695	1404.43	MEST	mesoderm specific transcript
10075	2.73e-04	1.19e-05	0.0987	4.379462	0.4323769	16846.08	HUWE1	HECT, UBA and WWE domain containing E3 ubiquitin protein ligase 1
2920	2.74e-04	1.20e-05	1.9143	-4.377671	-8.3799884	38.72	CXCL2	C-X-C motif chemokine ligand 2
221458	2.74e-04	1.20e-05	0.9212	-4.377672	-4.0327147	3706.39	KIF6	kinesin family member 6
6580	2.76e-04	1.21e-05	0.3903	-4.375966	-1.7078586	34.52	SLC22A1	solute carrier family 22 member 1
22921	2.85e-04	1.25e-05	0.1629	4.368542	0.7116985	1156.72	MSRB2	methionine sulfoxide reductase B2
83940	2.85e-04	1.25e-05	0.1724	-4.368183	-0.7532048	10548.15	TATDN1	TatD DNase domain containing 1
314	2.94e-04	1.29e-05	0.3259	-4.361209	-1.4212678	118.31	AOC2	amine oxidase copper containing 2
2184	2.98e-04	1.31e-05	0.1918	-4.358015	-0.8357807	4157.45	FAH	fumarylacetoacetate hydrolase
10627	3.00e-04	1.32e-05	0.2232	4.356112	0.9723695	13906.74	MYL12A	myosin light chain 12A
23562	3.01e-04	1.33e-05	1.1717	4.355714	5.1035307	166.6	CLDN14	claudin 14
154007	3.03e-04	1.34e-05	0.1741	4.353746	0.7581742	2190.2	SNRNP48	small nuclear ribonucleoprotein U11/U12 subunit 48
64283	3.06e-04	1.36e-05	1.1295	-4.351006	-4.914457	406.83	ARHGEF28	Rho guanine nucleotide exchange factor 28
968	3.06e-04	1.35e-05	0.5998	-4.35116	-2.6096598	8584.18	CD68	CD68 molecule
100128025	3.11e-04	1.38e-05	0.3141	4.346827	1.3654627	18.76	WWTR1-AS1	WWTR1 antisense RNA 1
3084	3.11e-04	1.38e-05	0.9095	-4.346978	-3.9537713	251.05	NRG1	neuregulin 1
105378130	3.13e-04	1.39e-05	0.6271	-4.345008	-2.7247636	251.4	LOC105378130	uncharacterized LOC105378130
100996506	3.15e-04	1.40e-05	0.183	4.343337	0.7946678	55.27	LOC100996506
8551	3.16e-04	1.41e-05	0.6853	4.342694	2.9762265	73.19	INE2	inactivation escape 2
2054	3.18e-04	1.42e-05	0.2683	4.340865	1.1648336	2332.92	STX2	syntaxin 2
84553	3.18e-04	1.42e-05	0.2655	4.340529	1.152369	430.5	FAXC	failed axon connections homolog, metaxin like GST domain containing
101927999	3.19e-04	1.43e-05	0.4598	-4.339938	-1.9954944	66.96	LOC101927999	putative uncharacterized protein FLJ44672
57003	3.24e-04	1.45e-05	0.0855	-4.336297	-0.3709314	17577.54	CCDC47	coiled-coil domain containing 47
139716	3.26e-04	1.46e-05	1.2257	-4.334467	-5.3127341	106.22	GAB3	GRB2 associated binding protein 3
80315	3.28e-04	1.47e-05	0.2226	-4.333107	-0.9644319	6628.79	CPEB4	cytoplasmic polyadenylation element binding protein 4
5372	3.28e-04	1.47e-05	0.0827	4.332796	0.3584217	1824.37	PMM1	phosphomannomutase 1
153572	3.29e-04	1.48e-05	1.3886	-4.331493	-6.0146045	351.6	IRX2	iroquois homeobox 2
51400	3.29e-04	1.48e-05	0.0942	-4.331282	-0.4082095	6480.94	PPME1	protein phosphatase methylesterase 1
222696	3.29e-04	1.48e-05	1.5039	-4.331013	-6.5134663	53.96	ZSCAN23	zinc finger and SCAN domain containing 23
28992	3.30e-04	1.49e-05	0.3858	4.32989	1.6705249	654.52	MACROD1	mono-ADP ribosylhydrolase 1
10144	3.37e-04	1.52e-05	0.1185	4.325439	0.5125888	1813.53	FAM13A	family with sequence similarity 13 member A
100505876	3.38e-04	1.53e-05	0.1044	-4.324185	-0.4514284	7392.96	CEBPZOS	CEBPZ opposite strand
11005	3.40e-04	1.54e-05	1.3536	-4.322857	-5.8512752	6.71	SPINK5	serine peptidase inhibitor Kazal type 5
100506990	3.42e-04	1.55e-05	0.3438	4.321486	1.4858082	212.63	FAM86B2-DT	FAM86B2 divergent transcript
54955	3.43e-04	1.56e-05	0.0681	-4.320432	-0.2943106	2731.94	C1orf109	chromosome 1 open reading frame 109
100289678	3.43e-04	1.56e-05	0.6023	-4.320345	-2.6022236	994.34	ZNF783	zinc finger protein 783
2643	3.45e-04	1.57e-05	0.1983	4.318861	0.8565834	429.55	GCH1	GTP cyclohydrolase 1
107986372	3.45e-04	1.57e-05	0.2763	4.318194	1.1930205	33.85	LOC107986372	mitochondrial import receptor subunit TOM5 homolog
107986373	3.45e-04	1.58e-05	0.2795	4.317761	1.2069568	34.07	LOC107986373	mitochondrial import receptor subunit TOM5 homolog
10652	3.51e-04	1.61e-05	0.1048	-4.31371	-0.4522472	14282.05	YKT6	YKT6 v-SNARE homolog
102723603	3.51e-04	1.60e-05	0.5862	-4.313848	-2.5286995	36.41	CDC27P11	cell division cycle 27 pseudogene 11
51663	3.53e-04	1.62e-05	0.1622	-4.312022	-0.6993946	15226.39	ZFR	zinc finger RNA binding protein
92609	3.53e-04	1.62e-05	0.1591	4.311625	0.6861787	7316.66	TIMM50	translocase of inner mitochondrial membrane 50
127833	3.61e-04	1.66e-05	0.5488	-4.30669	-2.3635901	21.79	SYT2	synaptotagmin 2
101927811	3.61e-04	1.66e-05	0.9786	-4.306753	-4.2145368	96.44	ITGB8-AS1	ITGB8 antisense RNA 1
51776	3.61e-04	1.66e-05	0.1629	4.305894	0.7012554	3443.88	MAP3K20	mitogen-activated protein kinase kinase kinase 20
55122	3.61e-04	1.66e-05	0.1575	-4.305981	-0.6782971	1087.92	AKIRIN2	akirin 2
80273	3.62e-04	1.67e-05	0.129	4.304739	0.5552569	5302.16	GRPEL1	GrpE like 1, mitochondrial
222166	3.62e-04	1.67e-05	0.4908	4.304517	2.1124537	4097.21	MTURN	maturin, neural progenitor differentiation regulator homolog
26809	3.62e-04	1.67e-05	0.3432	-4.304614	-1.4775417	14.69	SNORD42A	small nucleolar RNA, C/D box 42A
1746	3.63e-04	1.68e-05	0.8956	4.303924	3.8547738	96.76	DLX2	distal-less homeobox 2
91947	3.64e-04	1.69e-05	0.857	4.302917	3.6873921	1324.5	ARRDC4	arrestin domain containing 4
100507487	3.65e-04	1.69e-05	0.2262	4.302067	0.9732086	150.34	LINC02615	long intergenic non-protein coding RNA 2615
105379527	3.65e-04	1.70e-05	1.7407	-4.301605	-7.487628	20.86	LOC105379527	uncharacterized LOC105379527
440253	3.65e-04	1.70e-05	0.3607	4.30165	1.5517355	51.35	WHAMMP2	WHAMM pseudogene 2
51292	3.72e-04	1.73e-05	0.1679	-4.296974	-0.721676	4718.17	GMPR2	guanosine monophosphate reductase 2
54059	3.76e-04	1.75e-05	0.2202	-4.294134	-0.9453679	1391.91	YBEY	ybeY metalloendoribonuclease
130026	3.77e-04	1.76e-05	0.3357	4.293726	1.4412051	113.64	ICA1L	islet cell autoantigen 1 like
105373582	3.80e-04	1.78e-05	0.3946	4.29077	1.69304	149.54	LOC105373582	uncharacterized LOC105373582
28988	3.80e-04	1.78e-05	0.0969	-4.290849	-0.4158114	10550.91	DBNL	drebrin like
7699	3.80e-04	1.78e-05	0.1761	4.29134	0.7557205	1253.17	ZNF140	zinc finger protein 140
339665	3.80e-04	1.78e-05	0.1429	4.29108	0.6133933	388.36	SLC35E4	solute carrier family 35 member E4
105180390	3.82e-04	1.79e-05	0.5031	-4.289448	-2.1580348	137.47	SPDYE13	speedy/RINGO cell cycle regulator family member E13
101929780	3.82e-04	1.80e-05	0.1125	-4.288821	-0.4824581	471.04	NBPF25P	NBPF member 25, pseudogene
105755954	3.82e-04	1.80e-05	0.5926	-4.288885	-2.5417053	15.91	ADGRD1-AS1	ADGRD1 antisense RNA 1
107984118	3.86e-04	1.82e-05	1.0568	-4.286273	-4.5295448	16.69	LOC107984118	uncharacterized LOC107984118
100130548	3.88e-04	1.83e-05	0.4278	4.284999	1.8333174	12.37	LOC100130548	uncharacterized LOC100130548
183	3.89e-04	1.83e-05	0.8934	4.284272	3.8277471	620.14	AGT	angiotensinogen
1741	3.97e-04	1.87e-05	0.544	4.279455	2.3278774	426.47	DLG3	discs large MAGUK scaffold protein 3
100507254	4.03e-04	1.90e-05	0.7842	4.275884	3.3533244	25.53	LINC01013	long intergenic non-protein coding RNA 1013
127281	4.03e-04	1.91e-05	0.1523	-4.275283	-0.6511674	2431.49	PRXL2B	peroxiredoxin like 2B
102659353	4.03e-04	1.91e-05	0.2026	4.275337	0.8662488	885.81	THRIL	TNF and HNRNPL related immunoregulatory long non-coding RNA
440348	4.09e-04	1.94e-05	0.6248	-4.271432	-2.6686312	34.88	NPIPB15	nuclear pore complex interacting protein family member B15
140738	4.09e-04	1.95e-05	0.9184	-4.270821	-3.9223348	37.21	TMEM37	transmembrane protein 37
107986152	4.09e-04	1.95e-05	0.3823	-4.270623	-1.6327924	146.15	LOC107986152
55323	4.09e-04	1.95e-05	0.267	4.270687	1.1404571	305.7	LARP6	La ribonucleoprotein 6, translational regulator
80319	4.10e-04	1.96e-05	1.0211	4.269584	4.3595955	154.51	CXXC4	CXXC finger protein 4
10023	4.10e-04	1.96e-05	0.3712	4.269568	1.5850718	73.56	FRAT1	FRAT regulator of WNT signaling pathway 1
56261	4.10e-04	1.96e-05	0.6444	4.269498	2.7512667	5259.71	GPCPD1	glycerophosphocholine phosphodiesterase 1
6999	4.13e-04	1.97e-05	0.6426	-4.267737	-2.7426555	29.18	TDO2	tryptophan 2,3-dioxygenase
9148	4.13e-04	1.98e-05	1.0261	-4.267297	-4.3785113	439.22	NEURL1	neuralized E3 ubiquitin protein ligase 1
286336	4.15e-04	1.99e-05	0.5312	-4.265845	-2.2661547	1990.48	FAM78A	family with sequence similarity 78 member A
653483	4.20e-04	2.02e-05	0.6239	-4.263182	-2.6598751	37.45	AFDN-DT	AFDN divergent transcript
7752	4.20e-04	2.02e-05	0.1276	4.263137	0.5441383	1347.96	ZNF200	zinc finger protein 200
27333	4.26e-04	2.05e-05	0.2712	-4.259496	-1.1550534	2558.1	GOLIM4	golgi integral membrane protein 4
1296	4.32e-04	2.08e-05	0.8501	-4.255873	-3.6180084	63.06	COL8A2	collagen type VIII alpha 2 chain
100996746	4.41e-04	2.13e-05	0.5155	-4.251073	-2.1915185	207.15	SPDYE11	speedy/RINGO cell cycle regulator family member E11
85009	4.41e-04	2.13e-05	0.1733	4.25077	0.7365922	1423.59	MGC16025	uncharacterized LOC85009
7086	4.44e-04	2.14e-05	0.2887	-4.249456	-1.2269362	48572.24	TKT	transketolase
83930	4.47e-04	2.16e-05	0.1461	-4.247578	-0.6206298	8321.3	STARD3NL	STARD3 N-terminal like
554249	4.48e-04	2.17e-05	0.4771	4.246501	2.0260054	39.73	FAM88D	family with sequence similarity 88 member D
644068	4.51e-04	2.19e-05	0.5219	-4.24491	-2.2154949	70.87	RPS14P3	ribosomal protein S14 pseudogene 3
84126	4.51e-04	2.19e-05	0.142	-4.244683	-0.6029444	784.3	ATRIP	ATR interacting protein
7248	4.54e-04	2.20e-05	0.0981	4.243122	0.4164137	4848.68	TSC1	TSC complex subunit 1
4217	4.67e-04	2.27e-05	0.3501	-4.236293	-1.4829356	558.53	MAP3K5	mitogen-activated protein kinase kinase kinase 5
358	4.69e-04	2.28e-05	0.7157	-4.235107	-3.0311161	33.82	AQP1	aquaporin 1 (Colton blood group)
3156	4.70e-04	2.29e-05	0.2508	4.234453	1.0619115	18270.6	HMGCR	3-hydroxy-3-methylglutaryl-CoA reductase
11069	4.76e-04	2.32e-05	1.1764	4.23119	4.9776958	616.16	RAPGEF4	Rap guanine nucleotide exchange factor 4
594840	4.77e-04	2.33e-05	0.8442	-4.230592	-3.5716237	566.29	ZFAT-AS1	ZFAT antisense RNA 1
8794	4.80e-04	2.35e-05	1.3686	-4.228781	-5.7874513	110.17	TNFRSF10C	TNF receptor superfamily member 10c
4598	4.81e-04	2.35e-05	0.259	4.228376	1.095188	1441.9	MVK	mevalonate kinase
93622	4.86e-04	2.38e-05	0.1908	4.225558	0.8060791	748.79	LOC93622	Morf4 family associated protein 1 like 1
114049	4.89e-04	2.40e-05	0.1557	-4.223959	-0.6575368	9075.8	BUD23	BUD23 rRNA methyltransferase and ribosome maturation factor
4738	4.91e-04	2.41e-05	0.1659	-4.222955	-0.700582	4139.27	NEDD8	NEDD8 ubiquitin like modifier
114004397	4.94e-04	2.43e-05	0.4957	4.221485	2.0925698	1122.11	CA5BP1-CA5B	CA5BP1-CA5B readthrough
894	5.05e-04	2.49e-05	1.1816	-4.216096	-4.9818654	73.31	CCND2	cyclin D2
100507283	5.07e-04	2.50e-05	0.3863	4.214725	1.6279995	33.27	MSANTD2-AS1	MSANTD2 antisense RNA 1
90861	5.08e-04	2.51e-05	0.1915	4.213995	0.8068548	12843.7	JPT2	Jupiter microtubule associated homolog 2
150197	5.08e-04	2.51e-05	0.7247	-4.214104	-3.0537707	28.54	LINC00896	long intergenic non-protein coding RNA 896
57585	5.09e-04	2.52e-05	0.1516	4.213434	0.6387493	1994.46	CRAMP1	cramped chromatin regulator homolog 1
25813	5.10e-04	2.52e-05	0.1065	4.212785	0.4488542	10409.84	SAMM50	SAMM50 sorting and assembly machinery component
1974	5.11e-04	2.53e-05	0.1419	-4.211736	-0.5975597	25949.17	EIF4A2	eukaryotic translation initiation factor 4A2
162632	5.11e-04	2.53e-05	0.558	4.211775	2.3502491	373.76	USP32P1	ubiquitin specific peptidase 32 pseudogene 1
9902	5.14e-04	2.55e-05	1.0078	-4.210282	-4.2431889	3852.56	MRC2	mannose receptor C type 2
105372275	5.19e-04	2.58e-05	0.1677	4.207689	0.7058358	58.01	LOC105372275
79990	5.21e-04	2.59e-05	0.2604	-4.206433	-1.0954685	945.23	PLEKHH3	pleckstrin homology, MyTH4 and FERM domain containing H3
105369370	5.25e-04	2.62e-05	0.3352	-4.204588	-1.4095089	351.79	LOC105369370	uncharacterized LOC105369370
9797	5.29e-04	2.64e-05	0.1022	-4.202197	-0.4296205	4362.4	TATDN2	TatD DNase domain containing 2
253650	5.29e-04	2.64e-05	0.5625	-4.202323	-2.363857	80.68	ANKRD18A	ankyrin repeat domain 18A
171425	5.37e-04	2.68e-05	0.2836	4.198939	1.1907292	177.1	CLYBL	citramalyl-CoA lyase
10645	5.40e-04	2.70e-05	0.1544	4.197209	0.6481355	3943.34	CAMKK2	calcium/calmodulin dependent protein kinase kinase 2
57333	5.40e-04	2.71e-05	0.4172	-4.196786	-1.7507295	94.94	RCN3	reticulocalbin 3
140733	5.41e-04	2.71e-05	0.4379	4.196402	1.8376722	76.53	MACROD2	mono-ADP ribosylhydrolase 2
100289137	5.44e-04	2.73e-05	0.6762	-4.194663	-2.8366159	13.67	FAM95C	family with sequence similarity 95 member C
105371629	5.46e-04	2.74e-05	0.486	-4.19376	-2.0381089	40.97	LOC105371629	uncharacterized LOC105371629
107986273	5.53e-04	2.78e-05	1.0215	4.190642	4.2806817	53.36	LOC107986273
3065	5.54e-04	2.79e-05	0.1264	-4.190164	-0.5296837	9104.82	HDAC1	histone deacetylase 1
56123	5.62e-04	2.83e-05	0.9681	-4.186511	-4.0527971	311.48	PCDHB13	protocadherin beta 13
55030	5.63e-04	2.84e-05	0.0658	4.185987	0.275421	2089.38	FBXO34	F-box protein 34
57556	5.66e-04	2.86e-05	0.2975	4.184185	1.2449236	10476.75	SEMA6A	semaphorin 6A
6204	5.67e-04	2.87e-05	0.1101	-4.183655	-0.4605027	24956.6	RPS10	ribosomal protein S10
107985487	5.69e-04	2.88e-05	0.4314	4.182586	1.804369	10.43	LOC107985487
100996567	5.69e-04	2.89e-05	1.7582	-4.182331	-7.3534415	19.01	ANTXRLP1	ANTXR like pseudogene 1
154810	5.70e-04	2.89e-05	0.188	4.18174	0.7861023	4077.05	AMOTL1	angiomotin like 1
55275	5.73e-04	2.91e-05	0.136	4.180539	0.5687116	6916.35	VPS53	VPS53 subunit of GARP complex
6352	5.74e-04	2.92e-05	0.9812	-4.179653	-4.1012664	141.04	CCL5	C-C motif chemokine ligand 5
105373059	5.74e-04	2.92e-05	0.6638	-4.179631	-2.7744715	12.72	LOC105373059	uncharacterized LOC105373059
91543	5.75e-04	2.93e-05	1.1154	-4.178717	-4.6609953	440.83	RSAD2	radical S-adenosyl methionine domain containing 2
2257	5.79e-04	2.95e-05	0.9921	-4.177098	-4.1442889	38.58	FGF12	fibroblast growth factor 12
84765	5.81e-04	2.97e-05	0.2071	4.175899	0.8650125	974.01	ZNF577	zinc finger protein 577
80778	5.82e-04	2.97e-05	0.2027	-4.175447	-0.8461568	828.91	ZNF34	zinc finger protein 34
100287171	5.88e-04	3.01e-05	0.1374	4.172964	0.573249	1303.62	WASHC1	WASH complex subunit 1
111822955	5.99e-04	3.07e-05	0.1441	-4.168507	-0.6008786	786.74	ATRIP-TREX1	ATRIP-TREX1 readthrough
7373	6.00e-04	3.07e-05	0.9699	-4.167922	-4.0423478	85.05	COL14A1	collagen type XIV alpha 1 chain
84665	6.03e-04	3.10e-05	1.072	4.165705	4.4654371	188.38	MYPN	myopalladin
9849	6.03e-04	3.10e-05	0.1794	4.165974	0.747429	2756.13	ZNF518A	zinc finger protein 518A
586	6.03e-04	3.10e-05	1.2485	4.165885	5.2009364	97.46	BCAT1	branched chain amino acid transaminase 1
114800	6.05e-04	3.11e-05	0.8438	-4.165017	-3.5146176	56.93	CCDC85A	coiled-coil domain containing 85A
9066	6.06e-04	3.13e-05	0.3795	-4.164145	-1.5803932	475.07	SYT7	synaptotagmin 7
148709	6.09e-04	3.14e-05	0.579	4.16292	2.4101778	56.51	ACTG1P25	actin gamma 1 pseudogene 25
554	6.09e-04	3.15e-05	1.2053	-4.162565	-5.0169515	10	AVPR2	arginine vasopressin receptor 2
9699	6.12e-04	3.16e-05	1.2202	-4.161403	-5.0775366	1037.96	RIMS2	regulating synaptic membrane exocytosis 2
4023	6.12e-04	3.17e-05	0.9196	-4.161077	-3.826461	32.08	LPL	lipoprotein lipase
84968	6.15e-04	3.19e-05	0.5363	-4.159697	-2.2307501	1640.56	PNMA6A	PNMA family member 6A
7345	6.19e-04	3.22e-05	2.0348	-4.157633	-8.4600314	2579.4	UCHL1	ubiquitin C-terminal hydrolase L1
80199	6.19e-04	3.21e-05	0.4274	-4.157723	-1.7769095	1034.78	FUZ	fuzzy planar cell polarity protein
100302174	6.30e-04	3.28e-05	0.6023	-4.153389	-2.5014517	108	MIR1307	microRNA 1307
1837	6.30e-04	3.27e-05	0.3851	4.153465	1.599653	790.89	DTNA	dystrobrevin alpha
5412	6.33e-04	3.30e-05	0.2218	4.151883	0.920724	8915.94	UBL3	ubiquitin like 3
79846	6.49e-04	3.38e-05	0.7219	4.145894	2.9928182	28.79	CFAP69	cilia and flagella associated protein 69
653113	6.52e-04	3.40e-05	0.4264	4.144737	1.7671905	66.53	FAM86FP	family with sequence similarity 86, member A pseudogene
9249	6.59e-04	3.44e-05	1.1123	-4.14215	-4.6073858	397.65	DHRS3	dehydrogenase/reductase 3
57546	6.60e-04	3.45e-05	0.2711	4.141383	1.1225734	1349.97	PDP2	pyruvate dehydrogenase phosphatase catalytic subunit 2
4089	6.63e-04	3.47e-05	0.1215	4.140057	0.5031094	4577.99	SMAD4	SMAD family member 4
55614	6.65e-04	3.48e-05	0.3902	4.13937	1.6153281	2111.13	KIF16B	kinesin family member 16B
3914	6.68e-04	3.50e-05	0.6134	-4.13793	-2.5382886	134.04	LAMB3	laminin subunit beta 3
202333	6.70e-04	3.52e-05	0.4352	-4.137062	-1.8003963	16.93	CMYA5	cardiomyopathy associated 5
101927045	6.76e-04	3.55e-05	0.2511	-4.134731	-1.0383545	649.17	LOC101927045	uncharacterized LOC101927045
5793	6.79e-04	3.57e-05	0.2214	-4.13339	-0.9150909	6067.17	PTPRG	protein tyrosine phosphatase receptor type G
25894	6.83e-04	3.60e-05	0.7617	-4.131812	-3.1471541	1041.16	PLEKHG4	pleckstrin homology and RhoGEF domain containing G4
84260	6.83e-04	3.60e-05	0.0835	4.131543	0.3451075	1706.02	TCHP	trichoplein keratin filament binding
101928346	6.83e-04	3.61e-05	0.245	4.131336	1.012254	68.52	KDM2B-DT	KDM2B divergent transcript
729506	6.92e-04	3.65e-05	0.41	-4.128345	-1.6926616	39.69	LINC02226	long intergenic non-protein coding RNA 2226
65266	6.95e-04	3.67e-05	0.402	4.127092	1.6591963	56.21	WNK4	WNK lysine deficient protein kinase 4
11178	6.97e-04	3.69e-05	0.3275	-4.126005	-1.3510887	10282.45	LZTS1	leucine zipper tumor suppressor 1
259236	7.05e-04	3.73e-05	0.9037	-4.123294	-3.7261375	40.29	TMIE	transmembrane inner ear
7035	7.10e-04	3.77e-05	1.1077	4.12142	4.5653861	552.68	TFPI	tissue factor pathway inhibitor
54997	7.12e-04	3.78e-05	0.5702	4.120621	2.3493978	323.35	TESC	tescalcin
81571	7.15e-04	3.80e-05	0.3175	4.11906	1.3079646	87.98	MIR600HG	MIR600 host gene
146223	7.15e-04	3.81e-05	0.2333	4.11889	0.9610999	4077.33	CMTM4	CKLF like MARVEL transmembrane domain containing 4
404550	7.15e-04	3.80e-05	0.1879	4.119123	0.7741045	175.54	C16orf74	chromosome 16 open reading frame 74
56171	7.19e-04	3.84e-05	0.8664	-4.117183	-3.5671107	260.22	DNAH7	dynein axonemal heavy chain 7
55213	7.24e-04	3.87e-05	0.2539	4.115358	1.0447715	2434.37	RCBTB1	RCC1 and BTB domain containing protein 1
105180391	7.31e-04	3.91e-05	0.5785	-4.112966	-2.3792604	61.6	SPDYE15	speedy/RINGO cell cycle regulator family member E15
107984034	7.38e-04	3.95e-05	0.3601	-4.110582	-1.4801725	55.09	LOC107984034	uncharacterized LOC107984034
4715	7.43e-04	3.98e-05	0.1491	-4.108649	-0.6126945	14329.75	NDUFB9	NADH:ubiquinone oxidoreductase subunit B9
4741	7.48e-04	4.01e-05	1.0266	-4.107095	-4.2162257	51.89	NEFM	neurofilament medium chain
130752	7.48e-04	4.01e-05	0.5324	4.1067	2.1864084	160.63	MDH1B	malate dehydrogenase 1B
102724945	7.59e-04	4.08e-05	1.0527	4.103134	4.3194645	697.95	LOC102724945	uncharacterized LOC102724945
5467	7.75e-04	4.17e-05	0.0579	-4.097984	-0.2374506	2653.76	PPARD	peroxisome proliferator activated receptor delta
10098	7.79e-04	4.19e-05	0.8197	4.096565	3.3581259	5699.44	TSPAN5	tetraspanin 5
101928578	7.79e-04	4.19e-05	0.3721	-4.096541	-1.5243837	78.33	RAP2C-AS1	RAP2C antisense RNA 1
107984551	7.95e-04	4.29e-05	1.2883	4.091473	5.2710438	168.47	LOC107984551	uncharacterized LOC107984551
389023	7.97e-04	4.30e-05	1.4582	-4.090731	-5.9650644	60.77	DPP10-AS1	DPP10 antisense RNA 1
57326	7.97e-04	4.31e-05	0.1409	4.090377	0.5761944	5106.13	PBXIP1	PBX homeobox interacting protein 1
107985010	8.12e-04	4.39e-05	0.3045	4.085955	1.2442808	38.94	LOC107985010	replaced by ID 57690
1759	8.22e-04	4.45e-05	0.3609	-4.082798	-1.4733257	266.52	DNM1	dynamin 1
101928736	8.23e-04	4.46e-05	0.1347	4.082448	0.5497325	352.23	MIR762HG	MIR762 host gene
84261	8.27e-04	4.49e-05	0.2044	4.080877	0.8341747	436.71	FBXW9	F-box and WD repeat domain containing 9
102725509	8.27e-04	4.49e-05	0.4743	4.080611	1.9355975	75.86	LINC01232	long intergenic non-protein coding RNA 1232
84246	8.32e-04	4.53e-05	0.2337	-4.078879	-0.9534219	1961.36	MED10	mediator complex subunit 10
85301	8.32e-04	4.53e-05	0.1879	4.078892	0.7663386	521.74	COL27A1	collagen type XXVII alpha 1 chain
130617	8.42e-04	4.58e-05	0.1102	-4.075857	-0.4491216	1367.62	ZFAND2B	zinc finger AN1-type containing 2B
10714	8.49e-04	4.63e-05	0.0876	4.073782	0.3569916	2319.73	POLD3	DNA polymerase delta 3, accessory subunit
11096	8.51e-04	4.64e-05	1.2416	-4.072991	-5.0569136	161.14	ADAMTS5	ADAM metallopeptidase with thrombospondin type 1 motif 5
57460	8.55e-04	4.67e-05	0.3651	4.071521	1.4865708	3399.48	PPM1H	protein phosphatase, Mg2+/Mn2+ dependent 1H
137970	8.57e-04	4.69e-05	1.7151	-4.070746	-6.981737	14.7	UNC5D	unc-5 netrin receptor D
8291	8.60e-04	4.71e-05	0.9142	-4.069405	-3.7204051	378.74	DYSF	dysferlin
25972	8.60e-04	4.72e-05	0.0591	-4.069275	-0.2405348	4801.21	UNC50	unc-50 inner nuclear membrane RNA binding protein
374395	8.60e-04	4.71e-05	0.1761	-4.069386	-0.7166353	2034.57	TMEM179B	transmembrane protein 179B
134957	8.70e-04	4.78e-05	0.3651	-4.066136	-1.4843701	1991.46	STXBP5	syntaxin binding protein 5
6653	8.70e-04	4.78e-05	0.8964	4.06624	3.6451218	1927.21	SORL1	sortilin related receptor 1
140707	8.82e-04	4.85e-05	0.2085	4.062852	0.8469066	3877.88	BRI3BP	BRI3 binding protein
29940	8.99e-04	4.94e-05	0.323	-4.058211	-1.3108029	279.17	DSE	dermatan sulfate epimerase
105373255	9.06e-04	4.99e-05	0.6215	-4.055922	-2.5207699	16.43	LOC105373255
105376626	9.13e-04	5.04e-05	0.5715	-4.053689	-2.3164868	12.03	LOC105376626	uncharacterized LOC105376626
164592	9.13e-04	5.04e-05	0.6701	4.053839	2.7163862	9.8	CCDC116	coiled-coil domain containing 116
171523	9.17e-04	5.07e-05	0.5134	-4.052502	-2.0804755	75.83	CYP2T1P	cytochrome P450 family 2 subfamily T member 1, pseudogene
53358	9.33e-04	5.16e-05	1.1689	-4.048143	-4.7317563	733.73	SHC3	SHC adaptor protein 3
692073	9.35e-04	5.18e-05	0.2313	-4.047231	-0.9360681	57.74	SNORA16A	small nucleolar RNA, H/ACA box 16A
100505678	9.35e-04	5.18e-05	0.4841	4.047445	1.9592714	200.28	STARD4-AS1	STARD4 antisense RNA 1
84946	9.37e-04	5.20e-05	0.1807	-4.046636	-0.7312838	4113.16	LTV1	LTV1 ribosome biogenesis factor
8829	9.37e-04	5.20e-05	0.8513	-4.046445	-3.4445398	53.19	NRP1	neuropilin 1
26259	9.47e-04	5.26e-05	0.2013	4.043621	0.8141178	2164.41	FBXW8	F-box and WD repeat domain containing 8
8639	9.49e-04	5.28e-05	0.5313	-4.042975	-2.148168	30.07	AOC3	amine oxidase copper containing 3
23223	9.53e-04	5.31e-05	0.1091	-4.041686	-0.4410171	5017.26	RRP12	ribosomal RNA processing 12 homolog
84214	9.53e-04	5.31e-05	0.5148	-4.041436	-2.0805233	72.49	LOC84214	Putative uncharacterized protein FLJ92257
10379	9.54e-04	5.32e-05	0.3906	-4.041076	-1.5785855	2335.99	IRF9	interferon regulatory factor 9
7203	9.67e-04	5.40e-05	0.0758	-4.037496	-0.3059031	51916.34	CCT3	chaperonin containing TCP1 subunit 3
23256	9.68e-04	5.41e-05	0.1716	-4.037146	-0.692696	4172.32	SCFD1	sec1 family domain containing 1
105371692	9.92e-04	5.55e-05	0.5431	-4.03126	-2.1894753	16.78	LOC105371692	uncharacterized LOC105371692
6988	9.94e-04	5.57e-05	0.1413	-4.030466	-0.56959	2698.06	TCTA	T cell leukemia translocation altered
595	9.95e-04	5.58e-05	0.2293	-4.030069	-0.9239247	29408.29	CCND1	cyclin D1
79875	1.00e-03	5.62e-05	0.7975	4.028274	3.2125783	1075.33	THSD4	thrombospondin type 1 domain containing 4
390110	1.01e-03	5.65e-05	0.7172	-4.027033	-2.8883879	88.72	ACCSL	1-aminocyclopropane-1-carboxylate synthase homolog (inactive) like
326625	1.01e-03	5.67e-05	0.2316	4.026104	0.9325985	1589.35	MMAB	metabolism of cobalamin associated B
57623	1.02e-03	5.72e-05	0.829	-4.024174	-3.3362256	6799.6	ZFAT	zinc finger and AT-hook domain containing
105375740	1.03e-03	5.78e-05	0.1616	-4.021654	-0.6499556	968.22	LOC105375740	uncharacterized LOC105375740
100130691	1.03e-03	5.80e-05	0.3123	-4.020785	-1.2557851	320.9	LOC100130691	Putative uncharacterized protein FLJ44553
3241	1.03e-03	5.83e-05	0.1569	-4.019626	-0.6308511	1227	HPCAL1	hippocalcin like 1
94031	1.04e-03	5.85e-05	1.5693	-4.018902	-6.3068065	233.49	HTRA3	HtrA serine peptidase 3
653082	1.04e-03	5.85e-05	0.575	-4.018634	-2.3108281	2274.5	ZDHHC11B	zinc finger DHHC-type containing 11B
1123	1.04e-03	5.88e-05	0.7867	4.017664	3.1607033	126.7	CHN1	chimerin 1
100289211	1.05e-03	5.96e-05	0.698	4.014487	2.8021045	15.99	LINC00624	long intergenic non-protein coding RNA 624
221718	1.06e-03	6.04e-05	0.2451	4.011107	0.9829784	3462.82	LINC00518	long intergenic non-protein coding RNA 518
4507	1.06e-03	6.03e-05	0.2081	4.011462	0.8347619	5510.46	MTAP	methylthioadenosine phosphorylase
282679	1.06e-03	6.04e-05	0.1795	-4.011284	-0.7200655	154.21	AQP11	aquaporin 11
4795	1.08e-03	6.15e-05	0.1712	-4.007135	-0.6860942	1152.13	NFKBIL1	NFKB inhibitor like 1
55026	1.08e-03	6.15e-05	1.3804	-4.006845	-5.5310613	145.89	TMEM255A	transmembrane protein 255A
4257	1.09e-03	6.18e-05	1.1218	-4.005714	-4.4934381	2611	MGST1	microsomal glutathione S-transferase 1
157753	1.09e-03	6.19e-05	0.9441	-4.005269	-3.7815115	69.74	TMEM74	transmembrane protein 74
140885	1.09e-03	6.21e-05	0.2602	4.004612	1.0421073	18989.9	SIRPA	signal regulatory protein alpha
6461	1.09e-03	6.22e-05	0.3979	-4.004144	-1.5932231	871.62	SHB	SH2 domain containing adaptor protein B
53947	1.09e-03	6.22e-05	0.9349	-4.004159	-3.743609	15.44	A4GALT	alpha 1,4-galactosyltransferase (P blood group)
643723	1.09e-03	6.25e-05	0.3558	4.003059	1.424285	11.82	LYPLAL1-DT	LYPLAL1 divergent transcript
80896	1.10e-03	6.28e-05	1.523	-4.002078	-6.0952557	181.7	NPL	N-acetylneuraminate pyruvate lyase
5634	1.11e-03	6.36e-05	0.2708	3.998916	1.0829058	3756.79	PRPS2	phosphoribosyl pyrophosphate synthetase 2
92092	1.13e-03	6.47e-05	0.176	3.995093	0.7030736	3056.13	ZC3HAV1L	zinc finger CCCH-type containing, antiviral 1 like
105378954	1.13e-03	6.50e-05	0.4834	3.994019	1.9308635	84.78	LOC105378954
9020	1.13e-03	6.51e-05	0.3189	-3.993664	-1.2734789	803.64	MAP3K14	mitogen-activated protein kinase kinase kinase 14
105372864	1.13e-03	6.52e-05	0.5248	-3.993302	-2.0957287	18.92	LOC105372864
9590	1.13e-03	6.53e-05	0.8366	-3.992753	-3.3403768	13720.49	AKAP12	A-kinase anchoring protein 12
65989	1.14e-03	6.59e-05	0.1729	-3.99049	-0.6899806	51.88	DLK2	delta like non-canonical Notch ligand 2
100847046	1.14e-03	6.60e-05	0.3304	-3.990289	-1.3184287	278.17	MIR5010	microRNA 5010
57628	1.15e-03	6.67e-05	1.431	-3.987874	-5.7067944	402.39	DPP10	dipeptidyl peptidase like 10
105375751	1.15e-03	6.68e-05	0.7701	3.987517	3.0709152	115.87	LOC105375751	uncharacterized LOC105375751
80755	1.16e-03	6.74e-05	0.1482	-3.985223	-0.5907512	1421.73	AARSD1	alanyl-tRNA synthetase domain containing 1
114327	1.17e-03	6.78e-05	0.24	-3.98403	-0.9562022	1303.21	EFHC1	EF-hand domain containing 1
10461	1.18e-03	6.83e-05	0.656	3.982137	2.6124729	9923.56	MERTK	MER proto-oncogene, tyrosine kinase
9462	1.18e-03	6.85e-05	0.289	-3.981496	-1.1507093	13350.18	RASAL2	RAS protein activator like 2
112267960	1.19e-03	6.91e-05	0.8605	-3.979355	-3.4241141	194.39	KCNQ5-DT	KCNQ5 divergent transcript
10018	1.19e-03	6.92e-05	0.2226	-3.978938	-0.8855256	560.63	BCL2L11	BCL2 like 11
3437	1.19e-03	6.92e-05	0.3968	-3.978885	-1.5788462	4326.86	IFIT3	interferon induced protein with tetratricopeptide repeats 3
570	1.20e-03	7.01e-05	1.216	3.976094	4.834928	691.5	BAAT	bile acid-CoA:amino acid N-acyltransferase
6208	1.20e-03	7.02e-05	0.1609	-3.975741	-0.6397482	61169.82	RPS14	ribosomal protein S14
105369632	1.21e-03	7.07e-05	0.2907	-3.973904	-1.155089	54.57	LOC105369632	uncharacterized LOC105369632
284307	1.22e-03	7.12e-05	0.9154	3.972205	3.6361475	176.18	ZIK1	zinc finger protein interacting with K protein 1
3595	1.22e-03	7.15e-05	0.8491	3.971231	3.3719077	567.04	IL12RB2	interleukin 12 receptor subunit beta 2
112487	1.22e-03	7.16e-05	0.1897	-3.971067	-0.7532469	1849.64	DTD2	D-aminoacyl-tRNA deacylase 2
10921	1.22e-03	7.17e-05	0.0773	3.970527	0.3069322	8813.83	RNPS1	RNA binding protein with serine rich domain 1
81029	1.23e-03	7.24e-05	0.8674	-3.968321	-3.4423021	35.31	WNT5B	Wnt family member 5B
26751	1.24e-03	7.25e-05	0.1936	3.967914	0.7680061	1397.65	SH3YL1	SH3 and SYLF domain containing 1
9762	1.24e-03	7.28e-05	0.3778	3.966792	1.4988277	1344.27	LZTS3	leucine zipper tumor suppressor family member 3
57583	1.27e-03	7.46e-05	0.2109	-3.961147	-0.8354104	7354.27	TMEM181	transmembrane protein 181
440854	1.27e-03	7.49e-05	1.0481	-3.960129	-4.1504833	41.93	CAPN14	calpain 14
54535	1.28e-03	7.53e-05	0.2255	-3.958984	-0.892892	2226.73	CCHCR1	coiled-coil alpha-helical rod protein 1
102723849	1.30e-03	7.64e-05	0.5269	-3.955426	-2.0841728	74.23	SPDYE17	speedy/RINGO cell cycle regulator family member E17
153571	1.30e-03	7.66e-05	1.3639	-3.95474	-5.3938118	47.07	IRX2-DT	IRX2 divergent transcript
106478957	1.30e-03	7.68e-05	0.3258	-3.954214	-1.2883684	14.67	DDX39B-AS1	DDX39B antisense RNA 1
728927	1.31e-03	7.74e-05	0.2743	3.952181	1.0840876	1284.31	ZNF736	zinc finger protein 736
438	1.31e-03	7.77e-05	0.1856	3.951346	0.7332441	116.11	ASMT	acetylserotonin O-methyltransferase
23091	1.32e-03	7.80e-05	0.673	3.950414	2.6587103	29457.1	ZC3H13	zinc finger CCCH-type containing 13
256302	1.32e-03	7.82e-05	0.3474	3.949863	1.3721079	672.71	NATD1	N-acetyltransferase domain containing 1
100506119	1.32e-03	7.85e-05	0.5088	-3.948859	-2.0090036	36.76	LINC01503	long intergenic non-protein coding RNA 1503
55770	1.32e-03	7.87e-05	0.1129	3.948363	0.4455835	6678.12	EXOC2	exocyst complex component 2
53827	1.33e-03	7.89e-05	0.3725	3.947814	1.4706498	9061.79	FXYD5	FXYD domain containing ion transport regulator 5
23099	1.33e-03	7.91e-05	0.3666	3.947178	1.4471624	2418.49	ZBTB43	zinc finger and BTB domain containing 43
100507006	1.33e-03	7.92e-05	0.5279	3.946864	2.0836802	12.7	LOC100507006	uncharacterized LOC100507006
6387	1.33e-03	7.95e-05	1.4779	-3.945936	-5.8316386	18.78	CXCL12	C-X-C motif chemokine ligand 12
10412	1.34e-03	8.00e-05	0.2239	-3.944546	-0.8832437	8590.8	NSA2	NSA2 ribosome biogenesis factor
221416	1.35e-03	8.07e-05	1.9616	3.942218	7.732964	585.2	LINC03040	long intergenic non-protein coding RNA 3040
10840	1.36e-03	8.14e-05	1.2996	-3.940149	-5.1207502	43.43	ALDH1L1	aldehyde dehydrogenase 1 family member L1
55081	1.37e-03	8.18e-05	0.7365	3.939108	2.901273	431.39	IFT57	intraflagellar transport 57
152206	1.38e-03	8.24e-05	0.2948	-3.937405	-1.1606466	21.91	CCDC13	coiled-coil domain containing 13
57447	1.38e-03	8.28e-05	0.1573	3.936137	0.6190438	1042.98	NDRG2	NDRG family member 2
254896	1.38e-03	8.29e-05	1.2224	-3.935729	-4.8111672	196.12	LOC254896	uncharacterized LOC254896
8507	1.38e-03	8.32e-05	0.5028	-3.935098	-1.9786553	2676.08	ENC1	ectodermal-neural cortex 1
80824	1.38e-03	8.31e-05	0.2651	3.935267	1.0433012	6575.26	DUSP16	dual specificity phosphatase 16
441307	1.39e-03	8.36e-05	0.8195	3.933774	3.2236117	126.57	PDGFA-DT	PDGFA divergent transcript
84293	1.40e-03	8.43e-05	0.1396	3.93188	0.5489136	11340.64	PRXL2A	peroxiredoxin like 2A
96626	1.41e-03	8.48e-05	0.1668	3.930471	0.655537	67.55	LIMS3	LIM zinc finger domain containing 3
400579	1.41e-03	8.49e-05	0.2725	3.93005	1.0707988	63.15	LINC02076	long intergenic non-protein coding RNA 2076
4102	1.45e-03	8.73e-05	1.7699	-3.923398	-6.9439513	5290.07	MAGEA3	MAGE family member A3
100130894	1.45e-03	8.78e-05	0.184	3.92218	0.7215478	185	VAC14-AS1	VAC14 antisense RNA 1
440584	1.46e-03	8.83e-05	0.3823	3.920746	1.4990314	31.61	SLC2A1-DT	SLC2A1 divergent transcript
163882	1.46e-03	8.83e-05	0.2434	3.920568	0.9542155	3946.16	CNST	consortin, connexin sorting protein
2798	1.46e-03	8.82e-05	0.4239	-3.920824	-1.6620922	24.7	GNRHR	gonadotropin releasing hormone receptor
2997	1.46e-03	8.82e-05	0.1515	-3.920923	-0.5939539	6520.25	GYS1	glycogen synthase 1
102725180	1.46e-03	8.86e-05	0.1889	3.919985	0.7405241	173.3	LOC102725180	collagen alpha-1(VII) chain
92344	1.46e-03	8.88e-05	0.1137	-3.919299	-0.4457205	1192.41	GORAB	golgin, RAB6 interacting
6258	1.46e-03	8.90e-05	1.5292	3.918826	5.9924874	641.64	RXRG	retinoid X receptor gamma
9760	1.47e-03	8.97e-05	0.7471	3.916896	2.9264315	202.76	TOX	thymocyte selection associated high mobility group box
683	1.49e-03	9.10e-05	0.8683	3.913342	3.3980764	223.72	BST1	bone marrow stromal cell antigen 1
149420	1.51e-03	9.19e-05	0.1902	3.910996	0.7438668	1248.5	PDIK1L	PDLIM1 interacting kinase 1 like
4664	1.51e-03	9.21e-05	0.1337	3.910592	0.5230342	4753.38	NAB1	NGFI-A binding protein 1
10919	1.51e-03	9.20e-05	0.1224	-3.910785	-0.4788041	5488.58	EHMT2	euchromatic histone lysine methyltransferase 2
81553	1.51e-03	9.23e-05	0.8213	-3.910071	-3.2115254	26.29	CYRIA	CYFIP related Rac1 interactor A
23216	1.52e-03	9.31e-05	0.2486	3.907932	0.9715711	5291.01	TBC1D1	TBC1 domain family member 1
752	1.53e-03	9.34e-05	0.4338	-3.907023	-1.6949375	353.09	FMNL1	formin like 1
145978	1.53e-03	9.37e-05	0.9652	3.906274	3.7703895	78.45	LINC00052	long intergenic non-protein coding RNA 52
8542	1.55e-03	9.51e-05	1.1438	-3.902809	-4.4639028	376.9	APOL1	apolipoprotein L1
84071	1.55e-03	9.53e-05	0.1684	-3.902197	-0.6570956	206.45	ARMC2	armadillo repeat containing 2
79961	1.55e-03	9.55e-05	0.9684	-3.901684	-3.7785374	195.62	DENND2D	DENN domain containing 2D
3185	1.56e-03	9.59e-05	0.216	3.90085	0.8425009	23090.97	HNRNPF	heterogeneous nuclear ribonucleoprotein F
54742	1.57e-03	9.63e-05	0.7859	-3.899652	-3.0647732	367.29	LY6K	lymphocyte antigen 6 family member K
2517	1.57e-03	9.68e-05	0.2782	3.89856	1.0846638	945.68	FUCA1	alpha-L-fucosidase 1
154865	1.57e-03	9.67e-05	0.3158	3.898695	1.2313258	19.03	IQUB	IQ motif and ubiquitin domain containing
5787	1.57e-03	9.71e-05	0.8278	-3.897691	-3.2263698	101.13	PTPRB	protein tyrosine phosphatase receptor type B
55152	1.59e-03	9.81e-05	0.163	-3.895127	-0.6350064	1659.1	DALRD3	DALR anticodon binding domain containing 3
101927233	1.60e-03	9.88e-05	0.3214	3.893533	1.2512671	732.74	SEMA6A-AS1	SEMA6A antisense RNA 1
81788	1.61e-03	9.97e-05	0.283	-3.891233	-1.1012413	164.61	NUAK2	NUAK family kinase 2
79017	1.61e-03	9.98e-05	0.1247	-3.891171	-0.4852834	6548	GGCT	gamma-glutamylcyclotransferase
118672	1.62e-03	1.00e-04	0.1556	3.890017	0.6051218	236.27	PSTK	phosphoseryl-tRNA kinase
317762	1.62e-03	1.01e-04	0.1181	-3.888712	-0.4591662	4808.06	CCDC85C	coiled-coil domain containing 85C
283011	1.63e-03	1.01e-04	0.3415	-3.887638	-1.3275314	109.68	FLJ37201	tigger transposable element derived 2 pseudogene
6156	1.63e-03	1.02e-04	0.1227	-3.886777	-0.4770052	87098.34	RPL30	ribosomal protein L30
11264	1.63e-03	1.02e-04	0.2316	-3.886775	-0.9000721	1329.15	PXMP4	peroxisomal membrane protein 4
81037	1.64e-03	1.02e-04	0.2416	-3.885529	-0.938935	11421.14	CLPTM1L	CLPTM1 like
3315	1.64e-03	1.02e-04	0.2205	-3.885421	-0.856695	11084.84	HSPB1	heat shock protein family B (small) member 1
105372310	1.65e-03	1.03e-04	0.6292	3.8838	2.4436219	421.73	LOC105372310	uncharacterized LOC105372310
80243	1.65e-03	1.03e-04	1.1429	-3.882781	-4.4376927	21.09	PREX2	phosphatidylinositol-3,4,5-trisphosphate dependent Rac exchange factor 2
100287177	1.66e-03	1.04e-04	0.3153	3.881813	1.2240317	100.92	EML2-AS1	EML2 antisense RNA 1
908	1.68e-03	1.05e-04	0.1558	-3.878745	-0.6041243	53588.9	CCT6A	chaperonin containing TCP1 subunit 6A
10199	1.69e-03	1.06e-04	0.1148	-3.877363	-0.4452313	5789.42	MPHOSPH10	M-phase phosphoprotein 10
157489	1.69e-03	1.06e-04	0.3892	3.877303	1.5089122	147.77	SDAD1P1	SDA1 domain containing 1 pseudogene 1
10602	1.69e-03	1.06e-04	0.4536	3.876546	1.7583332	1178.61	CDC42EP3	CDC42 effector protein 3
541468	1.69e-03	1.06e-04	0.4947	-3.87599	-1.9173877	176.23	LURAP1	leucine rich adaptor protein 1
10371	1.69e-03	1.06e-04	1.2969	3.875857	5.0266989	444.85	SEMA3A	semaphorin 3A
104968399	1.69e-03	1.06e-04	0.1651	3.875889	0.6397779	10104.32	MYL12-AS1	MYL12A and MYL12B antisense RNA 1
60487	1.69e-03	1.06e-04	0.092	-3.875495	-0.3563752	845.1	TRMT11	tRNA methyltransferase 11 homolog
55959	1.70e-03	1.07e-04	0.325	-3.8742	-1.2589813	977.38	SULF2	sulfatase 2
723961	1.70e-03	1.07e-04	0.6674	-3.873951	-2.5854791	209.91	INS-IGF2	INS-IGF2 readthrough
6714	1.71e-03	1.08e-04	0.0988	3.8723	0.3824304	4034.01	SRC	SRC proto-oncogene, non-receptor tyrosine kinase
3454	1.71e-03	1.08e-04	0.085	-3.872267	-0.329184	7478.14	IFNAR1	interferon alpha and beta receptor subunit 1
3481	1.72e-03	1.08e-04	0.6708	-3.870924	-2.5968014	214.11	IGF2	insulin like growth factor 2
283345	1.72e-03	1.08e-04	0.1969	-3.870901	-0.7623633	167.21	RPL13P5	ribosomal protein L13 pseudogene 5
116535	1.72e-03	1.09e-04	0.5552	-3.869441	-2.1482218	20.43	MRGPRF	MAS related GPR family member F
5920	1.73e-03	1.09e-04	0.8514	-3.868637	-3.2937849	88.76	PLAAT4	phospholipase A and acyltransferase 4
57498	1.74e-03	1.10e-04	0.2998	3.867254	1.1592395	17253.06	KIDINS220	kinase D interacting substrate 220
728524	1.74e-03	1.10e-04	0.5414	-3.866808	-2.0935298	72.65	SPDYE8	speedy/RINGO cell cycle regulator family member E8
121274	1.75e-03	1.11e-04	0.1407	3.864683	0.5437123	1056.14	ZNF641	zinc finger protein 641
389668	1.76e-03	1.12e-04	0.7373	3.863217	2.8483686	278.74	XKR9	XK related 9
79155	1.76e-03	1.12e-04	0.148	3.862958	0.5718468	1710.87	TNIP2	TNFAIP3 interacting protein 2
8546	1.79e-03	1.14e-04	0.1381	-3.85937	-0.5329105	7571.28	AP3B1	adaptor related protein complex 3 subunit beta 1
55786	1.79e-03	1.14e-04	1.03	-3.858292	-3.9742183	69.3	ZNF415	zinc finger protein 415
1136	1.79e-03	1.14e-04	0.3823	3.857848	1.4749072	238.71	CHRNA3	cholinergic receptor nicotinic alpha 3 subunit
3113	1.80e-03	1.15e-04	1.0559	3.857108	4.0728872	157.61	HLA-DPA1	major histocompatibility complex, class II, DP alpha 1
84224	1.81e-03	1.15e-04	0.2122	3.855657	0.8183424	552.15	NBPF3	NBPF member 3
101928716	1.81e-03	1.16e-04	0.5487	-3.855328	-2.1153614	294.79	SUGCT-AS1	SUGCT antisense RNA 1
4712	1.82e-03	1.16e-04	0.1297	-3.854179	-0.4998099	4585.72	NDUFB6	NADH:ubiquinone oxidoreductase subunit B6
692198	1.82e-03	1.17e-04	0.2347	-3.852873	-0.9042662	95.79	SNORD78	small nucleolar RNA, C/D box 78
57194	1.83e-03	1.17e-04	0.6449	-3.851999	-2.4841102	4937.2	ATP10A	ATPase phospholipid transporting 10A (putative)
80339	1.83e-03	1.18e-04	0.5226	3.851056	2.0127093	1423.93	PNPLA3	patatin like phospholipase domain containing 3
400818	1.83e-03	1.18e-04	0.1079	-3.850823	-0.4153184	1752.4	NBPF9	NBPF member 9
2828	1.84e-03	1.18e-04	1.5039	3.849968	5.7898148	164.14	GPR4	G protein-coupled receptor 4
55005	1.85e-03	1.19e-04	0.1898	-3.848149	-0.7304351	2225.6	RMND1	required for meiotic nuclear division 1 homolog
256764	1.85e-03	1.19e-04	0.9386	-3.847699	-3.6114866	99.95	WDR72	WD repeat domain 72
23473	1.86e-03	1.20e-04	0.1705	-3.847098	-0.6558657	3223.88	CAPN7	calpain 7
107986588	1.86e-03	1.20e-04	0.119	-3.846118	-0.4576083	807.78	EHMT2-AS1	EHMT2 and SLC44A4 antisense RNA 1
4901	1.87e-03	1.20e-04	0.1782	-3.845298	-0.685225	151.38	NRL	neural retina leucine zipper
200942	1.89e-03	1.22e-04	0.223	-3.842493	-0.8568917	4081.3	KLHDC8B	kelch domain containing 8B
101927209	1.89e-03	1.22e-04	0.9932	-3.842423	-3.8163141	107.98	LOC101927209	uncharacterized LOC101927209
3673	1.89e-03	1.22e-04	0.6706	3.842152	2.5766267	378.54	ITGA2	integrin subunit alpha 2
107985495	1.89e-03	1.22e-04	0.7163	3.841901	2.7519332	37.16	LOC107985495
51765	1.89e-03	1.22e-04	0.8388	3.841278	3.2220291	891.17	STK26	serine/threonine kinase 26
57214	1.89e-03	1.23e-04	0.5178	-3.840594	-1.9887151	1041.89	CEMIP	cell migration inducing hyaluronidase 1
7161	1.90e-03	1.23e-04	0.5685	3.839732	2.1828599	72.95	TP73	tumor protein p73
129138	1.92e-03	1.25e-04	0.123	3.836246	0.471765	2249.08	ANKRD54	ankyrin repeat domain 54
100133311	1.92e-03	1.25e-04	1.3855	3.836017	5.314675	343.28	HOXA-AS3	HOXA cluster antisense RNA 3
6228	1.95e-03	1.27e-04	0.167	-3.832469	-0.6401267	65088.67	RPS23	ribosomal protein S23
57819	1.97e-03	1.28e-04	0.1498	-3.829588	-0.5736014	2872.34	LSM2	LSM2 homolog, U6 small nuclear RNA and mRNA degradation associated
128710	1.97e-03	1.28e-04	0.6501	3.829513	2.4896405	2581.46	SLX4IP	SLX4 interacting protein
101927111	1.97e-03	1.29e-04	0.2688	-3.829146	-1.0294031	142.82	SUCLG2-DT	SUCLG2 divergent transcript
9725	1.98e-03	1.29e-04	0.1723	3.828197	0.6596048	3311.22	TMEM63A	transmembrane protein 63A
140578	1.99e-03	1.30e-04	0.4257	-3.826016	-1.6288453	191.66	CHODL	chondrolectin
9512	2.00e-03	1.31e-04	0.1411	-3.825123	-0.5398975	8895.66	PMPCB	peptidase, mitochondrial processing subunit beta
10949	2.00e-03	1.31e-04	0.0921	3.824901	0.3521688	9325.77	HNRNPA0	heterogeneous nuclear ribonucleoprotein A0
9922	2.00e-03	1.31e-04	0.1501	-3.824302	-0.5741462	3346.26	IQSEC1	IQ motif and Sec7 domain ArfGEF 1
729991	2.04e-03	1.34e-04	0.0866	-3.81991	-0.3306218	708.32	BORCS8	BLOC-1 related complex subunit 8
23237	2.05e-03	1.34e-04	0.78	-3.818816	-2.9786481	25.94	ARC	activity regulated cytoskeleton associated protein
57616	2.05e-03	1.35e-04	1.2681	-3.817469	-4.8410848	80.38	TSHZ3	teashirt zinc finger homeobox 3
27111	2.07e-03	1.36e-04	0.3089	3.815136	1.1783716	27.4	SDCBP2	syndecan binding protein 2
202500	2.08e-03	1.37e-04	0.2545	-3.813942	-0.970531	51.34	TCTE1	t-complex-associated-testis-expressed 1
10084	2.08e-03	1.37e-04	0.179	-3.81381	-0.6827242	5245.11	PQBP1	polyglutamine binding protein 1
79673	2.09e-03	1.38e-04	0.3199	3.812382	1.2194449	755	ZNF329	zinc finger protein 329
80333	2.10e-03	1.38e-04	0.3193	3.811612	1.2170702	139.75	KCNIP4	potassium voltage-gated channel interacting protein 4
4860	2.11e-03	1.39e-04	0.2563	3.810139	0.9764761	3308.41	PNP	purine nucleoside phosphorylase
84529	2.12e-03	1.40e-04	0.3096	-3.808582	-1.1792213	672.01	CDIN1	CDAN1 interacting nuclease 1
50854	2.12e-03	1.40e-04	0.2246	-3.8075	-0.8551206	11092.41	SNHG32	small nucleolar RNA host gene 32
5379	2.12e-03	1.40e-04	0.0808	-3.807624	-0.3075609	2008.38	PMS2P1	PMS1 homolog 2, mismatch repair system component pseudogene 1
51778	2.12e-03	1.41e-04	0.4781	3.807238	1.8202267	57.1	MYOZ2	myozenin 2
79660	2.13e-03	1.41e-04	0.194	3.806783	0.7385431	2761.9	PPP1R3B	protein phosphatase 1 regulatory subunit 3B
123591	2.14e-03	1.42e-04	0.356	3.804757	1.3545381	39.87	TMEM266	transmembrane protein 266
6721	2.15e-03	1.42e-04	0.1827	3.803919	0.6950913	17187.07	SREBF2	sterol regulatory element binding transcription factor 2
10197	2.16e-03	1.43e-04	0.1775	-3.802405	-0.6750107	17594.16	PSME3	proteasome activator subunit 3
119	2.18e-03	1.45e-04	1.1376	3.799992	4.3228739	519.39	ADD2	adducin 2
105379132	2.19e-03	1.46e-04	0.3063	3.798446	1.1634714	126.68	SEMA6A-AS2	SEMA6A antisense RNA 2
3059	2.20e-03	1.47e-04	0.9429	-3.796742	-3.580053	43.03	HCLS1	hematopoietic cell-specific Lyn substrate 1
51343	2.23e-03	1.49e-04	0.1411	3.793268	0.5351088	2151.61	FZR1	fizzy and cell division cycle 20 related 1
148413	2.25e-03	1.50e-04	0.0397	3.791459	0.1504074	1727.96	MRPL20-AS1	MRPL20 antisense RNA 1
541471	2.25e-03	1.50e-04	0.2727	-3.791096	-1.0339194	2882.23	MIR4435-2HG	MIR4435-2 host gene
2254	2.26e-03	1.51e-04	0.6214	-3.789228	-2.3546745	414.69	FGF9	fibroblast growth factor 9
56996	2.28e-03	1.52e-04	0.1783	-3.787754	-0.6751957	2816.09	SLC12A9	solute carrier family 12 member 9
55806	2.28e-03	1.52e-04	0.8453	-3.787584	-3.2016293	239.08	HR	HR lysine demethylase and nuclear receptor corepressor
101927293	2.28e-03	1.52e-04	0.4648	3.787208	1.7601189	211.8	LOC101927293	uncharacterized LOC101927293
55803	2.28e-03	1.53e-04	0.322	-3.786237	-1.2191368	25.18	ADAP2	ArfGAP with dual PH domains 2
165829	2.29e-03	1.53e-04	0.8218	-3.785663	-3.1111019	64.92	GPR156	G protein-coupled receptor 156
128853	2.29e-03	1.53e-04	0.969	3.785724	3.6683581	85.65	DUSP15	dual specificity phosphatase 15
5745	2.29e-03	1.53e-04	1.6371	-3.785456	-6.1973388	348.69	PTH1R	parathyroid hormone 1 receptor
10556	2.29e-03	1.54e-04	0.0933	-3.785059	-0.3530252	2306.16	RPP30	ribonuclease P/MRP subunit p30
102723584	2.29e-03	1.54e-04	0.5232	-3.784428	-1.9801897	22.65	CDC27P10	cell division cycle 27 pseudogene 10
105373690	2.29e-03	1.54e-04	0.4558	-3.784228	-1.7249339	21.72	LOC105373690
149076	2.30e-03	1.55e-04	0.1914	3.78324	0.7239348	3533.69	ZNF362	zinc finger protein 362
167359	2.31e-03	1.55e-04	0.8431	-3.782274	-3.1887697	54.59	NIM1K	NIM1 serine/threonine protein kinase
10096	2.34e-03	1.58e-04	0.1231	-3.778109	-0.4651488	33806.29	ACTR3	actin related protein 3
728752	2.37e-03	1.60e-04	0.3059	3.775051	1.1547469	76.13	ZNF566-AS1	ZNF566 antisense RNA 1
3547	2.37e-03	1.60e-04	1.5227	-3.774924	-5.7482599	38.16	IGSF1	immunoglobulin superfamily member 1
55014	2.40e-03	1.62e-04	0.1845	3.771656	0.6958749	2680.26	STX17	syntaxin 17
8643	2.40e-03	1.63e-04	0.8166	-3.770831	-3.0792787	53.12	PTCH2	patched 2
23338	2.42e-03	1.64e-04	0.3118	-3.769096	-1.1753398	6049.36	JADE2	jade family PHD finger 2
146556	2.42e-03	1.64e-04	0.5154	-3.768858	-1.9424121	91.12	C16orf89	chromosome 16 open reading frame 89
101926918	2.42e-03	1.64e-04	0.2295	-3.768315	-0.8648781	85.72	GTF2IP12	general transcription factor IIi pseudogene 12
101927167	2.44e-03	1.66e-04	0.998	-3.766229	-3.7587837	171.52	GATA2-AS1	GATA2 antisense RNA 1
9076	2.44e-03	1.66e-04	1.1155	-3.765979	-4.2011184	127.18	CLDN1	claudin 1
91368	2.44e-03	1.66e-04	0.2183	-3.766261	-0.8221162	2729.88	CDKN2AIPNL	CDKN2A interacting protein N-terminal like
6545	2.44e-03	1.66e-04	0.5666	-3.766168	-2.133941	1141.16	SLC7A4	solute carrier family 7 member 4
11284	2.46e-03	1.67e-04	0.1841	-3.763785	-0.6928813	1789.16	PNKP	polynucleotide kinase 3'-phosphatase
6307	2.47e-03	1.68e-04	0.384	3.762256	1.4445956	6842.55	MSMO1	methylsterol monooxygenase 1
4811	2.48e-03	1.69e-04	1.1678	-3.761122	-4.3922034	1232.5	NID1	nidogen 1
10810	2.49e-03	1.70e-04	0.2831	3.759783	1.0645755	1644.09	WASF3	WASP family member 3
4211	2.52e-03	1.72e-04	0.2141	3.756722	0.8041914	222.64	MEIS1	Meis homeobox 1
3949	2.55e-03	1.74e-04	0.2455	3.753693	0.9213707	9282.11	LDLR	low density lipoprotein receptor
200558	2.55e-03	1.75e-04	0.3587	3.75287	1.3461153	283.85	APLF	aprataxin and PNKP like factor
730338	2.55e-03	1.75e-04	0.6777	3.752662	2.5431285	78.62	LOC730338	uncharacterized LOC730338
51108	2.55e-03	1.75e-04	0.2901	3.752926	1.0889107	30815.33	METTL9	methyltransferase like 9
90167	2.55e-03	1.75e-04	0.8774	3.752689	3.29254	148.73	FRMD7	FERM domain containing 7
11161	2.55e-03	1.75e-04	0.1981	3.752285	0.7435073	2445.91	ERG28	ergosterol biosynthesis 28 homolog
59272	2.56e-03	1.76e-04	1.3557	3.751433	5.0856857	872.63	ACE2	angiotensin converting enzyme 2
105378678	2.56e-03	1.76e-04	0.5662	-3.750895	-2.1235968	16.18	LOC105378678	uncharacterized LOC105378678
100874111	2.56e-03	1.76e-04	0.1896	-3.750627	-0.7111439	304.26	STEAP3-AS1	STEAP3 antisense RNA 1
106699570	2.57e-03	1.77e-04	0.455	3.74985	1.7063384	17.18	DYNC1LI2-DT	DYNC1LI2 divergent transcript
79986	2.57e-03	1.77e-04	1.2662	3.749789	4.7480837	115.35	ZNF702P	zinc finger protein 702, pseudogene
107986929	2.57e-03	1.77e-04	1.2748	-3.749545	-4.7797877	71.24	LOC107986929
105373195	2.58e-03	1.78e-04	0.3963	3.748232	1.4854605	43.08	LOC105373195	uncharacterized LOC105373195
107985693	2.59e-03	1.79e-04	0.5379	-3.746648	-2.0152545	17.58	LOC107985693
83857	2.60e-03	1.80e-04	1.1067	3.745707	4.1454262	6840.87	TMTC1	transmembrane O-mannosyltransferase targeting cadherins 1
107985694	2.61e-03	1.80e-04	0.2537	-3.744933	-0.950012	77.17	LOC107985694	uncharacterized LOC107985694
105372558	2.61e-03	1.81e-04	0.5376	3.744672	2.0132465	142.75	LOC105372558	uncharacterized LOC105372558
25859	2.61e-03	1.81e-04	0.2904	3.744041	1.0871267	357.26	PART1	prostate androgen-regulated transcript 1
64761	2.63e-03	1.82e-04	0.6237	-3.74229	-2.3341752	1286.14	PARP12	poly(ADP-ribose) polymerase family member 12
145438	2.65e-03	1.84e-04	0.3191	3.74061	1.1937852	26.17	FRMD6-AS1	FRMD6 antisense RNA 1
90624	2.65e-03	1.84e-04	0.1779	-3.740411	-0.6653149	3097.31	LYRM7	LYR motif containing 7
664	2.66e-03	1.85e-04	0.2443	3.738739	0.9133153	3974.26	BNIP3	BCL2 interacting protein 3
89874	2.67e-03	1.86e-04	0.4431	-3.737896	-1.6563003	63.29	SLC25A21	solute carrier family 25 member 21
18	2.68e-03	1.86e-04	0.6302	3.73671	2.3547211	136.2	ABAT	4-aminobutyrate aminotransferase
2678	2.69e-03	1.87e-04	0.6517	-3.735452	-2.4345739	872.9	GGT1	gamma-glutamyltransferase 1
8817	2.69e-03	1.88e-04	0.8058	-3.734868	-3.0093894	8.27	FGF18	fibroblast growth factor 18
11252	2.70e-03	1.88e-04	0.1375	3.734296	0.5134196	13729.91	PACSIN2	protein kinase C and casein kinase substrate in neurons 2
106144532	2.70e-03	1.89e-04	0.2354	-3.73368	-0.8790936	38.14	ARF4-AS1	ARF4 antisense RNA 1
100133941	2.72e-03	1.90e-04	1.018	3.731907	3.7991703	37.28	CD24	CD24 molecule
5683	2.72e-03	1.90e-04	0.0887	-3.731368	-0.3311054	18629.69	PSMA2	proteasome 20S subunit alpha 2
10961	2.73e-03	1.91e-04	0.1931	3.730658	0.7204154	17309.66	ERP29	endoplasmic reticulum protein 29
3659	2.74e-03	1.92e-04	0.3666	-3.729881	-1.3674465	525.91	IRF1	interferon regulatory factor 1
5453	2.78e-03	1.95e-04	0.4019	-3.725728	-1.4975423	274.66	POU3F1	POU class 3 homeobox 1
5575	2.78e-03	1.95e-04	0.2159	3.725416	0.8044613	1258.7	PRKAR1B	protein kinase cAMP-dependent type I regulatory subunit beta
26781	2.78e-03	1.95e-04	0.221	-3.72491	-0.8230386	139.61	SNORA67	small nucleolar RNA, H/ACA box 67
144717	2.79e-03	1.96e-04	0.2164	3.724515	0.8061177	808.84	PHETA1	PH domain containing endocytic trafficking adaptor 1
91663	2.80e-03	1.97e-04	0.2299	3.723449	0.8558535	4908.47	MYADM	myeloid associated differentiation marker
9095	2.80e-03	1.97e-04	0.2023	-3.722294	-0.7530163	168.3	TBX19	T-box transcription factor 19
100287216	2.80e-03	1.97e-04	0.817	-3.72246	-3.0414036	95.75	SH3RF3-AS1	SH3RF3 antisense RNA 1
25981	2.80e-03	1.98e-04	0.268	-3.72207	-0.9975664	278.34	DNAH1	dynein axonemal heavy chain 1
7918	2.80e-03	1.97e-04	0.092	-3.722196	-0.3423975	3772.76	GPANK1	G-patch domain and ankyrin repeats 1
107985152	2.80e-03	1.97e-04	0.1246	3.722431	0.4639175	117.62	LOC107985152	uncharacterized LOC107985152
7652	2.80e-03	1.97e-04	0.7926	3.722909	2.9506071	22.92	ZNF99	zinc finger protein 99
6792	2.80e-03	1.97e-04	0.3551	3.722677	1.3220215	322.22	CDKL5	cyclin dependent kinase like 5
5522	2.82e-03	2.00e-04	0.9915	-3.719605	-3.6879341	222.31	PPP2R2C	protein phosphatase 2 regulatory subunit Bgamma
9402	2.84e-03	2.01e-04	0.9668	-3.717873	-3.5944002	91.26	GRAP2	GRB2 related adaptor protein 2
94	2.84e-03	2.01e-04	1.0287	-3.717614	-3.8243689	140.18	ACVRL1	activin A receptor like type 1
388650	2.84e-03	2.02e-04	0.308	3.716999	1.1450138	1049.19	DIPK1A	divergent protein kinase domain 1A
3344	2.84e-03	2.02e-04	0.1372	3.717071	0.5098928	3593.1	FOXN2	forkhead box N2
9415	2.84e-03	2.01e-04	0.7214	3.717374	2.681689	4690.97	FADS2	fatty acid desaturase 2
196463	2.85e-03	2.03e-04	0.0474	3.715598	0.1761776	8188.14	PLBD2	phospholipase B domain containing 2
54816	2.85e-03	2.03e-04	0.1117	3.715589	0.4151759	2148.05	ZNF280D	zinc finger protein 280D
3207	2.85e-03	2.03e-04	0.5275	-3.715339	-1.9599582	355.17	HOXA11	homeobox A11
11068	2.86e-03	2.04e-04	0.1174	-3.71373	-0.4359125	1545.06	CYB561D2	cytochrome b561 family member D2
54619	2.86e-03	2.04e-04	0.1755	3.713609	0.6516303	1145.67	CCNJ	cyclin J
8666	2.86e-03	2.04e-04	0.1278	-3.713913	-0.4744527	9337.05	EIF3G	eukaryotic translation initiation factor 3 subunit G
6044	2.88e-03	2.05e-04	0.2438	-3.712303	-0.9049097	57.26	SNORA62	small nucleolar RNA, H/ACA box 62
221710	2.89e-03	2.06e-04	0.1363	3.711205	0.5057302	7138.32	SMIM13	small integral membrane protein 13
100506190	2.89e-03	2.06e-04	0.2115	-3.711245	-0.7848735	2861.27	LINC00963	long intergenic non-protein coding RNA 963
55607	2.90e-03	2.07e-04	0.7069	-3.709967	-2.6224253	18.49	PPP1R9A	protein phosphatase 1 regulatory subunit 9A
2256	2.90e-03	2.08e-04	1.1189	-3.709394	-4.1503435	286.13	FGF11	fibroblast growth factor 11
9162	2.92e-03	2.09e-04	0.8613	-3.707431	-3.1930659	591.28	DGKI	diacylglycerol kinase iota
105371115	2.92e-03	2.09e-04	0.5382	3.707365	1.9954349	1536.04	LOC105371115	uncharacterized LOC105371115
83699	2.98e-03	2.14e-04	0.6452	3.702038	2.3885715	179.52	SH3BGRL2	SH3 domain binding glutamate rich protein like 2
54822	2.99e-03	2.15e-04	0.1106	-3.700733	-0.409312	8467.28	TRPM7	transient receptor potential cation channel subfamily M member 7
1890	2.99e-03	2.15e-04	0.8578	-3.700672	-3.1744097	552.67	TYMP	thymidine phosphorylase
57150	3.00e-03	2.16e-04	0.1453	-3.699545	-0.5376952	480.86	SMIM8	small integral membrane protein 8
339751	3.05e-03	2.20e-04	0.2201	3.695043	0.8133535	373.66	MAP3K20-AS1	MAP3K20 antisense RNA 1
7499	3.08e-03	2.22e-04	0.4556	3.692819	1.6826186	162.44	XG	Xg glycoprotein (Xg blood group)
6731	3.09e-03	2.23e-04	0.1028	-3.691594	-0.379416	15480.26	SRP72	signal recognition particle 72
6927	3.11e-03	2.24e-04	0.161	3.690147	0.593971	61.99	HNF1A	HNF1 homeobox A
9052	3.11e-03	2.24e-04	1.1178	-3.689731	-4.1245029	147.67	GPRC5A	G protein-coupled receptor class C group 5 member A
285958	3.14e-03	2.27e-04	0.2196	-3.687315	-0.8098381	3588.07	SNHG15	small nucleolar RNA host gene 15
55735	3.17e-03	2.29e-04	0.0553	3.684221	0.2036533	5877.66	DNAJC11	DnaJ heat shock protein family (Hsp40) member C11
347252	3.17e-03	2.29e-04	1.2192	-3.684267	-4.491984	798.43	IGFBPL1	insulin like growth factor binding protein like 1
22948	3.17e-03	2.30e-04	0.2774	-3.683749	-1.0218973	55473.09	CCT5	chaperonin containing TCP1 subunit 5
105370504	3.19e-03	2.31e-04	0.2753	3.682378	1.0136217	61.34	LOC105370504	uncharacterized LOC105370504
93594	3.19e-03	2.31e-04	0.0935	-3.682117	-0.3442717	3273.61	TBC1D31	TBC1 domain family member 31
157285	3.19e-03	2.32e-04	0.4203	-3.681884	-1.5473514	506.84	PRAG1	PEAK1 related, kinase-activating pseudokinase 1
146167	3.20e-03	2.33e-04	0.9098	3.680597	3.3485658	26.77	SLC38A8	solute carrier family 38 member 8
375690	3.20e-03	2.33e-04	0.1849	3.680586	0.680677	161.33	WASH5P	WASP family homolog 5, pseudogene
123016	3.20e-03	2.33e-04	0.313	3.680365	1.1521045	2481.53	TTC8	tetratricopeptide repeat domain 8
22801	3.22e-03	2.35e-04	0.3818	-3.678454	-1.4045548	36.89	ITGA11	integrin subunit alpha 11
161394	3.24e-03	2.36e-04	0.59	3.67741	2.1697514	48.9	SAMD15	sterile alpha motif domain containing 15
440829	3.26e-03	2.37e-04	0.199	3.675556	0.731482	1783.35	SHISA8	shisa family member 8
26146	3.27e-03	2.38e-04	0.1907	3.674628	0.7006731	1620.16	TRAF3IP1	TRAF3 interacting protein 1
7408	3.27e-03	2.39e-04	0.1426	3.673775	0.5238319	3044.77	VASP	vasodilator stimulated phosphoprotein
101929054	3.28e-03	2.40e-04	0.3661	-3.672991	-1.3445777	42.89	TWF2-DT	TWF2 divergent transcript
5901	3.28e-03	2.40e-04	0.1206	3.672831	0.4429356	41720.05	RAN	RAN, member RAS oncogene family
105378083	3.33e-03	2.44e-04	0.349	-3.66891	-1.2805646	34.63	TAGAP-AS1	TAGAP antisense RNA 1
11278	3.34e-03	2.44e-04	0.4232	3.668236	1.5524096	1092.96	KLF12	KLF transcription factor 12
135112	3.35e-03	2.45e-04	0.5454	-3.667375	-2.0001879	3553.01	NCOA7	nuclear receptor coactivator 7
84333	3.37e-03	2.47e-04	0.3169	3.665618	1.1615733	1749.88	PCGF5	polycomb group ring finger 5
166336	3.38e-03	2.48e-04	0.5689	3.664414	2.0846004	137.45	PRICKLE2	prickle planar cell polarity protein 2
100505812	3.39e-03	2.49e-04	0.1212	3.663477	0.4440623	255.49	CARD8-AS1	CARD8 antisense RNA 1
257358	3.41e-03	2.51e-04	0.4226	-3.661305	-1.5473545	310.51	LINC01366	long intergenic non-protein coding RNA 1366
26995	3.41e-03	2.51e-04	0.1882	3.661265	0.6891229	3228.26	TRUB2	TruB pseudouridine synthase family member 2
7917	3.47e-03	2.56e-04	0.1594	-3.656152	-0.5826453	25657.62	BAG6	BAG cochaperone 6
57691	3.47e-03	2.55e-04	0.0826	3.657075	0.3020182	1503.97	KIAA1586	KIAA1586
105377945	3.47e-03	2.55e-04	0.2727	3.656807	0.9971002	684.44	LOC105377945	uncharacterized LOC105377945
57565	3.47e-03	2.56e-04	1.2927	-3.656249	-4.7264949	87.51	KLHL14	kelch like family member 14
26819	3.47e-03	2.56e-04	0.1971	-3.656383	-0.7206614	40.95	SNORD32A	small nucleolar RNA, C/D box 32A
5786	3.47e-03	2.56e-04	0.22	3.656288	0.8043358	11799.49	PTPRA	protein tyrosine phosphatase receptor type A
650794	3.47e-03	2.57e-04	0.2984	3.655478	1.0908584	276.52	MIPEPP3	mitochondrial intermediate peptidase pseudogene 3
101926943	3.48e-03	2.57e-04	0.1236	-3.655145	-0.4518056	2599.95	GTF2I-AS1	GTF2I antisense RNA 1
51091	3.49e-03	2.58e-04	0.2242	3.653837	0.8190975	1057.26	SEPSECS	Sep (O-phosphoserine) tRNA:Sec (selenocysteine) tRNA synthase
2044	3.50e-03	2.59e-04	0.474	-3.652786	-1.7312592	768.12	EPHA5	EPH receptor A5
2498	3.53e-03	2.62e-04	0.519	-3.650306	-1.8945705	24.11	FTH1P3	ferritin heavy chain 1 pseudogene 3
54556	3.53e-03	2.62e-04	0.1461	3.65007	0.5331252	1275.74	ING3	inhibitor of growth family member 3
497048	3.57e-03	2.65e-04	0.8583	-3.64733	-3.1305216	160.08	KU-MEL-3	uncharacterized LOC497048
57180	3.57e-03	2.65e-04	0.2568	-3.647074	-0.9367087	1375.33	ACTR3B	actin related protein 3B
105376859	3.58e-03	2.66e-04	0.5539	-3.645947	-2.0195511	12.57	LOC105376859	uncharacterized LOC105376859
387590	3.62e-03	2.69e-04	0.3486	-3.643329	-1.2701934	1345.95	TPTEP1	TPTE pseudogene 1
105369594	3.63e-03	2.70e-04	0.5219	-3.642545	-1.9010049	11.86	LOC105369594	uncharacterized LOC105369594
100302182	3.68e-03	2.74e-04	0.3127	3.638613	1.1379309	21.81	MIR1279	microRNA 1279
122622	3.68e-03	2.74e-04	0.2193	-3.638578	-0.797953	946.09	ADSS1	adenylosuccinate synthase 1
116984	3.68e-03	2.74e-04	0.5653	3.638268	2.0565743	42.8	ARAP2	ArfGAP with RhoGAP domain, ankyrin repeat and PH domain 2
26040	3.68e-03	2.75e-04	0.4357	-3.637915	-1.5851183	482.83	SETBP1	SET binding protein 1
843	3.70e-03	2.77e-04	0.8479	-3.636275	-3.0830208	421.76	CASP10	caspase 10
158160	3.70e-03	2.77e-04	0.3233	3.635924	1.1753692	157.77	HSD17B7P2	hydroxysteroid 17-beta dehydrogenase 7 pseudogene 2
29887	3.72e-03	2.79e-04	0.5048	3.634493	1.8345837	1639.49	SNX10	sorting nexin 10
219738	3.77e-03	2.82e-04	0.2209	3.630894	0.8021566	397.72	FAM241B	family with sequence similarity 241 member B
105373311	3.77e-03	2.82e-04	0.3646	3.630841	1.323891	177.7	LOC105373311	uncharacterized LOC105373311
54839	3.77e-03	2.83e-04	0.7986	3.630565	2.899339	128.08	LRRC49	leucine rich repeat containing 49
256356	3.80e-03	2.85e-04	0.1314	-3.628206	-0.4769236	1258.04	GK5	glycerol kinase 5
84275	3.81e-03	2.86e-04	0.1189	3.627651	0.4313337	1985.14	SLC25A33	solute carrier family 25 member 33
55088	3.83e-03	2.88e-04	0.1298	3.62602	0.4706117	1427.05	CCDC186	coiled-coil domain containing 186
220001	3.90e-03	2.93e-04	0.451	-3.621308	-1.6333121	63.72	VWCE	von Willebrand factor C and EGF domains
105371709	3.91e-03	2.94e-04	0.2612	-3.620448	-0.9455594	69.48	LOC105371709	uncharacterized LOC105371709
6708	3.91e-03	2.95e-04	0.7433	3.619836	2.690694	161.5	SPTA1	spectrin alpha, erythrocytic 1
2639	3.93e-03	2.96e-04	0.1449	3.618758	0.5242362	1396.86	GCDH	glutaryl-CoA dehydrogenase
6945	3.93e-03	2.96e-04	0.2154	-3.61837	-0.7792735	6437.32	MLX	MAX dimerization protein MLX
55844	3.95e-03	2.98e-04	0.1273	3.616802	0.4602919	3613.58	PPP2R2D	protein phosphatase 2 regulatory subunit Bdelta
282974	3.95e-03	2.98e-04	0.2692	3.616793	0.9738028	789.03	STK32C	serine/threonine kinase 32C
171220	3.95e-03	2.98e-04	0.238	-3.617139	-0.8610487	274.62	DSTNP2	DSTN pseudogene 2
105378779	3.95e-03	3.00e-04	0.6236	3.615659	2.2546789	18.47	LOC105378779
55779	3.95e-03	3.00e-04	0.3668	-3.615719	-1.3261285	392.12	CFAP44	cilia and flagella associated protein 44
105375434	3.95e-03	2.99e-04	0.4382	-3.615794	-1.5842646	46.65	LOC105375434	uncharacterized LOC105375434
439994	3.95e-03	2.99e-04	0.2059	3.615962	0.7444143	201.32	LINC00863	long intergenic non-protein coding RNA 863
5875	3.95e-03	2.99e-04	0.1818	-3.616346	-0.657396	2181.31	RABGGTA	Rab geranylgeranyltransferase subunit alpha
9138	3.95e-03	2.99e-04	0.3721	3.616423	1.3455427	2133.91	ARHGEF1	Rho guanine nucleotide exchange factor 1
55057	3.95e-03	3.00e-04	0.9872	-3.61517	-3.5688896	7.82	CRYBG2	crystallin beta-gamma domain containing 2
4082	3.95e-03	3.00e-04	0.2526	3.615136	0.9131545	7344.61	MARCKS	myristoylated alanine rich protein kinase C substrate
2027	3.95e-03	3.01e-04	0.3918	-3.61471	-1.4163301	4863.94	ENO3	enolase 3
3911	3.95e-03	3.01e-04	0.3809	-3.61463	-1.3769611	3369.19	LAMA5	laminin subunit alpha 5
51247	3.96e-03	3.01e-04	0.1153	-3.614009	-0.416728	14110.72	PAIP2	poly(A) binding protein interacting protein 2
105377372	3.97e-03	3.02e-04	0.9183	-3.613372	-3.3179839	54.07	NEUROG2-AS1	NEUROG2 and ZGRF1 antisense RNA 1
284021	3.98e-03	3.04e-04	0.1548	-3.611958	-0.5592793	203.31	MILR1	mast cell immunoglobulin like receptor 1
101928231	3.98e-03	3.04e-04	0.8772	-3.61177	-3.1682049	158.53	CT69	cancer/testis associated transcript 69
100506551	4.00e-03	3.05e-04	0.2713	3.610718	0.9796195	173.83	LOC100506551	uncharacterized LOC100506551
284273	4.00e-03	3.06e-04	0.3611	3.610322	1.3035903	5694.28	PTGR3	prostaglandin reductase 3
9693	4.01e-03	3.07e-04	0.2636	3.609642	0.9514834	4240	RAPGEF2	Rap guanine nucleotide exchange factor 2
7046	4.01e-03	3.07e-04	0.3087	3.609652	1.1142925	7443.7	TGFBR1	transforming growth factor beta receptor 1
10092	4.01e-03	3.07e-04	0.1437	3.609009	0.518744	10141.77	ARPC5	actin related protein 2/3 complex subunit 5
10668	4.04e-03	3.10e-04	0.1496	3.606936	0.5395468	867.41	CGRRF1	cell growth regulator with ring finger domain 1
65108	4.07e-03	3.12e-04	0.317	3.605044	1.1427025	8488.48	MARCKSL1	MARCKS like 1
7982	4.07e-03	3.12e-04	0.1925	3.605078	0.6941046	2079.31	ST7	suppression of tumorigenicity 7
101927393	4.09e-03	3.14e-04	0.1358	3.603677	0.4893649	1513.68	LOC101927393	uncharacterized LOC101927393
4239	4.10e-03	3.15e-04	0.3457	3.60234	1.2453169	24.96	MFAP4	microfibril associated protein 4
23070	4.11e-03	3.16e-04	0.1415	-3.602024	-0.5096684	7189.81	CMTR1	cap methyltransferase 1
80864	4.11e-03	3.16e-04	0.5764	3.601546	2.0758928	1243.16	EGFL8	EGF like domain multiple 8
3638	4.13e-03	3.18e-04	0.2841	3.600028	1.0228456	4247.9	INSIG1	insulin induced gene 1
84622	4.13e-03	3.19e-04	1.1242	-3.599742	-4.0469855	84.26	ZNF594	zinc finger protein 594
574040	4.17e-03	3.22e-04	0.204	-3.597011	-0.7338723	55.73	SNORA6	small nucleolar RNA, H/ACA box 6
100506084	4.22e-03	3.25e-04	0.1642	3.5942	0.5900403	315.91	ARL17B	ADP ribosylation factor like GTPase 17B
865	4.24e-03	3.27e-04	0.2334	3.592824	0.838691	3910.56	CBFB	core-binding factor subunit beta
29082	4.26e-03	3.29e-04	0.2325	-3.591039	-0.8348974	2711.55	CHMP4A	charged multivesicular body protein 4A
149297	4.27e-03	3.30e-04	0.7598	3.590185	2.727794	197.34	FAM78B	family with sequence similarity 78 member B
80045	4.31e-03	3.33e-04	0.1263	3.58793	0.4531305	987.51	GPR157	G protein-coupled receptor 157
2730	4.31e-03	3.34e-04	0.2438	-3.587437	-0.8745425	4415.77	GCLM	glutamate-cysteine ligase modifier subunit
102724532	4.31e-03	3.34e-04	0.2455	-3.587267	-0.880833	346.3	SP2-DT	SP2 divergent transcript
57576	4.33e-03	3.36e-04	1.1642	-3.586204	-4.1749888	525.75	KIF17	kinesin family member 17
6543	4.33e-03	3.36e-04	0.3846	3.585504	1.3789678	64.96	SLC8A2	solute carrier family 8 member A2
23566	4.34e-03	3.37e-04	1.4048	-3.585269	-5.0367182	189.92	LPAR3	lysophosphatidic acid receptor 3
7620	4.34e-03	3.38e-04	0.7517	3.584549	2.6943967	16.69	ZNF69	zinc finger protein 69
101927437	4.37e-03	3.40e-04	0.3536	3.58311	1.2670352	24.83	CLYBL-AS3	CLYBL antisense RNA 3
2534	4.37e-03	3.40e-04	0.2671	3.582768	0.9568923	2357.84	FYN	FYN proto-oncogene, Src family tyrosine kinase
5595	4.46e-03	3.47e-04	0.1187	3.577293	0.4246833	3225.25	MAPK3	mitogen-activated protein kinase 3
64838	4.46e-03	3.47e-04	0.9255	3.577107	3.3107252	44.54	FNDC4	fibronectin type III domain containing 4
22977	4.46e-03	3.48e-04	0.5776	-3.576662	-2.0659184	41.16	AKR7A3	aldo-keto reductase family 7 member A3
54663	4.47e-03	3.49e-04	0.1344	-3.576172	-0.4807634	2072.58	WDR74	WD repeat domain 74
9737	4.48e-03	3.50e-04	0.6705	-3.575482	-2.3973146	635.44	GPRASP1	G protein-coupled receptor associated sorting protein 1
100859930	4.48e-03	3.50e-04	0.3559	3.574847	1.2724485	1595.52	HEIH	hepatocellular carcinoma up-regulated EZH2-associated long non-coding RNA
10948	4.48e-03	3.50e-04	0.1158	-3.574803	-0.4138203	4057.8	STARD3	StAR related lipid transfer domain containing 3
23658	4.48e-03	3.51e-04	0.2707	-3.574562	-0.9678051	4908.07	LSM5	LSM5 homolog, U6 small nuclear RNA and mRNA degradation associated
8536	4.50e-03	3.52e-04	0.4829	-3.573411	-1.7257564	914.02	CAMK1	calcium/calmodulin dependent protein kinase I
26147	4.53e-03	3.55e-04	0.4808	3.571679	1.7171502	2538.06	PHF19	PHD finger protein 19
754	4.53e-03	3.55e-04	0.1374	3.571458	0.4908867	47698.45	PTTG1IP	PTTG1 interacting protein
333	4.58e-03	3.59e-04	0.9507	3.568296	3.39244	304.04	APLP1	amyloid beta precursor like protein 1
23118	4.58e-03	3.60e-04	0.2649	-3.567982	-0.9452006	3826.29	TAB2	TGF-beta activated kinase 1 (MAP3K7) binding protein 2
107986531	4.62e-03	3.63e-04	0.1632	-3.565448	-0.5818327	224.18	LOC107986531	uncharacterized LOC107986531
7414	4.64e-03	3.65e-04	0.1383	3.564314	0.4927984	11648.48	VCL	vinculin
93973	4.65e-03	3.66e-04	0.1216	-3.563502	-0.4334303	4147.1	ACTR8	actin related protein 8
102724238	4.66e-03	3.67e-04	0.4788	3.562748	1.7059481	60.9	FAM88C	family with sequence similarity 88 member C
57509	4.67e-03	3.68e-04	0.6366	3.562156	2.2676738	1196.62	MTUS1	microtubule associated scaffold protein 1
5383	4.69e-03	3.70e-04	0.5235	-3.560749	-1.8642123	783.02	PMS2P5	PMS1 homolog 2, mismatch repair system component pseudogene 5
728730	4.69e-03	3.70e-04	0.7006	3.560333	2.4944623	1579.11	MAP4K3-DT	MAP4K3 divergent transcript
100130417	4.70e-03	3.71e-04	0.5169	-3.55995	-1.8401469	113.19	LINC02593	long intergenic non-protein coding RNA 2593
7916	4.70e-03	3.72e-04	0.1466	-3.559221	-0.5218754	26928.53	PRRC2A	proline rich coiled-coil 2A
65996	4.70e-03	3.72e-04	0.1005	3.559315	0.3575397	1425.42	CENPBD2P	CENPB DNA-binding domains containing 2, pseudogene
27112	4.71e-03	3.73e-04	0.3418	-3.55882	-1.2164345	489.66	NALF2	NALCN channel auxiliary factor 2
23645	4.72e-03	3.74e-04	0.1786	-3.557749	-0.6353736	4931.32	PPP1R15A	protein phosphatase 1 regulatory subunit 15A
100101440	4.73e-03	3.75e-04	0.2764	-3.557378	-0.9833721	323.61	PMS2P7	PMS1 homolog 2, mismatch repair system component pseudogene 7
9209	4.76e-03	3.78e-04	0.136	-3.55524	-0.48355	9049.46	LRRFIP2	LRR binding FLII interacting protein 2
6299	4.79e-03	3.80e-04	0.8369	-3.553784	-2.9740301	575.6	SALL1	spalt like transcription factor 1
80007	4.79e-03	3.80e-04	0.09	3.553585	0.3199693	1259.45	C10orf88	chromosome 10 open reading frame 88
105379181	4.79e-03	3.81e-04	0.5001	-3.553228	-1.7768613	29.67	CTB-49A3.2	uncharacterized CTB-49A3.2
5507	4.79e-03	3.81e-04	1.38	3.552782	4.9027508	795.2	PPP1R3C	protein phosphatase 1 regulatory subunit 3C
55968	4.79e-03	3.81e-04	0.3127	3.552617	1.110831	7828.92	NSFL1C	NSFL1 cofactor
54498	4.79e-03	3.81e-04	0.3693	3.552937	1.3120274	448.17	SMOX	spermine oxidase
84803	4.81e-03	3.83e-04	0.3612	3.551646	1.2829491	463.21	GPAT3	glycerol-3-phosphate acyltransferase 3
5737	4.81e-03	3.84e-04	1.7673	-3.550997	-6.2756175	17.67	PTGFR	prostaglandin F receptor
100129924	4.83e-03	3.85e-04	0.4513	-3.549981	-1.6020966	14.26	TMEM269	transmembrane protein 269
10048	4.84e-03	3.87e-04	0.0822	3.549013	0.291896	8079.57	RANBP9	RAN binding protein 9
8744	4.84e-03	3.87e-04	0.2401	-3.548852	-0.8522458	298.71	TNFSF9	TNF superfamily member 9
221935	4.85e-03	3.87e-04	0.6662	-3.548567	-2.3641802	210.07	SDK1	sidekick cell adhesion molecule 1
53833	4.85e-03	3.88e-04	0.8468	-3.548384	-3.0048909	182.47	IL20RB	interleukin 20 receptor subunit beta
171024	4.87e-03	3.90e-04	0.9377	3.546725	3.3257383	148.17	SYNPO2	synaptopodin 2
9398	4.88e-03	3.91e-04	0.2158	3.546052	0.7653943	701.62	CD101	CD101 molecule
441631	4.88e-03	3.91e-04	1.4419	-3.545827	-5.1126159	251.35	TSPAN11	tetraspanin 11
23539	4.88e-03	3.91e-04	1.326	-3.545899	-4.7018268	278.19	SLC16A8	solute carrier family 16 member 8
55796	4.90e-03	3.93e-04	0.9371	3.544724	3.3216139	401.52	MBNL3	muscleblind like splicing regulator 3
5305	4.91e-03	3.94e-04	0.3129	3.544104	1.1089732	39032.91	PIP4K2A	phosphatidylinositol-5-phosphate 4-kinase type 2 alpha
2556	4.91e-03	3.94e-04	1.6303	-3.543875	-5.7774739	294.74	GABRA3	gamma-aminobutyric acid type A receptor subunit alpha3
100422965	4.91e-03	3.95e-04	0.2891	3.543572	1.0243258	25.43	MIR4263	microRNA 4263
100288181	4.92e-03	3.96e-04	0.5252	-3.542763	-1.860831	471.56	LNCOC1	lncRNA associated with ovarian cancer 1
55781	4.94e-03	3.97e-04	0.2009	-3.541749	-0.7116504	3842.03	RIOK2	RIO kinase 2
107984655	4.94e-03	3.98e-04	0.16	3.541225	0.5665527	160.57	LOC107984655	uncharacterized LOC107984655
974	4.96e-03	4.00e-04	0.4496	-3.540317	-1.5915877	488.71	CD79B	CD79b molecule
90187	4.96e-03	4.00e-04	0.6314	-3.539821	-2.2350285	462.77	EMILIN3	elastin microfibril interfacer 3
109864274	5.01e-03	4.05e-04	0.7494	-3.536906	-2.6506712	214.32	RNA5-8SN4	RNA, 5.8S ribosomal N4
55090	5.03e-03	4.07e-04	0.4299	3.535791	1.5199922	1726.96	MED9	mediator complex subunit 9
107987323	5.05e-03	4.08e-04	1.177	-3.534676	-4.1603591	97.75	LOC107987323	uncharacterized LOC107987323
10419	5.08e-03	4.11e-04	0.2284	-3.532957	-0.8069482	7773.97	PRMT5	protein arginine methyltransferase 5
26289	5.10e-03	4.13e-04	1.1974	-3.531644	-4.2289609	1548.38	AK5	adenylate kinase 5
10517	5.10e-03	4.13e-04	0.6818	-3.531794	-2.407844	16.14	FBXW10	F-box and WD repeat domain containing 10
81688	5.10e-03	4.13e-04	0.0737	3.531392	0.2600924	13289.08	C6orf62	chromosome 6 open reading frame 62
201973	5.12e-03	4.16e-04	0.1265	-3.529989	-0.4464027	1376.03	PRIMPOL	primase and DNA directed polymerase
283248	5.12e-03	4.16e-04	0.5414	-3.53001	-1.9110612	623.48	RCOR2	REST corepressor 2
85865	5.12e-03	4.16e-04	0.1659	-3.529671	-0.5854674	2964.18	GTPBP10	GTP binding protein 10
112637020	5.14e-03	4.18e-04	0.1824	3.528706	0.6434835	545.4	SREBF2-AS1	SREBF2 antisense RNA 1
29844	5.14e-03	4.18e-04	0.198	-3.528493	-0.6986565	2373.96	TFPT	TCF3 fusion partner
400619	5.15e-03	4.19e-04	0.2773	-3.527922	-0.9781497	81.09	LINC00511	long intergenic non-protein coding RNA 511
515	5.15e-03	4.19e-04	0.0813	-3.527651	-0.2869057	16839.89	ATP5PB	ATP synthase peripheral stalk-membrane subunit b
137964	5.18e-03	4.23e-04	0.7593	-3.525559	-2.6770305	69658.87	GPAT4	glycerol-3-phosphate acyltransferase 4
684	5.18e-03	4.23e-04	0.7591	-3.525522	-2.676358	18395.85	BST2	bone marrow stromal cell antigen 2
11168	5.19e-03	4.23e-04	0.2574	3.525105	0.9073134	5184.65	PSIP1	PC4 and SRSF1 interacting protein 1
124739	5.19e-03	4.23e-04	1.0469	-3.525246	-3.6905865	14.89	USP43	ubiquitin specific peptidase 43
8638	5.20e-03	4.25e-04	1.242	-3.52418	-4.377179	395.55	OASL	2'-5'-oligoadenylate synthetase like
54149	5.20e-03	4.25e-04	0.4625	-3.524058	-1.6297477	3855.66	C21orf91	chromosome 21 open reading frame 91
100506046	5.22e-03	4.27e-04	0.2369	-3.522763	-0.8346098	544.85	GAS5-AS1	GAS5 antisense RNA 1
116228	5.26e-03	4.30e-04	0.1519	-3.520715	-0.5347888	4849.75	COX20	cytochrome c oxidase assembly factor COX20
8787	5.26e-03	4.31e-04	0.4364	3.520317	1.5363753	31.58	RGS9	regulator of G protein signaling 9
677801	5.26e-03	4.31e-04	0.5467	-3.520092	-1.9243823	60.96	SNORA14A	small nucleolar RNA, H/ACA box 14A
7439	5.26e-03	4.32e-04	0.4481	-3.519849	-1.5773269	92094.25	BEST1	bestrophin 1
445	5.27e-03	4.32e-04	1.1278	-3.519645	-3.9693036	225.97	ASS1	argininosuccinate synthase 1
23252	5.29e-03	4.34e-04	0.3263	3.518351	1.1478925	1392.08	OTUD3	OTU deubiquitinase 3
9631	5.30e-03	4.36e-04	0.2044	-3.517432	-0.7189121	10077.02	NUP155	nucleoporin 155
1609	5.31e-03	4.36e-04	0.2397	3.517019	0.8429061	1892.96	DGKQ	diacylglycerol kinase theta
1612	5.32e-03	4.38e-04	0.3338	3.515956	1.1735597	2846.82	DAPK1	death associated protein kinase 1
26973	5.32e-03	4.38e-04	0.1643	-3.515926	-0.577655	5797.11	CHORDC1	cysteine and histidine rich domain containing 1
85417	5.32e-03	4.38e-04	0.1597	-3.515804	-0.561469	219.4	CCNB3	cyclin B3
2738	5.34e-03	4.40e-04	0.2165	-3.514934	-0.7611411	723.06	GLI4	GLI family zinc finger 4
8321	5.42e-03	4.47e-04	0.3065	3.510466	1.0760589	1242.01	FZD1	frizzled class receptor 1
487	5.42e-03	4.48e-04	0.2457	3.510195	0.8623754	94.5	ATP2A1	ATPase sarcoplasmic/endoplasmic reticulum Ca2+ transporting 1
100505758	5.43e-03	4.49e-04	0.2286	-3.509507	-0.8023988	1611.67	PRMT5-AS1	PRMT5 antisense RNA 1
27439	5.44e-03	4.50e-04	0.3085	3.509077	1.0826967	184.06	TMEM121B	transmembrane protein 121B
152098	5.48e-03	4.53e-04	0.2025	-3.506872	-0.7100242	346.07	ZCWPW2	zinc finger CW-type and PWWP domain containing 2
257203	5.49e-03	4.54e-04	0.4744	-3.506455	-1.6634431	40.11	DSCR9	Down syndrome critical region 9
64651	5.49e-03	4.55e-04	0.1662	-3.506038	-0.5825729	504.06	CSRNP1	cysteine and serine rich nuclear protein 1
2983	5.49e-03	4.55e-04	1.4268	-3.506198	-5.0025418	130.21	GUCY1B1	guanylate cyclase 1 soluble subunit beta 1
105376286	5.49e-03	4.56e-04	0.19	3.505557	0.6661226	572.89	LOC105376286	uncharacterized LOC105376286
6774	5.52e-03	4.58e-04	0.4077	-3.503939	-1.4286149	11897.77	STAT3	signal transducer and activator of transcription 3
139065	5.52e-03	4.59e-04	0.9989	-3.503772	-3.4998227	367.82	SLITRK4	SLIT and NTRK like family member 4
57102	5.54e-03	4.60e-04	0.1938	-3.502871	-0.6787473	2438.18	C12orf4	chromosome 12 open reading frame 4
4775	5.57e-03	4.63e-04	0.1101	3.501344	0.3855241	1893.35	NFATC3	nuclear factor of activated T cells 3
101927932	5.57e-03	4.63e-04	0.6767	-3.501191	-2.3691937	8.66	LOC101927932	uncharacterized LOC101927932
64412	5.57e-03	4.64e-04	0.4162	3.501004	1.4571813	3755.94	GZF1	GDNF inducible zinc finger protein 1
730051	5.57e-03	4.64e-04	0.253	3.50072	0.8856217	587.2	ZNF814	zinc finger protein 814
10073	5.57e-03	4.64e-04	0.1295	-3.500453	-0.4533542	2381.86	SNUPN	snurportin 1
338811	5.59e-03	4.66e-04	0.5615	-3.49954	-1.9650775	78.7	TAFA2	TAFA chemokine like family member 2
5141	5.60e-03	4.67e-04	0.4565	-3.498806	-1.5971567	603.41	PDE4A	phosphodiesterase 4A
105372470	5.66e-03	4.73e-04	0.3535	-3.495595	-1.2355874	17.93	LOC105372470
107987299	5.67e-03	4.74e-04	0.5964	-3.495154	-2.0843963	635.14	LOC107987299	uncharacterized LOC107987299
54606	5.70e-03	4.77e-04	0.122	-3.493595	-0.4262165	10675.52	DDX56	DEAD-box helicase 56
100113381	5.70e-03	4.77e-04	0.2406	-3.493261	-0.8405451	56.93	SNORD19B	small nucleolar RNA, C/D box 19B
5672	5.73e-03	4.80e-04	1.2042	-3.491625	-4.2045913	622.14	PSG4	pregnancy specific beta-1-glycoprotein 4
10694	5.77e-03	4.84e-04	0.113	-3.48956	-0.3941514	32090.62	CCT8	chaperonin containing TCP1 subunit 8
107985486	5.81e-03	4.87e-04	1.044	3.48777	3.6413207	42.87	LOC107985486	uncharacterized LOC107985486
5780	5.83e-03	4.89e-04	0.1448	3.486588	0.5046966	3656.16	PTPN9	protein tyrosine phosphatase non-receptor type 9
57449	5.83e-03	4.90e-04	0.2152	3.486369	0.7503911	425.05	PLEKHG5	pleckstrin homology and RhoGEF domain containing G5
4059	5.84e-03	4.91e-04	0.2287	-3.485856	-0.7973181	1326.8	BCAM	basal cell adhesion molecule (Lutheran blood group)
100507547	5.86e-03	4.93e-04	0.1832	-3.484744	-0.6385721	237.8	LOC100507547	uncharacterized LOC100507547
105372435	5.86e-03	4.93e-04	0.6986	-3.484685	-2.4344747	106.35	LOC105372435	uncharacterized LOC105372435
8899	5.89e-03	4.96e-04	0.1496	3.483083	0.521237	13347.27	PRPF4B	pre-mRNA processing factor 4B
7378	5.91e-03	4.98e-04	0.3126	-3.481887	-1.0885971	1790.13	UPP1	uridine phosphorylase 1
197135	5.91e-03	4.98e-04	0.6387	-3.481923	-2.2237538	39.88	PATL2	PAT1 homolog 2
64137	5.91e-03	4.98e-04	0.3196	-3.481655	-1.112683	54.22	ABCG4	ATP binding cassette subfamily G member 4
10589	5.92e-03	5.00e-04	0.1135	-3.480846	-0.3950483	2388.82	DRAP1	DR1 associated protein 1
65987	5.94e-03	5.02e-04	0.7822	-3.479718	-2.7218372	71.31	KCTD14	potassium channel tetramerization domain containing 14
1838	5.95e-03	5.03e-04	0.1705	-3.479014	-0.5931088	1022.75	DTNB	dystrobrevin beta
150737	5.95e-03	5.03e-04	0.2387	3.479148	0.8305447	600.74	TTC30B	tetratricopeptide repeat domain 30B
100507395	5.97e-03	5.05e-04	0.6044	3.478146	2.1020558	24.68	LOC100507395	uncharacterized LOC100507395
113157	6.00e-03	5.08e-04	0.6191	-3.476643	-2.1523088	97	RPLP0P2	ribosomal protein lateral stalk subunit P0 pseudogene 2
6948	6.03e-03	5.11e-04	1.0487	-3.475119	-3.6442018	1806.31	TCN2	transcobalamin 2
3338	6.08e-03	5.15e-04	0.1483	-3.472827	-0.5149336	1076.57	DNAJC4	DnaJ heat shock protein family (Hsp40) member C4
90673	6.10e-03	5.18e-04	0.2223	-3.471483	-0.771837	519.24	PPP1R3E	protein phosphatase 1 regulatory subunit 3E
200539	6.11e-03	5.18e-04	0.4801	-3.471023	-1.666606	424.89	ANKRD23	ankyrin repeat domain 23
117178	6.14e-03	5.22e-04	0.2552	3.469445	0.8854564	1504.75	SSX2IP	SSX family member 2 interacting protein
101927597	6.16e-03	5.23e-04	0.4232	-3.468517	-1.4678613	720.03	NCK1-DT	NCK1 divergent transcript
51251	6.19e-03	5.26e-04	0.3015	-3.467196	-1.0452795	4615.06	NT5C3A	5'-nucleotidase, cytosolic IIIA
50509	6.19e-03	5.27e-04	1.1296	-3.466878	-3.9160468	205.4	COL5A3	collagen type V alpha 3 chain
150709	6.20e-03	5.28e-04	0.1591	-3.465902	-0.5515627	374.31	ANKAR	ankyrin and armadillo repeat containing
94027	6.20e-03	5.29e-04	0.437	-3.465879	-1.5144559	18.15	CGB7	chorionic gonadotropin subunit beta 7
90522	6.26e-03	5.34e-04	0.167	3.463106	0.5784406	2634.08	YIF1B	Yip1 interacting factor homolog B, membrane trafficking protein
79887	6.27e-03	5.35e-04	1.2555	-3.46255	-4.347404	83.33	PLBD1	phospholipase B domain containing 1
107986087	6.29e-03	5.37e-04	0.4455	-3.461801	-1.5421061	19.39	LOC107986087	uncharacterized LOC107986087
100188949	6.29e-03	5.37e-04	0.8913	-3.461534	-3.0853435	387.45	LINC00426	long intergenic non-protein coding RNA 426
105379278	6.35e-03	5.42e-04	1.6776	-3.458847	-5.8027026	6.48	LOC105379278	putative tyrosine-protein phosphatase TPTE
5163	6.35e-03	5.43e-04	0.5073	3.458432	1.7544	2556.02	PDK1	pyruvate dehydrogenase kinase 1
8569	6.38e-03	5.46e-04	0.1393	3.456981	0.4815673	1355.48	MKNK1	MAPK interacting serine/threonine kinase 1
166793	6.38e-03	5.46e-04	0.1067	3.456939	0.3688796	294.74	ZBTB49	zinc finger and BTB domain containing 49
5426	6.38e-03	5.46e-04	0.2796	3.456906	0.9663946	7219.84	POLE	DNA polymerase epsilon, catalytic subunit
5224	6.38e-03	5.47e-04	0.6721	-3.456429	-2.3228985	832.51	PGAM2	phosphoglycerate mutase 2
114971	6.38e-03	5.48e-04	0.1244	3.456289	0.4298732	1610.28	PTPMT1	protein tyrosine phosphatase mitochondrial 1
9844	6.41e-03	5.50e-04	0.657	-3.454935	-2.2699179	36.29	ELMO1	engulfment and cell motility 1
2782	6.42e-03	5.51e-04	0.0582	3.454486	0.2011749	28744.61	GNB1	G protein subunit beta 1
3399	6.42e-03	5.51e-04	0.3947	-3.454532	-1.3635831	5633.15	ID3	inhibitor of DNA binding 3
9722	6.43e-03	5.53e-04	0.6978	3.453692	2.4098926	120.72	NOS1AP	nitric oxide synthase 1 adaptor protein
151507	6.49e-03	5.59e-04	0.318	-3.450881	-1.0972464	1303.49	MSL3P1	MSL complex subunit 3 pseudogene 1
57654	6.53e-03	5.62e-04	0.1695	3.449248	0.5846763	1251.04	UVSSA	UV stimulated scaffold protein A
440248	6.60e-03	5.69e-04	0.1695	-3.44606	-0.5840423	979.06	HERC2P9	HERC2 pseudogene 9
84938	6.62e-03	5.70e-04	0.4684	3.445357	1.6138044	2675.97	ATG4C	autophagy related 4C cysteine peptidase
230	6.64e-03	5.73e-04	0.1292	3.444277	0.4450581	4473	ALDOC	aldolase, fructose-bisphosphate C
286140	6.65e-03	5.74e-04	0.4879	-3.443725	-1.6803402	55.99	RNF5P1	ring finger protein 5 pseudogene 1
224	6.65e-03	5.74e-04	0.2474	3.443415	0.8518901	2413.62	ALDH3A2	aldehyde dehydrogenase 3 family member A2
677798	6.68e-03	5.78e-04	0.2062	-3.441945	-0.7096526	75.85	SNORA9	small nucleolar RNA, H/ACA box 9
55317	6.70e-03	5.79e-04	0.2471	3.441077	0.8501709	1584.74	AP5S1	adaptor related protein complex 5 subunit sigma 1
4528	6.71e-03	5.81e-04	0.1249	-3.44043	-0.4296577	11134.57	MTIF2	mitochondrial translational initiation factor 2
1161	6.73e-03	5.82e-04	0.165	-3.439693	-0.5676674	1260.77	ERCC8	ERCC excision repair 8, CSA ubiquitin ligase complex subunit
100506433	6.73e-03	5.83e-04	1.6271	-3.439449	-5.59626	40.1	LINC00648	long intergenic non-protein coding RNA 648
8843	6.73e-03	5.83e-04	0.403	3.439181	1.3859857	13.4	HCAR3	hydroxycarboxylic acid receptor 3
55791	6.76e-03	5.87e-04	0.3454	3.437604	1.1872772	1919.74	LRIF1	ligand dependent nuclear receptor interacting factor 1
79711	6.76e-03	5.87e-04	0.2457	-3.437704	-0.8445832	5529.61	IPO4	importin 4
8099	6.79e-03	5.89e-04	0.3329	3.436412	1.1440381	7986.72	CDK2AP1	cyclin dependent kinase 2 associated protein 1
51701	6.80e-03	5.91e-04	0.2303	-3.435581	-0.7911858	3674.78	NLK	nemo like kinase
29919	6.80e-03	5.92e-04	0.1159	3.435397	0.3981669	1603.28	RMC1	regulator of MON1-CCZ1
28998	6.81e-03	5.93e-04	0.141	-3.434994	-0.4843628	8499.16	MRPL13	mitochondrial ribosomal protein L13
140700	6.81e-03	5.93e-04	0.7751	3.434998	2.6624769	98.73	SAMD10	sterile alpha motif domain containing 10
55238	6.83e-03	5.95e-04	0.1805	3.433962	0.6197012	3155.68	SLC38A7	solute carrier family 38 member 7
638	6.83e-03	5.95e-04	0.3502	-3.433778	-1.2023733	97.19	BIK	BCL2 interacting killer
375057	6.84e-03	5.97e-04	1.0336	-3.432996	-3.5483671	1020.39	STUM	stum, mechanosensory transduction mediator homolog
147166	6.84e-03	5.97e-04	0.4462	-3.433152	-1.5317132	3541.24	TRIM16L	tripartite motif containing 16 like
100885850	6.84e-03	5.98e-04	0.1553	-3.432682	-0.5329597	1498.59	PTGES3L-AARSD1	PTGES3L-AARSD1 readthrough
91404	6.85e-03	5.98e-04	0.5044	3.43239	1.7311508	5192.89	SESTD1	SEC14 and spectrin domain containing 1
105375334	6.90e-03	6.03e-04	1.0629	3.430142	3.6458831	28.62	LOC105375334	uncharacterized LOC105375334
84955	6.93e-03	6.06e-04	0.1687	-3.428875	-0.5785856	7617.53	NUDCD1	NudC domain containing 1
100286844	6.93e-03	6.07e-04	0.1523	-3.428441	-0.522219	359.73	BCDIN3D-AS1	BCDIN3D antisense RNA 1
164091	6.95e-03	6.08e-04	0.8769	-3.427799	-3.0058435	638.48	PAQR7	progestin and adipoQ receptor family member 7
832	6.96e-03	6.10e-04	0.0642	3.427083	0.2200691	14505.22	CAPZB	capping actin protein of muscle Z-line subunit beta
100506071	6.96e-03	6.10e-04	1.0455	-3.427042	-3.5831239	26.96	LOC100506071	uncharacterized LOC100506071
4133	7.00e-03	6.14e-04	0.9695	3.425301	3.3208194	7336.14	MAP2	microtubule associated protein 2
440993	7.01e-03	6.16e-04	0.3201	-3.424599	-1.0961608	95.16	MIR570HG	MIR570 host gene
91851	7.05e-03	6.20e-04	1.4289	-3.422908	-4.8910988	18.42	CHRDL1	chordin like 1
51366	7.05e-03	6.20e-04	0.1953	-3.422629	-0.6683479	25705.61	UBR5	ubiquitin protein ligase E3 component n-recognin 5
286205	7.08e-03	6.23e-04	0.2035	3.421298	0.6960862	597.44	SCAI	suppressor of cancer cell invasion
84318	7.08e-03	6.23e-04	0.1715	-3.4213	-0.5868298	1514.66	CCDC77	coiled-coil domain containing 77
136227	7.14e-03	6.29e-04	0.2303	-3.418948	-0.7872184	98.6	COL26A1	collagen type XXVI alpha 1 chain
222553	7.16e-03	6.31e-04	0.4629	3.417961	1.5822634	199.46	SLC35F1	solute carrier family 35 member F1
100874363	7.28e-03	6.42e-04	0.3921	3.413068	1.3383007	27.22	HOXC-AS1	HOXC cluster antisense RNA 1
22854	7.35e-03	6.49e-04	1.0551	-3.410386	-3.5984098	33.28	NTNG1	netrin G1
79888	7.35e-03	6.49e-04	0.3657	-3.410418	-1.2472527	10934.19	LPCAT1	lysophosphatidylcholine acyltransferase 1
170691	7.35e-03	6.50e-04	0.3866	-3.410053	-1.3184495	58.98	ADAMTS17	ADAM metallopeptidase with thrombospondin type 1 motif 17
101929552	7.35e-03	6.49e-04	0.5466	3.410102	1.8639066	9.65	LOC101929552	uncharacterized LOC101929552
100129482	7.36e-03	6.52e-04	0.2925	3.409194	0.997308	1057.7	ZNF37BP	zinc finger protein 37B, pseudogene
92922	7.39e-03	6.54e-04	0.2904	3.408096	0.9897326	206.49	CCDC102A	coiled-coil domain containing 102A
28969	7.39e-03	6.55e-04	0.1326	-3.407826	-0.45172	9802.61	BZW2	basic leucine zipper and W2 domains 2
7869	7.40e-03	6.56e-04	0.6961	-3.407239	-2.371735	551.86	SEMA3B	semaphorin 3B
5257	7.40e-03	6.56e-04	0.2379	3.407311	0.8107127	4615.73	PHKB	phosphorylase kinase regulatory subunit beta
100616345	7.44e-03	6.60e-04	0.1369	-3.405477	-0.4661402	281.79	MIR4426	microRNA 4426
10219	7.45e-03	6.62e-04	0.5014	-3.404992	-1.7072052	193.77	KLRG1	killer cell lectin like receptor G1
283948	7.47e-03	6.64e-04	0.5095	3.404121	1.7343104	108.22	NHLRC4	NHL repeat containing 4
85313	7.47e-03	6.64e-04	0.1696	-3.403904	-0.5772738	2621.44	PPIL4	peptidylprolyl isomerase like 4
402665	7.50e-03	6.67e-04	0.8225	-3.402692	-2.798558	39.04	IGLON5	IgLON family member 5
105372061	7.50e-03	6.68e-04	0.4467	3.402414	1.5198797	12.55	LOC105372061	uncharacterized LOC105372061
93654	7.53e-03	6.70e-04	0.1991	3.401485	0.6772074	254.29	ST7-AS2	ST7 antisense RNA 2
776	7.54e-03	6.72e-04	0.8802	-3.400869	-2.9932965	220.15	CACNA1D	calcium voltage-gated channel subunit alpha1 D
80196	7.54e-03	6.74e-04	0.1329	3.400092	0.4517872	2493.05	RNF34	ring finger protein 34
22877	7.54e-03	6.72e-04	0.1365	3.400616	0.4641345	12120.79	MLXIP	MLX interacting protein
84627	7.54e-03	6.73e-04	1.1018	-3.400204	-3.746275	249.01	ZNF469	zinc finger protein 469
6347	7.54e-03	6.74e-04	0.7596	-3.400087	-2.5825785	565.9	CCL2	C-C motif chemokine ligand 2
64860	7.54e-03	6.73e-04	0.256	-3.400295	-0.8706308	1644.33	ARMCX5	armadillo repeat containing X-linked 5
105379271	7.56e-03	6.76e-04	0.6213	-3.399134	-2.1120433	328.02	LOC105379271	uncharacterized LOC105379271
22839	7.56e-03	6.77e-04	0.1385	3.398741	0.4706063	5136.91	DLGAP4	DLG associated protein 4
64645	7.57e-03	6.78e-04	0.0979	3.398247	0.3326693	6509.85	MFSD14A	major facilitator superfamily domain containing 14A
101929272	7.57e-03	6.78e-04	0.3251	-3.398476	-1.1048554	53.84	DTNB-AS1	DTNB antisense RNA 1
7288	7.57e-03	6.78e-04	0.4439	-3.398338	-1.5086753	12.27	TULP2	TUB like protein 2
6850	7.59e-03	6.80e-04	1.5449	3.39734	5.248448	288.73	SYK	spleen associated tyrosine kinase
1272	7.60e-03	6.82e-04	1.1572	-3.396655	-3.9305227	64.28	CNTN1	contactin 1
340156	7.62e-03	6.84e-04	0.1096	3.395804	0.3722626	808.96	MYLK4	myosin light chain kinase family member 4
54626	7.63e-03	6.85e-04	1.3374	-3.395428	-4.541013	33.38	HES2	hes family bHLH transcription factor 2
10666	7.65e-03	6.88e-04	0.9003	-3.394405	-3.0560588	235.84	CD226	CD226 molecule
333929	7.65e-03	6.89e-04	0.342	3.394084	1.1607624	27.29	SNAI3	snail family transcriptional repressor 3
56913	7.68e-03	6.91e-04	0.2231	3.393051	0.7569094	3205.81	C1GALT1	core 1 synthase, glycoprotein-N-acetylgalactosamine 3-beta-galactosyltransferase 1
645967	7.68e-03	6.92e-04	0.2407	-3.392824	-0.8167652	24.78	LOC645967	uncharacterized LOC645967
100506436	7.68e-03	6.93e-04	0.2056	-3.39231	-0.6973001	2174.19	SPAG5-AS1	SPAG5 antisense RNA 1
64377	7.68e-03	6.93e-04	0.9479	3.392465	3.215812	152.19	CHST8	carbohydrate sulfotransferase 8
8971	7.70e-03	6.96e-04	0.4759	3.391338	1.6140962	889.62	H1-10	H1.10 linker histone
54882	7.70e-03	6.95e-04	0.1293	-3.391434	-0.4384864	6568.38	ANKHD1	ankyrin repeat and KH domain containing 1
5179	7.71e-03	6.96e-04	1.0711	-3.391064	-3.632051	68.93	PENK	proenkephalin
9242	7.74e-03	7.00e-04	1.0614	-3.389691	-3.5978714	7006.55	MSC	musculin
9779	7.76e-03	7.02e-04	0.1867	-3.388669	-0.6326561	5663.4	TBC1D5	TBC1 domain family member 5
105375304	7.76e-03	7.03e-04	0.5308	3.388389	1.7985363	194.63	SNX10-AS1	SNX10 antisense RNA 1
25987	7.76e-03	7.03e-04	0.3214	-3.388509	-1.0890022	3028.81	TSKU	tsukushi, small leucine rich proteoglycan
7421	7.76e-03	7.03e-04	1.1019	-3.388589	-3.7338607	482.06	VDR	vitamin D receptor
63940	7.78e-03	7.05e-04	0.7668	-3.387557	-2.5975212	705.94	GPSM3	G protein signaling modulator 3
9895	7.78e-03	7.06e-04	0.3202	3.387292	1.0847041	5560.63	TECPR2	tectonin beta-propeller repeat containing 2
10640	7.79e-03	7.07e-04	0.1103	3.386749	0.3736762	10842.12	EXOC5	exocyst complex component 5
246312	7.83e-03	7.11e-04	0.5035	-3.385363	-1.7045315	69.18	C21orf91-OT1	C21orf91 overlapping transcript 1
10507	7.83e-03	7.11e-04	0.0988	3.385184	0.3343635	778.62	SEMA4D	semaphorin 4D
106144526	7.85e-03	7.14e-04	0.7178	-3.384331	-2.4294219	127.29	PLA2G4C-AS1	PLA2G4C antisense RNA 1
6405	7.86e-03	7.15e-04	0.4953	-3.38384	-1.6760069	136.28	SEMA3F	semaphorin 3F
55190	7.92e-03	7.21e-04	0.4467	-3.381572	-1.510487	267.09	NUDT11	nudix hydrolase 11
54757	7.92e-03	7.22e-04	0.2315	3.381263	0.7826755	19810.38	FAM20A	FAM20A golgi associated secretory pathway pseudokinase
4651	7.93e-03	7.23e-04	0.1759	-3.380779	-0.5945324	77383.63	MYO10	myosin X
7903	7.95e-03	7.25e-04	1.0129	-3.379976	-3.4236398	10.66	ST8SIA4	ST8 alpha-N-acetyl-neuraminide alpha-2,8-sialyltransferase 4
284323	7.95e-03	7.26e-04	0.1745	3.379621	0.5896025	2129.56	ZNF780A	zinc finger protein 780A
107986024	7.96e-03	7.27e-04	1.3455	-3.3793	-4.5469007	133.76	LOC107986024
57162	7.96e-03	7.28e-04	0.4617	3.378806	1.559849	587.8	PELI1	pellino E3 ubiquitin protein ligase 1
2196	7.96e-03	7.28e-04	1.0701	-3.378948	-3.6156925	1692.26	FAT2	FAT atypical cadherin 2
8605	7.96e-03	7.28e-04	0.6421	-3.378729	-2.1695792	1184.29	PLA2G4C	phospholipase A2 group IVC
10153	7.96e-03	7.29e-04	0.0876	-3.37844	-0.2961089	14428.93	CEBPZ	CCAAT enhancer binding protein zeta
55112	7.99e-03	7.32e-04	0.1512	3.377378	0.5105865	2661.08	DYNC2I1	dynein 2 intermediate chain 1
5080	8.02e-03	7.35e-04	0.7352	3.376305	2.4822927	48.93	PAX6	paired box 6
112609	8.02e-03	7.35e-04	1.2651	-3.376127	-4.271278	16.12	MRAP2	melanocortin 2 receptor accessory protein 2
9935	8.05e-03	7.39e-04	0.842	-3.374733	-2.8416821	239.13	MAFB	MAF bZIP transcription factor B
10625	8.11e-03	7.46e-04	0.2056	3.372094	0.6931848	16423.61	IVNS1ABP	influenza virus NS1A binding protein
5784	8.11e-03	7.46e-04	0.0783	3.372157	0.2639611	4218.33	PTPN14	protein tyrosine phosphatase non-receptor type 14
7266	8.11e-03	7.45e-04	0.2582	-3.372364	-0.8707044	7250.86	DNAJC7	DnaJ heat shock protein family (Hsp40) member C7
140901	8.11e-03	7.46e-04	0.3591	3.372042	1.2108506	3235.3	STK35	serine/threonine kinase 35
106660610	8.12e-03	7.47e-04	0.2742	3.371562	0.9245386	400.59	MIR5689HG	MIR5689 host gene
55311	8.15e-03	7.50e-04	0.1717	-3.370488	-0.5787776	492.96	ZNF444	zinc finger protein 444
139818	8.18e-03	7.53e-04	0.8474	3.369409	2.8551601	5543.48	DOCK11	dedicator of cytokinesis 11
645332	8.19e-03	7.55e-04	0.1197	-3.368708	-0.4030931	452.1	FAM86C2P	family with sequence similarity 86, member A pseudogene
11001	8.20e-03	7.57e-04	1.6203	-3.36819	-5.4573459	32.37	SLC27A2	solute carrier family 27 member 2
26276	8.21e-03	7.57e-04	0.1109	3.367963	0.3735274	1500.98	VPS33B	VPS33B late endosome and lysosome associated
387640	8.21e-03	7.58e-04	0.6984	3.367687	2.3518543	51.75	SKIDA1	SKI/DACH domain containing 1
285220	8.22e-03	7.59e-04	1.4973	-3.367318	-5.0419078	7.6	EPHA6	EPH receptor A6
84466	8.23e-03	7.60e-04	1.2432	3.366828	4.1855344	739.7	MEGF10	multiple EGF like domains 10
57718	8.25e-03	7.63e-04	0.8214	3.365719	2.76466	31.25	PPP4R4	protein phosphatase 4 regulatory subunit 4
8110	8.27e-03	7.65e-04	0.6617	3.36514	2.2267484	29.12	DPF3	double PHD fingers 3
102723406	8.29e-03	7.68e-04	0.9963	3.364112	3.3515321	71.56	LOC102723406	uncharacterized LOC102723406
105372730	8.29e-03	7.69e-04	0.8088	-3.36389	-2.7208524	18.99	LINC01666	long intergenic non-protein coding RNA 1666
101927288	8.30e-03	7.69e-04	0.3188	-3.363626	-1.072483	29.16	MANEA-DT	MANEA divergent transcript
56978	8.30e-03	7.70e-04	0.9061	-3.363375	-3.0475726	7.3	PRDM8	PR/SET domain 8
113219470	8.35e-03	7.75e-04	0.1315	-3.361504	-0.4419909	178.19	MIR12127	microRNA 12127
222183	8.35e-03	7.76e-04	0.2312	-3.361351	-0.7772555	1341.06	SRRM3	serine/arginine repetitive matrix 3
3910	8.35e-03	7.76e-04	0.5377	3.361075	1.8074055	708.9	LAMA4	laminin subunit alpha 4
101928106	8.36e-03	7.77e-04	0.7656	3.36072	2.573133	84.5	LINC02522	long intergenic non-protein coding RNA 2522
129285	8.45e-03	7.86e-04	0.2422	3.357533	0.8132248	2681.65	PPP1R21	protein phosphatase 1 regulatory subunit 21
728642	8.48e-03	7.92e-04	0.2289	-3.355679	-0.7681871	2352.42	CDK11A	cyclin dependent kinase 11A
1604	8.48e-03	7.91e-04	0.3815	3.355942	1.2802609	3090.48	CD55	CD55 molecule (Cromer blood group)
27032	8.48e-03	7.92e-04	0.1271	-3.355687	-0.4265943	7141.92	ATP2C1	ATPase secretory pathway Ca2+ transporting 1
9107	8.48e-03	7.91e-04	0.2025	3.356099	0.6794773	4387.84	MTMR6	myotubularin related protein 6
440295	8.48e-03	7.90e-04	0.3014	3.356142	1.0116976	251.72	GOLGA6L9	golgin A6 family like 9
522	8.48e-03	7.90e-04	0.0772	-3.356261	-0.25912	10044.88	ATP5PF	ATP synthase peripheral stalk subunit F6
92675	8.51e-03	7.95e-04	0.4078	3.35455	1.3678477	2986.39	DTD1	D-aminoacyl-tRNA deacylase 1
102724943	8.51e-03	7.96e-04	0.5696	-3.35429	-1.9106941	11.77	LOC102724943	splicing factor 3A subunit 2
8506	8.52e-03	7.96e-04	0.3746	-3.354012	-1.2564461	4155.84	CNTNAP1	contactin associated protein 1
7337	8.53e-03	7.99e-04	0.159	-3.353233	-0.533212	8760.25	UBE3A	ubiquitin protein ligase E3A
149840	8.53e-03	7.99e-04	0.4064	3.353125	1.3627849	289.8	SHLD1	shieldin complex subunit 1
150159	8.54e-03	8.00e-04	0.0976	-3.352808	-0.3271722	1234.69	SLC9B1	solute carrier family 9 member B1
131368	8.59e-03	8.05e-04	0.8263	-3.350944	-2.7688692	8.27	ZPLD1	zona pellucida like domain containing 1
645700	8.59e-03	8.05e-04	0.6975	3.35098	2.3373137	40.51	ZNF890P	zinc finger protein 890, pseudogene
1001	8.64e-03	8.11e-04	1.7449	-3.349127	-5.843887	785.61	CDH3	cadherin 3
648987	8.64e-03	8.11e-04	0.6064	-3.348951	-2.0308333	1526.35	ANXA2R-OT1	ANXA2R overlapping transcript
140766	8.64e-03	8.12e-04	1.332	-3.348808	-4.4605615	498.19	ADAMTS14	ADAM metallopeptidase with thrombospondin type 1 motif 14
142913	8.66e-03	8.15e-04	0.2537	-3.347709	-0.8492861	36.4	CFL1P1	cofilin 1 pseudogene 1
55038	8.66e-03	8.15e-04	0.2718	3.347736	0.9099496	2869.56	CDCA4	cell division cycle associated 4
100616306	8.67e-03	8.15e-04	0.3913	3.347482	1.309783	10.67	MIR378H	microRNA 378h
200197	8.68e-03	8.17e-04	0.4326	-3.346985	-1.4478526	140.69	TMEM51-AS1	TMEM51 antisense RNA 1
50649	8.75e-03	8.25e-04	0.1276	3.344374	0.4268992	9440.45	ARHGEF4	Rho guanine nucleotide exchange factor 4
9882	8.75e-03	8.24e-04	0.277	3.344439	0.9262865	9645.05	TBC1D4	TBC1 domain family member 4
284349	8.75e-03	8.25e-04	0.2515	3.34411	0.8408949	618.21	ZNF283	zinc finger protein 283
51439	8.77e-03	8.27e-04	0.1614	3.343449	0.5397216	4467.71	FAM8A1	family with sequence similarity 8 member A1
100529239	8.85e-03	8.36e-04	0.1188	-3.340689	-0.396856	26847.44	RPS10-NUDT3	RPS10-NUDT3 readthrough
203054	8.85e-03	8.37e-04	0.1979	-3.340418	-0.6610983	855.17	ADCK5	aarF domain containing kinase 5
57562	8.85e-03	8.36e-04	0.8422	3.340529	2.8134795	29.15	CEP126	centrosomal protein 126
54820	8.86e-03	8.38e-04	0.2253	3.340047	0.7524813	4084.55	NDE1	nudE neurodevelopment protein 1
56915	8.86e-03	8.39e-04	0.1053	-3.339599	-0.3517323	1313.96	EXOSC5	exosome component 5
23363	8.86e-03	8.39e-04	0.2909	3.339436	0.9715867	4418.8	OBSL1	obscurin like cytoskeletal adaptor 1
102724330	8.87e-03	8.40e-04	0.6051	-3.339221	-2.0206965	726.2	PCMTD1-DT	PCMTD1 divergent transcript
9235	8.90e-03	8.44e-04	1.0273	-3.338031	-3.4292345	54.86	IL32	interleukin 32
112267961	8.96e-03	8.50e-04	0.3915	-3.336049	-1.3059102	70.73	LOC112267961
55437	8.98e-03	8.52e-04	0.1173	-3.33533	-0.3912396	10437.36	STRADB	STE20 related adaptor beta
10626	9.02e-03	8.57e-04	0.472	-3.333738	-1.5733853	6001.12	TRIM16	tripartite motif containing 16
100101267	9.06e-03	8.61e-04	0.1301	-3.332477	-0.4335605	8955.1	POM121C	POM121 transmembrane nucleoporin C
27185	9.10e-03	8.65e-04	0.3124	3.331003	1.0407418	756.19	DISC1	DISC1 scaffold protein
23351	9.11e-03	8.66e-04	0.1595	-3.330631	-0.5311301	6085.18	KHNYN	KH and NYN domain containing
5738	9.12e-03	8.68e-04	0.2188	3.330271	0.7285365	3023.21	PTGFRN	prostaglandin F2 receptor inhibitor
10455	9.13e-03	8.69e-04	0.1682	3.329717	0.5599356	3916.14	ECI2	enoyl-CoA delta isomerase 2
5295	9.15e-03	8.72e-04	0.2194	-3.328827	-0.7302877	3099.95	PIK3R1	phosphoinositide-3-kinase regulatory subunit 1
150142	9.15e-03	8.73e-04	0.8421	-3.3286	-2.8030621	41.24	ZNF295-AS1	ZNF295 antisense RNA 1
23122	9.16e-03	8.74e-04	0.1591	-3.328337	-0.5294542	7105.31	CLASP2	cytoplasmic linker associated protein 2
771	9.17e-03	8.75e-04	1.0089	3.327805	3.3575285	343.14	CA12	carbonic anhydrase 12
107987398	9.17e-03	8.75e-04	0.3266	-3.327927	-1.0868044	58.49	LOC107987398	replaced by ID 101929819
215	9.19e-03	8.78e-04	0.5526	-3.326979	-1.8385112	4131.79	ABCD1	ATP binding cassette subfamily D member 1
132241	9.20e-03	8.80e-04	0.2646	-3.326336	-0.880189	178.1	RPL32P3	ribosomal protein L32 pseudogene 3
7629	9.20e-03	8.80e-04	0.2211	-3.326184	-0.7352745	2354.85	ZNF76	zinc finger protein 76
63973	9.26e-03	8.87e-04	0.8992	-3.324232	-2.9891795	129.79	NEUROG2	neurogenin 2
9856	9.26e-03	8.86e-04	0.483	3.324286	1.605608	28.96	KIAA0319	KIAA0319
55857	9.32e-03	8.94e-04	0.2946	3.322056	0.9787814	685.67	KIZ	kizuna centrosomal protein
10350	9.34e-03	8.96e-04	0.9339	3.321438	3.1019215	146.3	ABCA9	ATP binding cassette subfamily A member 9
57415	9.38e-03	9.00e-04	0.3672	-3.320174	-1.2190836	851.05	C3orf14	chromosome 3 open reading frame 14
80108	9.43e-03	9.05e-04	0.8027	3.318502	2.6637587	35.33	ZFP2	ZFP2 zinc finger protein
3422	9.44e-03	9.07e-04	0.2329	3.317879	0.7726334	8924.12	IDI1	isopentenyl-diphosphate delta isomerase 1
153129	9.50e-03	9.13e-04	0.1871	-3.316114	-0.6204897	1681.24	SLC38A9	solute carrier family 38 member 9
144715	9.51e-03	9.14e-04	0.3023	3.315592	1.0022426	1507.18	RAD9B	RAD9 checkpoint clamp component B
9917	9.56e-03	9.20e-04	0.1386	-3.314064	-0.4591987	12654.17	FAM20B	FAM20B glycosaminoglycan xylosylkinase
105378991	9.57e-03	9.23e-04	0.1804	-3.313106	-0.5975277	183.57	ERCC8-AS1	ERCC8 antisense RNA 1
55719	9.57e-03	9.23e-04	0.1271	3.313027	0.4209751	6027.6	SLF2	SMC5-SMC6 complex localization factor 2
2197	9.57e-03	9.22e-04	0.1108	-3.313197	-0.3669591	15999.69	FAU	FAU ubiquitin like and ribosomal protein S30 fusion
100996294	9.57e-03	9.23e-04	0.3338	3.313139	1.1058307	41.03	LOC100996294	uncharacterized LOC100996294
220164	9.57e-03	9.22e-04	0.9261	-3.313373	-3.0685326	185.01	DOK6	docking protein 6
200185	9.61e-03	9.27e-04	0.1026	-3.311662	-0.3397627	5276.31	KRTCAP2	keratinocyte associated protein 2
285943	9.62e-03	9.29e-04	1.2667	3.311161	4.1941825	72.05	HOXA-AS2	HOXA cluster antisense RNA 2
100132273	9.72e-03	9.39e-04	0.2196	-3.308073	-0.7263639	163.58	NDUFA6-DT	NDUFA6 divergent transcript
90293	9.72e-03	9.39e-04	0.1696	3.308157	0.5611348	486.65	KLHL13	kelch like family member 13
51335	9.72e-03	9.40e-04	0.1304	-3.307897	-0.4313578	8711.99	NGRN	neugrin, neurite outgrowth associated
107985040	9.73e-03	9.42e-04	0.4417	-3.307263	-1.4608764	51.21	FMNL1-AS1	FMNL1 antisense RNA 1
176	9.76e-03	9.45e-04	1.6542	-3.306331	-5.4692001	262.01	ACAN	aggrecan
3569	9.78e-03	9.48e-04	1.5075	-3.305406	-4.9827657	60.96	IL6	interleukin 6
54442	9.78e-03	9.48e-04	0.0939	3.305484	0.3104499	2218.42	KCTD5	potassium channel tetramerization domain containing 5
388963	9.80e-03	9.51e-04	0.7161	3.304727	2.3666444	55.64	C2orf81	chromosome 2 open reading frame 81
550113	9.86e-03	9.57e-04	0.8589	3.302801	2.8368884	22.93	LOC550113	uncharacterized LOC550113
2052	9.87e-03	9.58e-04	0.6261	-3.302518	-2.067566	13543.38	EPHX1	epoxide hydrolase 1
647060	9.91e-03	9.63e-04	1.3602	3.301261	4.4903319	49.8	SPATA31A1	SPATA31 subfamily A member 1
3728	9.91e-03	9.63e-04	0.9167	-3.301077	-3.0260913	2308.75	JUP	junction plakoglobin
112268052	9.95e-03	9.68e-04	0.1883	3.299776	0.6213212	250.78	LOC112268052
1983	1.00e-02	9.77e-04	0.1123	-3.297163	-0.3704121	18908	EIF5	eukaryotic translation initiation factor 5
102465504	1.00e-02	9.78e-04	0.2093	-3.296819	-0.6901004	50.95	MIR6838	microRNA 6838
80759	1.00e-02	9.78e-04	0.377	-3.296646	-1.2428671	57.25	KHDC1	KH domain containing 1
58527	1.00e-02	9.79e-04	0.1239	3.296457	0.4084799	1709.66	ABRACL	ABRA C-terminal like
3958	1.01e-02	9.82e-04	0.9442	-3.295627	-3.1116142	24437.91	LGALS3	galectin 3
56920	1.01e-02	9.84e-04	0.842	3.295144	2.7746646	66.78	SEMA3G	semaphorin 3G
4595	1.01e-02	9.86e-04	0.124	-3.294595	-0.4086005	1303.42	MUTYH	mutY DNA glycosylase
8906	1.01e-02	9.86e-04	0.412	-3.294592	-1.3573795	1267.09	AP1G2	adaptor related protein complex 1 subunit gamma 2
9603	1.01e-02	9.89e-04	0.4758	-3.293699	-1.5672319	586.78	NFE2L3	NFE2 like bZIP transcription factor 3
3434	1.01e-02	9.92e-04	0.8197	-3.292823	-2.6991971	4130.24	IFIT1	interferon induced protein with tetratricopeptide repeats 1
60674	1.01e-02	9.93e-04	0.2546	-3.292456	-0.8384111	15086.69	GAS5	growth arrest specific 5
57610	1.02e-02	9.95e-04	0.2263	3.291949	0.7448746	3265.16	RANBP10	RAN binding protein 10
22909	1.02e-02	9.96e-04	0.1246	-3.291631	-0.410076	3775.95	FAN1	FANCD2 and FANCI associated nuclease 1
55240	1.02e-02	1.00e-03	0.2147	-3.289703	-0.706303	1789.45	STEAP3	STEAP3 metalloreductase
23302	1.02e-02	1.00e-03	0.9847	-3.289623	-3.2394135	279.03	WSCD1	WSC domain containing 1
10267	1.03e-02	1.01e-03	1.2838	3.288682	4.2219951	649.78	RAMP1	receptor activity modifying protein 1
29979	1.03e-02	1.01e-03	0.1869	3.2883	0.6144753	18578.04	UBQLN1	ubiquilin 1
105369974	1.03e-02	1.01e-03	0.6445	3.288421	2.1192869	25.63	LOC105369974	uncharacterized LOC105369974
105371703	1.03e-02	1.01e-03	1.6153	-3.288532	-5.3119279	49.34	LOC105371703	uncharacterized LOC105371703
23157	1.03e-02	1.02e-03	0.5682	3.286135	1.8672537	2089.21	SEPTIN6	septin 6
54503	1.03e-02	1.02e-03	0.2364	3.285459	0.776652	1286.96	ZDHHC13	zinc finger DHHC-type palmitoyltransferase 13
5440	1.04e-02	1.02e-03	0.1818	-3.28428	-0.5972341	9167.61	POLR2K	RNA polymerase II, I and III subunit K
285540	1.04e-02	1.02e-03	0.1922	3.283753	0.6312262	77.69	SEPSECS-AS1	SEPSECS antisense RNA 1 (head to head)
57679	1.04e-02	1.03e-03	0.1172	3.283104	0.3846818	7358.9	ALS2	alsin Rho guanine nucleotide exchange factor ALS2
4888	1.04e-02	1.03e-03	0.9452	3.283451	3.1035625	70.66	NPY6R	neuropeptide Y receptor Y6 (pseudogene)
85015	1.04e-02	1.03e-03	0.2364	-3.283358	-0.7761249	1294.77	USP45	ubiquitin specific peptidase 45
283229	1.04e-02	1.03e-03	0.4115	-3.283095	-1.3510922	44.76	CRACR2B	calcium release activated channel regulator 2B
10020	1.05e-02	1.03e-03	0.5735	3.281128	1.8816885	2250.46	GNE	glucosamine (UDP-N-acetyl)-2-epimerase/N-acetylmannosamine kinase
9761	1.05e-02	1.03e-03	0.1145	3.281071	0.3756928	47041.56	MLEC	malectin
324	1.05e-02	1.04e-03	0.1994	3.280527	0.6540374	5075.15	APC	APC regulator of WNT signaling pathway
3200	1.05e-02	1.04e-03	1.5097	3.280477	4.9524606	536.91	HOXA3	homeobox A3
633	1.05e-02	1.04e-03	2.0579	-3.280628	-6.7512486	595.5	BGN	biglycan
92806	1.05e-02	1.04e-03	0.1825	3.279276	0.5984577	959.52	CENPBD1P	CENPB DNA-binding domain containing 1, pseudogene
7071	1.05e-02	1.04e-03	0.1975	-3.27843	-0.6473276	3736.39	KLF10	KLF transcription factor 10
733	1.06e-02	1.05e-03	0.4016	-3.277656	-1.3162012	57.16	C8G	complement C8 gamma chain
105374249	1.06e-02	1.05e-03	0.4344	-3.277371	-1.4235336	67.99	EIF2B5-DT	EIF2B5 divergent transcript
79633	1.07e-02	1.06e-03	1.0091	3.273989	3.3038762	293.42	FAT4	FAT atypical cadherin 4
105375683	1.07e-02	1.06e-03	0.2124	-3.273918	-0.6953588	216.27	LOC105375683	uncharacterized LOC105375683
158572	1.07e-02	1.06e-03	0.1519	3.27387	0.4973799	97.83	USP27X-DT	USP27X divergent transcript
7566	1.07e-02	1.06e-03	0.2358	3.273223	0.7716985	623.82	ZNF18	zinc finger protein 18
27076	1.07e-02	1.06e-03	0.5211	3.273201	1.7056502	47.63	LYPD3	LY6/PLAUR domain containing 3
182	1.07e-02	1.07e-03	0.7098	3.272698	2.322928	2779.85	JAG1	jagged canonical Notch ligand 1
729178	1.07e-02	1.07e-03	0.4865	-3.272367	-1.591906	42.94	STXBP5-AS1	STXBP5 antisense RNA 1
6899	1.07e-02	1.07e-03	0.8037	-3.272179	-2.6299158	11.45	TBX1	T-box transcription factor 1
4837	1.07e-02	1.07e-03	1.7846	-3.271539	-5.8385466	169.02	NNMT	nicotinamide N-methyltransferase
5705	1.08e-02	1.08e-03	0.1634	-3.269699	-0.5342315	12550.17	PSMC5	proteasome 26S subunit, ATPase 5
135114	1.08e-02	1.08e-03	0.2909	-3.269416	-0.9510419	1906.28	HINT3	histidine triad nucleotide binding protein 3
147339	1.08e-02	1.08e-03	0.1619	3.269103	0.5292374	3127.32	C18orf25	chromosome 18 open reading frame 25
84823	1.08e-02	1.08e-03	0.2998	3.269024	0.980215	6996.91	LMNB2	lamin B2
105374261	1.08e-02	1.08e-03	1.0484	-3.26887	-3.4270855	24.45	LINC02041	long intergenic non-protein coding RNA 2041
84561	1.08e-02	1.08e-03	1.101	-3.268343	-3.5983352	172.42	SLC12A8	solute carrier family 12 member 8
286102	1.08e-02	1.08e-03	0.2732	-3.267911	-0.8927921	594.46	TMED10P1	transmembrane p24 trafficking protein 10 pseudogene 1
54849	1.08e-02	1.08e-03	0.241	3.267744	0.7875141	2600.83	DEF8	differentially expressed in FDCP 8 homolog
7045	1.08e-02	1.08e-03	1.2403	-3.267585	-4.0526274	557.67	TGFBI	transforming growth factor beta induced
25983	1.09e-02	1.09e-03	0.2377	-3.266513	-0.7765302	2719.44	NGDN	neuroguidin
109617002	1.09e-02	1.09e-03	0.4273	-3.266621	-1.3957497	20.34	SNORA21B	small nucleolar RNA, H/ACA box 21B
105376323	1.09e-02	1.09e-03	0.3587	3.265854	1.1713229	20	LINC02846	long intergenic non-protein coding RNA 2846
6660	1.09e-02	1.09e-03	1.1644	3.265863	3.8027739	87.87	SOX5	SRY-box transcription factor 5
25930	1.09e-02	1.10e-03	0.1727	-3.264316	-0.563814	4882.4	PTPN23	protein tyrosine phosphatase non-receptor type 23
401135	1.09e-02	1.10e-03	0.8772	3.263952	2.8629874	22.53	SYT14P1	synaptotagmin 14 pseudogene 1
400892	1.09e-02	1.10e-03	0.951	-3.263999	-3.104051	75.08	BCRP2	BCR pseudogene 2
23211	1.09e-02	1.10e-03	0.1586	3.263387	0.517481	2125.44	ZC3H4	zinc finger CCCH-type containing 4
6091	1.09e-02	1.10e-03	0.8689	3.263074	2.8352035	1479.18	ROBO1	roundabout guidance receptor 1
55065	1.09e-02	1.10e-03	1.5347	-3.26303	-5.0079222	17.79	SLC52A1	solute carrier family 52 member 1
5223	1.10e-02	1.11e-03	0.1623	3.261882	0.5294224	25001.81	PGAM1	phosphoglycerate mutase 1
112267866	1.10e-02	1.11e-03	0.4353	3.261901	1.4199737	16.81	LOC112267866
23637	1.10e-02	1.11e-03	0.1927	3.260986	0.6283259	3921.22	RABGAP1	RAB GTPase activating protein 1
4957	1.10e-02	1.12e-03	0.1202	3.259717	0.391923	2653.87	ODF2	outer dense fiber of sperm tails 2
102723347	1.10e-02	1.12e-03	0.8409	-3.259762	-2.7410102	84.47	LOC102723347	uncharacterized LOC102723347
1266	1.11e-02	1.12e-03	0.3645	3.257866	1.1873492	9799.74	CNN3	calponin 3
6489	1.11e-02	1.12e-03	0.7522	3.257854	2.4504707	216.33	ST8SIA1	ST8 alpha-N-acetyl-neuraminide alpha-2,8-sialyltransferase 1
9703	1.11e-02	1.12e-03	0.2152	-3.257334	-0.7009537	28033.16	BLTP2	bridge-like lipid transfer protein family member 2
100506358	1.11e-02	1.13e-03	1.6158	-3.257157	-5.2628241	356.08	LOC100506358	uncharacterized LOC100506358
389362	1.11e-02	1.13e-03	0.2605	3.256834	0.8484614	896.11	PSMG4	proteasome assembly chaperone 4
107985474	1.11e-02	1.13e-03	0.9884	-3.256728	-3.2188184	28.4	LOC107985474	uncharacterized LOC107985474
400793	1.12e-02	1.13e-03	0.7641	3.255264	2.487416	308.48	C1orf226	chromosome 1 open reading frame 226
9124	1.12e-02	1.13e-03	0.2834	3.255143	0.9225777	2636.05	PDLIM1	PDZ and LIM domain 1
3123	1.12e-02	1.14e-03	1.5305	3.25419	4.9805861	163.61	HLA-DRB1	major histocompatibility complex, class II, DR beta 1
3383	1.12e-02	1.14e-03	0.1885	-3.253295	-0.6132344	12934.48	ICAM1	intercellular adhesion molecule 1
29960	1.13e-02	1.14e-03	0.0782	-3.252326	-0.2543661	5054.55	MRM2	mitochondrial rRNA methyltransferase 2
129881	1.13e-02	1.15e-03	0.9496	3.251005	3.0871845	24.38	CFAP210	cilia and flagella associated protein 210
7533	1.13e-02	1.15e-03	0.0779	3.250429	0.2532274	7677.75	YWHAH	tyrosine 3-monooxygenase/tryptophan 5-monooxygenase activation protein eta
23067	1.13e-02	1.15e-03	0.1738	3.250198	0.5649363	2228.27	SETD1B	SET domain containing 1B, histone lysine methyltransferase
55163	1.13e-02	1.15e-03	0.1983	-3.249963	-0.6446029	6633.5	PNPO	pyridoxamine 5'-phosphate oxidase
646023	1.13e-02	1.15e-03	0.6952	-3.25006	-2.2593413	21.07	ADORA2A-AS1	ADORA2A antisense RNA 1
54855	1.14e-02	1.16e-03	0.2555	3.248739	0.8300434	109.17	TENT5C	terminal nucleotidyltransferase 5C
1849	1.14e-02	1.16e-03	0.2466	-3.248702	-0.8011217	1223.43	DUSP7	dual specificity phosphatase 7
51733	1.14e-02	1.16e-03	0.7326	-3.248536	-2.3797227	12.3	UPB1	beta-ureidopropionase 1
222901	1.14e-02	1.16e-03	0.1981	-3.24823	-0.6434873	66.99	RPL23P8	ribosomal protein L23 pseudogene 8
105374407	1.14e-02	1.16e-03	0.7498	3.247751	2.435231	25.99	LOC105374407
6222	1.14e-02	1.16e-03	0.1245	-3.247826	-0.4045129	133265.9	RPS18	ribosomal protein S18
23230	1.14e-02	1.16e-03	0.2572	3.247728	0.8352273	2836.33	VPS13A	vacuolar protein sorting 13 homolog A
55023	1.14e-02	1.17e-03	0.2114	-3.245953	-0.6862606	6030.52	PHIP	pleckstrin homology domain interacting protein
55147	1.14e-02	1.17e-03	0.1812	-3.246054	-0.5880376	7534.82	RBM23	RNA binding motif protein 23
3292	1.15e-02	1.18e-03	0.2848	-3.243718	-0.9237446	368.41	HSD17B1	hydroxysteroid 17-beta dehydrogenase 1
10579	1.15e-02	1.18e-03	0.136	3.242766	0.440993	3086.13	TACC2	transforming acidic coiled-coil containing protein 2
1917	1.15e-02	1.18e-03	0.5461	-3.242811	-1.7710067	2237.11	EEF1A2	eukaryotic translation elongation factor 1 alpha 2
4212	1.16e-02	1.19e-03	0.5433	-3.242241	-1.761514	1128.49	MEIS2	Meis homeobox 2
162962	1.16e-02	1.19e-03	0.7237	3.241576	2.3460741	100.59	ZNF836	zinc finger protein 836
287	1.16e-02	1.19e-03	0.4844	3.241293	1.5701341	5380.14	ANK2	ankyrin 2
55831	1.16e-02	1.19e-03	0.1386	-3.240801	-0.4493289	6988.88	EMC3	ER membrane protein complex subunit 3
23024	1.16e-02	1.19e-03	0.3429	3.240672	1.1113169	457.72	PDZRN3	PDZ domain containing ring finger 3
64418	1.16e-02	1.19e-03	0.1252	3.24039	0.4057867	4017.73	TMEM168	transmembrane protein 168
2182	1.16e-02	1.20e-03	0.3918	3.239756	1.2691826	5662.22	ACSL4	acyl-CoA synthetase long chain family member 4
7148	1.17e-02	1.20e-03	0.6513	-3.238913	-2.109606	34.63	TNXB	tenascin XB
79867	1.17e-02	1.20e-03	0.3206	3.238221	1.0382028	1227.63	TCTN2	tectonic family member 2
84747	1.17e-02	1.21e-03	0.1669	3.236674	0.5401139	5432.9	UNC119B	unc-119 lipid binding chaperone B
677822	1.17e-02	1.21e-03	0.2314	-3.236477	-0.7488049	476.96	SNORA40	small nucleolar RNA, H/ACA box 40
107984947	1.18e-02	1.22e-03	0.1271	-3.235178	-0.411051	275.82	MED8-AS1	MED8 antisense RNA 1
124751	1.18e-02	1.22e-03	0.2081	3.23466	0.6731988	303.49	KRBA2	KRAB-A domain containing 2
196549	1.18e-02	1.22e-03	0.5202	3.233553	1.6820551	8.86	EEF1DP3	eukaryotic translation elongation factor 1 delta pseudogene 3
5573	1.18e-02	1.22e-03	0.2494	3.233221	0.8062877	45967.6	PRKAR1A	protein kinase cAMP-dependent type I regulatory subunit alpha
23314	1.19e-02	1.23e-03	0.3178	3.231686	1.0271507	1802.61	SATB2	SATB homeobox 2
9767	1.19e-02	1.23e-03	0.2546	3.231785	0.8227391	1163.95	JADE3	jade family PHD finger 3
23025	1.19e-02	1.23e-03	0.9087	3.231516	2.9363393	617.38	UNC13A	unc-13 homolog A
29882	1.19e-02	1.23e-03	0.1228	3.231063	0.3968694	1639.94	ANAPC2	anaphase promoting complex subunit 2
105372507	1.20e-02	1.24e-03	0.9502	3.229697	3.0688594	73.26	LOC105372507	uncharacterized LOC105372507
1852	1.20e-02	1.24e-03	0.5604	-3.229351	-1.8096781	932.66	DUSP9	dual specificity phosphatase 9
54898	1.20e-02	1.24e-03	0.9424	3.229197	3.0430553	474.16	ELOVL2	ELOVL fatty acid elongase 2
286207	1.20e-02	1.25e-03	0.2416	3.228025	0.7800441	292.77	CFAP157	cilia and flagella associated protein 157
100500804	1.21e-02	1.25e-03	0.1972	-3.227009	-0.6362814	3973.55	MIR3654	microRNA 3654
100616270	1.21e-02	1.26e-03	0.4197	-3.225911	-1.3540531	15.51	MIR4651	microRNA 4651
30812	1.21e-02	1.26e-03	0.5098	-3.225694	-1.6444795	1470.38	SOX8	SRY-box transcription factor 8
1382	1.21e-02	1.26e-03	0.7519	-3.22537	-2.4252319	185.06	CRABP2	cellular retinoic acid binding protein 2
100289635	1.21e-02	1.26e-03	0.2737	3.225189	0.8826855	1406.09	ZNF605	zinc finger protein 605
115572	1.21e-02	1.26e-03	0.7529	3.22465	2.4278318	193.18	TENT5B	terminal nucleotidyltransferase 5B
100507540	1.21e-02	1.26e-03	0.3649	3.224512	1.1767501	51.69	LINC01504	long intergenic non-protein coding RNA 1504
930	1.21e-02	1.26e-03	0.9392	3.224641	3.0285158	21.51	CD19	CD19 molecule
87178	1.21e-02	1.26e-03	0.1352	-3.224232	-0.4359174	8051.49	PNPT1	polyribonucleotide nucleotidyltransferase 1
4974	1.21e-02	1.26e-03	0.8709	-3.224	-2.8076465	77.06	OMG	oligodendrocyte myelin glycoprotein
28227	1.21e-02	1.26e-03	0.2808	3.223964	0.9051576	438.73	PPP2R3B	protein phosphatase 2 regulatory subunit B''beta
404220	1.22e-02	1.27e-03	0.1784	3.222828	0.575063	2098.12	TEX56P	testis expressed 56, pseudogene
100861519	1.22e-02	1.28e-03	0.5536	-3.221527	-1.7835247	32.57	GDNF-AS1	GDNF antisense RNA 1
6453	1.22e-02	1.28e-03	0.1699	-3.221398	-0.5471717	4339.56	ITSN1	intersectin 1
100506314	1.23e-02	1.28e-03	0.9981	-3.21987	-3.2137744	69.88	GPRC5D-AS1	GPRC5D and HEBP1 antisense RNA 1
667	1.23e-02	1.29e-03	0.1784	3.219157	0.5742342	3434.61	DST	dystonin
54859	1.23e-02	1.29e-03	0.1038	-3.2181	-0.3339878	3071.86	ELP6	elongator acetyltransferase complex subunit 6
22895	1.23e-02	1.29e-03	1.6355	3.217895	5.2628857	125.81	RPH3A	rabphilin 3A
7461	1.23e-02	1.29e-03	0.1874	-3.217665	-0.602992	2975.94	CLIP2	CAP-Gly domain containing linker protein 2
1368	1.23e-02	1.29e-03	0.7845	3.217461	2.5240111	2348.13	CPM	carboxypeptidase M
7334	1.24e-02	1.30e-03	0.0961	3.216461	0.3092272	9239.91	UBE2N	ubiquitin conjugating enzyme E2 N
83872	1.24e-02	1.30e-03	0.9326	3.215809	2.9991025	6135.19	HMCN1	hemicentin 1
25962	1.24e-02	1.30e-03	0.1866	-3.21568	-0.6000797	18595.13	VIRMA	vir like m6A methyltransferase associated
10233	1.24e-02	1.30e-03	0.0981	-3.215621	-0.3155871	402.95	LRRC23	leucine rich repeat containing 23
27327	1.24e-02	1.30e-03	0.103	3.215989	0.3313419	5914.69	TNRC6A	trinucleotide repeat containing adaptor 6A
125228	1.24e-02	1.30e-03	0.2689	3.215923	0.8647012	4575.14	FAM210A	family with sequence similarity 210 member A
4306	1.24e-02	1.30e-03	0.3831	3.215264	1.2317486	60.86	NR3C2	nuclear receptor subfamily 3 group C member 2
55659	1.25e-02	1.31e-03	0.1294	-3.2127	-0.4156395	416.1	ZNF416	zinc finger protein 416
80709	1.26e-02	1.33e-03	0.4177	3.210417	1.3409271	413.24	AKNA	AT-hook transcription factor
104472715	1.27e-02	1.33e-03	0.1769	-3.208767	-0.5677051	8266.67	SNHG14	small nucleolar RNA host gene 14
6648	1.27e-02	1.34e-03	0.4969	-3.208206	-1.594265	16160.88	SOD2	superoxide dismutase 2
55100	1.27e-02	1.34e-03	0.2761	-3.20798	-0.8858793	2471.24	WDR70	WD repeat domain 70
81550	1.27e-02	1.34e-03	0.5701	-3.207304	-1.8286342	2470.57	TDRD3	tudor domain containing 3
6744	1.27e-02	1.34e-03	0.271	3.206666	0.8691642	9492.75	ITPRID2	ITPR interacting domain containing 2
9945	1.27e-02	1.34e-03	0.2874	-3.206738	-0.9216387	550.23	GFPT2	glutamine-fructose-6-phosphate transaminase 2
23768	1.28e-02	1.35e-03	0.4742	3.204721	1.5195576	3255.59	FLRT2	fibronectin leucine rich transmembrane protein 2
100652988	1.28e-02	1.35e-03	0.9679	-3.204538	-3.10162	60.5	LINC00702	long intergenic non-protein coding RNA 702
284252	1.28e-02	1.36e-03	0.1832	3.203974	0.5870334	1080.64	KCTD1	potassium channel tetramerization domain containing 1
107986633	1.29e-02	1.37e-03	0.5367	3.201494	1.7181938	23.82	LOC107986633	uncharacterized LOC107986633
349114	1.29e-02	1.37e-03	0.4417	-3.201395	-1.4140188	309.66	LINC00265	long intergenic non-protein coding RNA 265
100126693	1.29e-02	1.37e-03	0.8873	3.201054	2.8403437	43.77	LINC00322	long intergenic non-protein coding RNA 322
84790	1.29e-02	1.37e-03	0.2282	3.200761	0.7303175	39442.04	TUBA1C	tubulin alpha 1c
100270804	1.30e-02	1.38e-03	0.4116	3.199586	1.3168747	51.65	LCDR	lysosome cell death regulator
101928153	1.30e-02	1.38e-03	0.226	-3.199039	-0.7231141	166.56	ITGA9-AS1	ITGA9 antisense RNA 1
105376000	1.30e-02	1.38e-03	0.8295	-3.198771	-2.6534003	13.44	LOC105376000	uncharacterized LOC105376000
23038	1.30e-02	1.38e-03	0.1585	3.197988	0.5069946	2590.16	WDTC1	WD and tetratricopeptide repeats 1
9096	1.30e-02	1.39e-03	0.6017	-3.197467	-1.9238857	1127	TBX18	T-box transcription factor 18
6615	1.31e-02	1.39e-03	0.7044	-3.196569	-2.2516201	57.63	SNAI1	snail family transcriptional repressor 1
84924	1.31e-02	1.39e-03	0.1719	3.196111	0.54942	787.23	ZNF566	zinc finger protein 566
28985	1.31e-02	1.40e-03	0.1381	-3.195498	-0.4414119	3446.64	MCTS1	MCTS1 re-initiation and release factor
1487	1.31e-02	1.40e-03	0.2154	3.195156	0.6883907	5631.04	CTBP1	C-terminal binding protein 1
81849	1.32e-02	1.41e-03	1.282	-3.192828	-4.0932798	43.87	ST6GALNAC5	ST6 N-acetylgalactosaminide alpha-2,6-sialyltransferase 5
131474	1.32e-02	1.41e-03	0.2028	-3.192819	-0.6474016	1657.76	CHCHD4	coiled-coil-helix-coiled-coil-helix domain containing 4
619190	1.32e-02	1.41e-03	0.8375	-3.193024	-2.674247	28.81	FDPSP2	farnesyl diphosphate synthase pseudogene 2
255967	1.32e-02	1.41e-03	0.23	3.193039	0.7344525	1752.97	PAN3	poly(A) specific ribonuclease subunit PAN3
65267	1.32e-02	1.41e-03	0.5271	3.192759	1.6829879	283.39	WNK3	WNK lysine deficient protein kinase 3
100506885	1.32e-02	1.41e-03	0.9306	3.192347	2.9708822	224.04	LNC-LBCS	lncRNA bladder and prostate cancer suppressor, hnRNPK interacting
8708	1.32e-02	1.42e-03	0.9443	3.191402	3.013684	52.84	B3GALT1	beta-1,3-galactosyltransferase 1
90246	1.32e-02	1.42e-03	1.1967	-3.191461	-3.819113	78.1	LOC90246	uncharacterized LOC90246
28513	1.32e-02	1.42e-03	0.595	3.19156	1.8988992	6980.72	CDH19	cadherin 19
84274	1.33e-02	1.43e-03	0.1812	3.189451	0.5778675	2330.74	COQ5	coenzyme Q5, methyltransferase
55610	1.34e-02	1.43e-03	0.1218	-3.188651	-0.3883949	4002.41	VPS50	VPS50 subunit of EARP/GARPII complex
441457	1.34e-02	1.43e-03	0.2537	3.187974	0.8088732	45.69	NUTM2G	NUT family member 2G
728635	1.34e-02	1.43e-03	0.254	-3.187866	-0.8098547	77.4	DHRS4L1	dehydrogenase/reductase 4 like 1 (pseudogene)
9912	1.34e-02	1.44e-03	0.7392	-3.186953	-2.3557456	51.85	ARHGAP44	Rho GTPase activating protein 44
151525	1.34e-02	1.44e-03	0.1585	3.186371	0.5049943	1010.79	WDSUB1	WD repeat, sterile alpha motif and U-box domain containing 1
101927888	1.34e-02	1.44e-03	1.0366	-3.186535	-3.3030174	788.44	LOC101927888	uncharacterized LOC101927888
64759	1.34e-02	1.44e-03	0.5616	-3.186595	-1.7895754	12868.39	TNS3	tensin 3
3856	1.34e-02	1.44e-03	1.489	-3.186362	-4.7446212	50.21	KRT8	keratin 8
[truncated: 16,607 more rows]
