# Supplementary material for: PLEK2: a potential biomarker for metastasis and prognostic evaluation in uveal melanoma
Source: Front Med (Lausanne). 2024 Dec 2;11:1507576. doi: 10.3389/fmed.2024.1507576 (PMC11646761; doi:10.3389/fmed.2024.1507576)
Supplement: Supplementary file 1 [file Data_Sheet_1.zip › Supplementary Material/Figure1/Figure1C/GSE211763.top.table.txt]

Symbol	padj	pvalue	lfcSE	stat	log2FoldChange	baseMean	Description
SLPI	4.69E-27	2.15E-31	0.634	-11.655684	-7.385579	230.7	secretory leukocyte peptidase inhibitor
NGFR	2.06E-25	1.88E-29	0.432	-11.268179	-4.86992	531.78	nerve growth factor receptor
LHX2	5.68E-25	7.80E-29	0.433	-11.142443	-4.827454	343.08	LIM homeobox 2
CLDN11	2.23E-23	4.08E-27	0.457	-10.784412	-4.924531	383.34	claudin 11
IGFBP3	9.40E-22	2.15E-25	0.469	-10.41358	-4.888794	3367.33	insulin like growth factor binding protein 3
IL17RD	1.39E-20	3.82E-24	0.345	-10.136023	-3.496744	631.44	interleukin 17 receptor D
DKK3	1.52E-20	4.86E-24	0.403	-10.112465	-4.075133	2684.54	dickkopf WNT signaling pathway inhibitor 3
EDIL3	1.55E-20	5.68E-24	0.442	-10.097308	-4.467794	830.34	EGF like repeats and discoidin domains 3
SPOCK1	1.29E-19	5.33E-23	0.47	-9.875279	-4.641362	1950.74	SPARC (osteonectin), cwcv and kazal like domains proteoglycan 1
IGFBP6	2.71E-18	1.24E-21	0.62	-9.554659	-5.927378	2338.71	insulin like growth factor binding protein 6
MAP1B	3.36E-18	1.69E-21	0.331	-9.522599	-3.15471	8340.12	microtubule associated protein 1B
CLSTN2	4.31E-18	2.36E-21	0.474	-9.487614	-4.501512	1640.85	calsyntenin 2
DDAH1	7.90E-17	4.70E-20	0.37	-9.170757	-3.392949	574.66	dimethylarginine dimethylaminohydrolase 1
P3H2	4.53E-16	2.90E-19	0.5	-8.972454	-4.483751	615.18	prolyl 3-hydroxylase 2
GFAP	1.29E-15	8.84E-19	0.625	-8.848874	-5.533369	504.34	glial fibrillary acidic protein
FGF11	1.31E-15	9.60E-19	0.523	-8.839648	-4.620066	175.53	fibroblast growth factor 11
CPT1C	2.80E-15	2.18E-18	0.467	-8.747815	-4.087256	319.23	carnitine palmitoyltransferase 1C
ASTN1	1.11E-14	9.11E-18	0.64	-8.58468	-5.491992	219.68	astrotactin 1
KIF5A	1.28E-14	1.11E-17	0.504	-8.56174	-4.314807	123.77	kinesin family member 5A
PLOD2	1.77E-14	1.70E-17	0.389	-8.512421	-3.309593	1351.27	procollagen-lysine,2-oxoglutarate 5-dioxygenase 2
C1S	1.77E-14	1.67E-17	0.46	-8.514445	-3.919509	9991.56	complement C1s
CLU	1.98E-14	2.00E-17	0.641	-8.494005	-5.441498	48693.76	clusterin
MAOB	2.03E-14	2.13E-17	0.712	-8.486272	-6.045266	639.63	monoamine oxidase B
KITLG	2.87E-14	3.15E-17	0.386	-8.440859	-3.258174	711.04	KIT ligand
LOC101927522	3.15E-14	3.60E-17	0.622	8.425083	5.244365	364.42	uncharacterized LOC101927522
TFPI	3.43E-14	4.09E-17	0.347	-8.410176	-2.917007	690.07	tissue factor pathway inhibitor
APLP1	3.43E-14	4.24E-17	0.736	-8.406047	-6.184805	513.41	amyloid beta precursor like protein 1
R3HCC1L	5.17E-14	6.61E-17	0.313	8.353747	2.613987	2376.13	R3H domain and coiled-coil containing 1 like
SERPINA3	5.64E-14	7.48E-17	0.773	-8.33923	-6.447125	26428.58	serpin family A member 3
MT1M	5.79E-14	7.95E-17	0.801	-8.332017	-6.670197	150.15	metallothionein 1M
LMOD1	6.90E-14	9.77E-17	0.492	-8.307496	-4.087781	985.23	leiomodin 1
BHMT2	8.98E-14	1.31E-16	0.485	-8.272354	-4.012488	380.9	betaine--homocysteine S-methyltransferase 2
ADAMTS9	1.34E-13	2.02E-16	0.4	-8.220893	-3.289437	689.8	ADAM metallopeptidase with thrombospondin type 1 motif 9
KCNH2	1.70E-13	2.64E-16	0.538	-8.18851	-4.409219	94.76	potassium voltage-gated channel subfamily H member 2
ABCC11	2.28E-13	3.64E-16	0.379	8.149874	3.089828	2684.67	ATP binding cassette subfamily C member 11
GALNT10	2.61E-13	4.41E-16	0.35	-8.126754	-2.847957	3486.48	polypeptide N-acetylgalactosaminyltransferase 10
JUNB	2.61E-13	4.38E-16	0.358	-8.1277	-2.905664	3490.92	JunB proto-oncogene, AP-1 transcription factor subunit
S100A8	2.77E-13	4.82E-16	0.711	-8.115939	-5.766996	666.99	S100 calcium binding protein A8
ITGB4	4.57E-13	8.14E-16	0.563	-8.05204	-4.530099	4546.68	integrin subunit beta 4
TF	6.62E-13	1.21E-15	0.835	-8.003427	-6.684728	2992.58	transferrin
ABCC9	9.10E-13	1.71E-15	0.457	-7.961006	-3.634287	1569.72	ATP binding cassette subfamily C member 9
MT1X	9.43E-13	1.81E-15	0.56	-7.953704	-4.452765	237.07	metallothionein 1X
LOC105375124	1.10E-12	2.16E-15	0.499	7.931765	3.961089	599.94	uncharacterized LOC105375124
RTN1	1.17E-12	2.35E-15	0.407	-7.921487	-3.220831	345.52	reticulon 1
LOC105376237	1.47E-12	3.03E-15	0.651	7.8896	5.133365	110.8	uncharacterized LOC105376237
MGC16025	1.84E-12	3.88E-15	0.596	7.858831	4.686201	428.57	uncharacterized LOC85009
BSPRY	1.84E-12	3.96E-15	0.631	-7.856216	-4.957943	129.15	B-box and SPRY domain containing
IGHV5-51	1.99E-12	4.36E-15	1.331	-7.844088	-10.441364	120.06	immunoglobulin heavy variable 5-51
CCN1	2.04E-12	4.58E-15	0.416	-7.837911	-3.261442	1429.56	cellular communication network factor 1
ID3	2.26E-12	5.16E-15	0.441	-7.822973	-3.449233	1940.5	inhibitor of DNA binding 3
SULF1	2.47E-12	5.77E-15	0.582	-7.808858	-4.545895	7817.34	sulfatase 1
SFRP1	2.53E-12	6.01E-15	0.477	-7.80368	-3.72296	5295	secreted frizzled related protein 1
LINC00924	2.87E-12	6.95E-15	0.494	-7.785367	-3.84975	111.74	long intergenic non-protein coding RNA 924
F2RL1	3.18E-12	7.86E-15	0.638	-7.76984	-4.960502	105.9	F2R like trypsin receptor 1
NR2F1	5.05E-12	1.27E-14	0.533	-7.708901	-4.106075	1461.45	nuclear receptor subfamily 2 group F member 1
BMP2	5.12E-12	1.31E-14	0.547	-7.704747	-4.21464	463.14	bone morphogenetic protein 2
MMP17	5.13E-12	1.34E-14	0.363	7.702325	2.794169	822.7	matrix metallopeptidase 17
STRA6	5.96E-12	1.58E-14	0.697	-7.680878	-5.351135	1755.49	signaling receptor and transporter of retinol STRA6
CLIC6	6.26E-12	1.69E-14	0.806	-7.672294	-6.181012	2459.06	chloride intracellular channel 6
CCDC80	6.42E-12	1.76E-14	0.614	-7.667017	-4.704946	2308.31	coiled-coil domain containing 80
PDZRN3	6.46E-12	1.82E-14	0.507	-7.662778	-3.883671	593.07	PDZ domain containing ring finger 3
NAMA	6.46E-12	1.83E-14	0.688	7.662034	5.2695	200.41	non-protein coding RNA, associated with MAP kinase pathway and growth arrest
LTBP2	6.72E-12	1.94E-14	0.627	-7.654829	-4.801118	14612.32	latent transforming growth factor beta binding protein 2
ADAMTS9-AS1	6.74E-12	1.97E-14	0.62	-7.652495	-4.743448	278.91	ADAMTS9 antisense RNA 1
COL8A1	7.18E-12	2.13E-14	0.629	-7.64231	-4.808253	3216.7	collagen type VIII alpha 1 chain
FOSB	7.22E-12	2.18E-14	0.637	-7.639674	-4.86846	1024.41	FosB proto-oncogene, AP-1 transcription factor subunit
C10orf90	7.48E-12	2.29E-14	0.511	7.633106	3.900959	1497.21	chromosome 10 open reading frame 90
TGFB2	7.88E-12	2.45E-14	0.492	-7.624502	-3.75422	812.7	transforming growth factor beta 2
TFAP2B	9.21E-12	2.91E-14	1.172	-7.60246	-8.91002	68.92	transcription factor AP-2 beta
CHI3L1	9.58E-12	3.07E-14	0.685	-7.595463	-5.20631	5973.51	chitinase 3 like 1
PLCB1	9.67E-12	3.14E-14	0.39	-7.592458	-2.963292	199.39	phospholipase C beta 1
NID2	1.08E-11	3.54E-14	0.457	-7.576757	-3.464261	2062.86	nidogen 2
TREM1	1.20E-11	4.01E-14	0.575	-7.560606	-4.343935	147.9	triggering receptor expressed on myeloid cells 1
NEBL	1.42E-11	4.79E-14	0.551	-7.537553	-4.15657	491.87	nebulette
PTPRN	1.55E-11	5.32E-14	0.674	-7.523828	-5.069396	86	protein tyrosine phosphatase receptor type N
LOXL1	1.55E-11	5.40E-14	0.389	-7.521795	-2.929711	741.01	lysyl oxidase like 1
GPM6A	1.66E-11	5.91E-14	0.73	-7.510074	-5.481554	997.69	glycoprotein M6A
MAOA	1.66E-11	5.87E-14	0.553	-7.51087	-4.15111	373.9	monoamine oxidase A
ELN	1.75E-11	6.33E-14	0.517	-7.50106	-3.878972	1005.31	elastin
C7	1.77E-11	6.55E-14	0.625	-7.496676	-4.682154	675.3	complement C7
TAGLN	1.77E-11	6.53E-14	0.446	-7.497047	-3.340369	3304.26	transgelin
PCDH10	1.84E-11	6.91E-14	0.535	-7.489506	-4.010369	289.96	protocadherin 10
CADM3	2.01E-11	7.74E-14	0.605	-7.474705	-4.524344	397.17	cell adhesion molecule 3
SCG2	2.01E-11	7.67E-14	0.435	-7.475881	-3.250457	147.01	secretogranin II
TIMP3	2.67E-11	1.04E-13	0.627	-7.436186	-4.662114	46439.74	TIMP metallopeptidase inhibitor 3
CSRP2	3.32E-11	1.31E-13	0.456	-7.405489	-3.376908	525.38	cysteine and glycine rich protein 2
ELFN1	3.81E-11	1.53E-13	0.461	7.384823	3.407546	1557.94	extracellular leucine rich repeat and fibronectin type III domain containing 1
DOC2B	3.81E-11	1.53E-13	0.475	-7.384299	-3.505834	533.63	double C2 domain beta
IGFBP4	3.94E-11	1.60E-13	0.614	-7.378327	-4.52674	14442.75	insulin like growth factor binding protein 4
ISLR	4.62E-11	1.90E-13	0.593	-7.355594	-4.362727	2111.81	immunoglobulin superfamily containing leucine rich repeat
IGFBP5	6.55E-11	2.72E-13	0.679	-7.307358	-4.964166	68553.21	insulin like growth factor binding protein 5
C12orf76	6.79E-11	2.86E-13	0.457	7.30098	3.336672	2510.63	chromosome 12 open reading frame 76
SYT11	7.11E-11	3.09E-13	0.416	-7.290574	-3.031684	1142.99	synaptotagmin 11
PRELP	7.11E-11	3.06E-13	0.505	-7.291533	-3.684071	3401.88	proline and arginine rich end leucine rich repeat protein
LOC728392	7.11E-11	3.08E-13	0.467	-7.29079	-3.407211	255.4	uncharacterized LOC728392
SCUBE1	7.21E-11	3.16E-13	0.513	-7.287269	-3.741325	1649.28	signal peptide, CUB domain and EGF like domain containing 1
NPNT	7.21E-11	3.20E-13	0.711	-7.285813	-5.180567	844.93	nephronectin
FAM124B	7.53E-11	3.37E-13	0.483	-7.278565	-3.518344	144.77	family with sequence similarity 124 member B
TIMP1	7.55E-11	3.42E-13	0.507	-7.276873	-3.68796	9322.1	TIMP metallopeptidase inhibitor 1
CRISPLD2	8.01E-11	3.66E-13	0.574	-7.267522	-4.1725	2117.44	cysteine rich secretory protein LCCL domain containing 2
FRZB	8.09E-11	3.74E-13	0.721	-7.264718	-5.235918	5442.11	frizzled related protein
MEDAG	1.03E-10	4.79E-13	0.893	-7.231268	-6.455629	933.35	mesenteric estrogen dependent adipogenesis
MIR30DHG	1.09E-10	5.12E-13	0.47	7.222176	3.394941	2595.97	MIR30D and MIR30B host gene
WWTR1	1.13E-10	5.39E-13	0.346	-7.214991	-2.49363	3339.31	WW domain containing transcription regulator 1
IL33	1.29E-10	6.18E-13	0.503	-7.196345	-3.618532	1385.52	interleukin 33
RDH10	1.63E-10	7.91E-13	0.59	-7.162744	-4.228096	4979.16	retinol dehydrogenase 10
SOCS3	1.63E-10	7.98E-13	0.596	-7.161444	-4.27105	3114.91	suppressor of cytokine signaling 3
LINC02912	1.71E-10	8.47E-13	0.56	7.153375	4.007691	549.25	long intergenic non-protein coding RNA 2912
F7	1.71E-10	8.54E-13	0.477	7.152228	3.410298	307.33	coagulation factor VII
TGM2	1.72E-10	8.64E-13	0.648	-7.150611	-4.63219	18203.72	transglutaminase 2
IQSEC3	1.74E-10	8.82E-13	0.642	-7.147707	-4.589449	705.85	IQ motif and Sec7 domain ArfGEF 3
IQCJ-SCHIP1	1.80E-10	9.22E-13	0.446	-7.141603	-3.185589	92.05	IQCJ-SCHIP1 readthrough
CADM3-AS1	1.81E-10	9.42E-13	0.639	-7.13868	-4.561229	167.88	CADM3 antisense RNA 1
THY1	1.81E-10	9.46E-13	0.409	-7.138185	-2.922146	1446.54	Thy-1 cell surface antigen
FGF2	1.84E-10	9.68E-13	0.491	-7.134924	-3.505965	729.26	fibroblast growth factor 2
SCHIP1	1.93E-10	1.02E-12	0.448	-7.127186	-3.192026	94.36	schwannomin interacting protein 1
MUC5B	1.97E-10	1.05E-12	0.414	7.123331	2.945839	303.71	mucin 5B, oligomeric mucus/gel-forming
VCAN	2.51E-10	1.35E-12	0.505	-7.088705	-3.576574	3510.22	versican
CCL2	2.74E-10	1.49E-12	0.507	-7.075242	-3.587184	581.13	C-C motif chemokine ligand 2
LOC112267914	3.18E-10	1.74E-12	0.594	7.05359	4.190909	479.13	uncharacterized LOC112267914
CFI	3.38E-10	1.87E-12	0.644	-7.043927	-4.534986	1612.96	complement factor I
CDH6	3.64E-10	2.03E-12	0.594	-7.03227	-4.176637	1935.7	cadherin 6
LEFTY2	3.72E-10	2.09E-12	0.883	-7.028235	-6.208382	125.79	left-right determination factor 2
PRRX1	3.75E-10	2.13E-12	0.548	-7.025989	-3.847941	1840.99	paired related homeobox 1
CHRNA3	3.82E-10	2.18E-12	0.758	-7.022329	-5.321814	1470.16	cholinergic receptor nicotinic alpha 3 subunit
PRKCE	3.84E-10	2.21E-12	0.302	7.020367	2.119812	2722.85	protein kinase C epsilon
TCEAL7	4.08E-10	2.37E-12	0.66	-7.010765	-4.627389	70.88	transcription elongation factor A like 7
CD248	4.51E-10	2.64E-12	0.456	-6.995829	-3.186735	761.72	CD248 molecule
PDPN	4.60E-10	2.71E-12	0.667	-6.991944	-4.664982	1776.91	podoplanin
GALNT15	4.76E-10	2.83E-12	0.472	-6.985979	-3.297784	470.29	polypeptide N-acetylgalactosaminyltransferase 15
PEG13	5.08E-10	3.04E-12	0.439	6.975702	3.061407	823.01	paternally expressed 13
PALMD	5.09E-10	3.09E-12	0.425	-6.973438	-2.964445	283.85	palmdelphin
DPYSL3	5.09E-10	3.09E-12	0.553	-6.973353	-3.852784	7768.51	dihydropyrimidinase like 3
NTN1	5.49E-10	3.36E-12	0.553	-6.961624	-3.848112	985.77	netrin 1
C1QL1	5.57E-10	3.44E-12	0.523	-6.958484	-3.637721	120.38	complement C1q like 1
CALCB	6.38E-10	3.97E-12	1.217	-6.938311	-8.446815	82.8	calcitonin related polypeptide beta
CYP26A1	6.48E-10	4.06E-12	0.642	-6.935193	-4.452285	114.39	cytochrome P450 family 26 subfamily A member 1
SLC12A8	7.29E-10	4.60E-12	0.501	-6.917392	-3.468626	198.53	solute carrier family 12 member 8
SLC2A1	7.34E-10	4.67E-12	0.497	-6.915364	-3.436821	5401.24	solute carrier family 2 member 1
NTRK2	7.41E-10	4.74E-12	0.588	-6.91314	-4.066963	1585.54	neurotrophic receptor tyrosine kinase 2
INHBA	7.65E-10	4.93E-12	0.474	-6.907485	-3.271798	242	inhibin subunit beta A
KIF5C	7.90E-10	5.13E-12	0.534	-6.901926	-3.684353	324.88	kinesin family member 5C
FAT4	8.04E-10	5.26E-12	0.434	-6.898391	-2.994656	1183.49	FAT atypical cadherin 4
TNXA	8.38E-10	5.51E-12	0.554	-6.891658	-3.82117	329.34	tenascin XA (pseudogene)
MAP6	8.57E-10	5.68E-12	0.517	-6.887417	-3.561775	295.87	microtubule associated protein 6
MAB21L1	8.77E-10	5.85E-12	0.586	-6.883136	-4.031962	507.35	mab-21 like 1
ALDH1A3	8.80E-10	5.91E-12	0.574	-6.881728	-3.949696	769.36	aldehyde dehydrogenase 1 family member A3
SMIM3	9.10E-10	6.16E-12	0.539	-6.87593	-3.70954	546.65	small integral membrane protein 3
CP	9.13E-10	6.22E-12	0.685	-6.874438	-4.712425	11791.43	ceruloplasmin
MIR1915HG	9.15E-10	6.27E-12	0.594	-6.873307	-4.081496	100.33	MIR1915 host gene
SLC45A1	9.49E-10	6.58E-12	0.564	-6.866597	-3.876079	68.08	solute carrier family 45 member 1
ADAMTS5	9.49E-10	6.59E-12	0.532	-6.866199	-3.65536	701.43	ADAM metallopeptidase with thrombospondin type 1 motif 5
SLIT3	9.89E-10	6.92E-12	0.533	-6.859255	-3.653654	1857.06	slit guidance ligand 3
CAMSAP3	1.04E-09	7.33E-12	0.618	-6.851154	-4.236338	242.78	calmodulin regulated spectrin associated protein family member 3
PGR	1.05E-09	7.45E-12	0.509	-6.848778	-3.483198	168.89	progesterone receptor
STC1	1.10E-09	7.87E-12	0.483	-6.840878	-3.306767	1045.19	stanniocalcin 1
TMEM47	1.12E-09	8.03E-12	0.47	-6.838084	-3.21213	652.91	transmembrane protein 47
SYT17	1.20E-09	8.74E-12	0.497	-6.82585	-3.391897	226.12	synaptotagmin 17
PCP4	1.20E-09	8.71E-12	0.928	-6.826301	-6.333282	611.02	Purkinje cell protein 4
AKR1C3	1.24E-09	9.05E-12	0.612	-6.820786	-4.175861	312.55	aldo-keto reductase family 1 member C3
HOMER2	1.24E-09	9.19E-12	0.4	-6.81865	-2.725237	1082.14	homer scaffold protein 2
RGN	1.24E-09	9.19E-12	0.63	-6.818694	-4.294743	186.73	regucalcin
LOC105378549	1.51E-09	1.13E-11	0.729	6.789522	4.94973	357.67	uncharacterized LOC105378549
MGARP	1.53E-09	1.15E-11	0.762	-6.78651	-5.168287	86.35	mitochondria localized glutamic acid rich protein
LOC105378485	1.53E-09	1.16E-11	0.805	-6.78567	-5.463361	42.93	uncharacterized LOC105378485
TIE1	1.83E-09	1.41E-11	0.438	-6.756917	-2.958839	883	tyrosine kinase with immunoglobulin like and EGF like domains 1
DUSP1	1.83E-09	1.41E-11	0.472	-6.75713	-3.188662	2656.06	dual specificity phosphatase 1
ITIH5	1.83E-09	1.41E-11	0.552	-6.756989	-3.730582	1390.29	inter-alpha-trypsin inhibitor heavy chain 5
SLC16A2	2.02E-09	1.56E-11	0.421	-6.742367	-2.841892	767.59	solute carrier family 16 member 2
S1PR3	2.10E-09	1.63E-11	0.504	-6.735521	-3.393026	845.9	sphingosine-1-phosphate receptor 3
EFNB2	2.11E-09	1.65E-11	0.394	-6.734172	-2.65169	671.69	ephrin B2
LYVE1	2.13E-09	1.67E-11	0.909	-6.731932	-6.121653	1764.76	lymphatic vessel endothelial hyaluronan receptor 1
P2RX7	2.13E-09	1.68E-11	0.445	6.73119	2.997908	5068.01	purinergic receptor P2X 7
SLC11A1	2.18E-09	1.73E-11	0.631	-6.727107	-4.242497	526.54	solute carrier family 11 member 1
SEMA3F	2.28E-09	1.82E-11	0.393	-6.719601	-2.63998	431.48	semaphorin 3F
MIR198	2.33E-09	1.87E-11	0.442	-6.715524	-2.968811	463.13	microRNA 198
HSD11B1	2.50E-09	2.03E-11	0.76	-6.70414	-5.096807	197.16	hydroxysteroid 11-beta dehydrogenase 1
LOC105372906	2.59E-09	2.11E-11	0.861	6.698103	5.764112	243.42	uncharacterized LOC105372906
SEMA3B	2.83E-09	2.34E-11	0.6	-6.683172	-4.011061	1855.97	semaphorin 3B
CCBE1	2.83E-09	2.34E-11	0.651	-6.683068	-4.349792	129.8	collagen and calcium binding EGF domains 1
MXRA5	2.83E-09	2.33E-11	0.57	-6.683431	-3.808781	3770.36	matrix remodeling associated 5
FBN1	2.98E-09	2.48E-11	0.612	-6.674321	-4.081722	9864.89	fibrillin 1
AOX1	3.12E-09	2.61E-11	0.712	-6.666925	-4.748826	687.31	aldehyde oxidase 1
PARM1	3.15E-09	2.67E-11	0.655	-6.663958	-4.365127	4481.64	prostate androgen-regulated mucin-like protein 1
REEP2	3.15E-09	2.65E-11	0.483	-6.664736	-3.217312	217.87	receptor accessory protein 2
ANGPTL4	3.22E-09	2.74E-11	0.645	-6.659814	-4.293457	544.35	angiopoietin like 4
WFDC2	3.73E-09	3.19E-11	0.735	-6.63756	-4.88054	88.43	WAP four-disulfide core domain 2
LOC107984011	3.75E-09	3.22E-11	0.514	-6.636097	-3.41158	130.9	uncharacterized LOC107984011
CFB	3.78E-09	3.26E-11	0.626	-6.634191	-4.154966	4298.12	complement factor B
FNDC4	3.79E-09	3.29E-11	0.56	-6.632909	-3.71361	118.94	fibronectin type III domain containing 4
LGI4	3.79E-09	3.31E-11	0.595	-6.632109	-3.94621	374.03	leucine rich repeat LGI family member 4
CNNM1	3.83E-09	3.36E-11	0.503	6.6297	3.332415	492.68	cyclin and CBS domain divalent metal cation transport mediator 1
CCN2	3.91E-09	3.45E-11	0.486	-6.625919	-3.221921	3078.58	cellular communication network factor 2
PGM5	3.92E-09	3.48E-11	0.519	-6.624625	-3.438117	798.97	phosphoglucomutase 5
GUCY1B1	3.97E-09	3.56E-11	0.338	-6.62136	-2.240844	333.63	guanylate cyclase 1 soluble subunit beta 1
THBS1	3.97E-09	3.56E-11	0.492	-6.621487	-3.260611	4705.6	thrombospondin 1
PHACTR2	4.02E-09	3.62E-11	0.418	-6.618951	-2.766404	2797.18	phosphatase and actin regulator 2
SLC27A2	4.13E-09	3.76E-11	0.744	-6.613409	-4.917738	118.61	solute carrier family 27 member 2
EVPL	4.13E-09	3.76E-11	0.661	-6.613368	-4.371845	84.32	envoplakin
CAVIN2	4.49E-09	4.10E-11	0.496	-6.600296	-3.270829	457.09	caveolae associated protein 2
LOC101060632	4.69E-09	4.31E-11	0.899	6.593068	5.925777	93.4	uncharacterized LOC101060632
IRAG1	4.89E-09	4.51E-11	0.505	-6.58617	-3.326269	1402.07	inositol 1,4,5-triphosphate receptor associated 1
SPNS2	4.91E-09	4.55E-11	0.574	-6.584841	-3.780275	1123.49	SPNS lysolipid transporter 2, sphingosine-1-phosphate
PMEPA1	5.03E-09	4.70E-11	0.488	-6.580268	-3.209764	2064.15	prostate transmembrane protein, androgen induced 1
ADTRP	5.17E-09	4.84E-11	0.602	-6.575634	-3.956851	837.61	androgen dependent TFPI regulating protein
FZD8	5.18E-09	4.88E-11	0.618	-6.574441	-4.060426	1263.46	frizzled class receptor 8
HEPH	5.34E-09	5.06E-11	0.511	-6.569299	-3.357432	1051.4	hephaestin
DMRTA1	5.55E-09	5.28E-11	0.637	-6.562898	-4.180496	93.48	DMRT like family A1
CDH2	5.72E-09	5.47E-11	0.61	-6.557544	-3.999516	484.74	cadherin 2
ADGRV1	5.85E-09	5.67E-11	0.56	-6.552189	-3.66894	342.4	adhesion G protein-coupled receptor V1
LOC105376238	5.85E-09	5.65E-11	0.875	6.552598	5.736214	67.11	uncharacterized LOC105376238
KRT18	5.85E-09	5.64E-11	0.526	-6.552962	-3.450037	489.83	keratin 18
BMP7	5.88E-09	5.72E-11	0.772	-6.550793	-5.059467	1204.02	bone morphogenetic protein 7
S100A16	6.07E-09	5.94E-11	0.473	-6.545237	-3.094766	556.16	S100 calcium binding protein A16
PRDM16	6.09E-09	6.02E-11	0.717	-6.543351	-4.690942	783.2	PR/SET domain 16
ZNF727	6.09E-09	6.00E-11	0.595	-6.543733	-3.892787	237.06	zinc finger protein 727
KCNJ15	6.35E-09	6.30E-11	0.751	-6.536407	-4.911821	80.47	potassium inwardly rectifying channel subfamily J member 15
HEG1	6.67E-09	6.65E-11	0.402	-6.528276	-2.623999	4740.36	heart development protein with EGF like domains 1
LDB3	6.97E-09	6.98E-11	0.476	6.521131	3.103346	1059.55	LIM domain binding 3
CCDC140	7.06E-09	7.10E-11	0.622	6.518449	4.053019	206.03	CCDC140 long non-coding RNA
RNASE4	7.23E-09	7.31E-11	0.414	-6.514243	-2.698972	499.37	ribonuclease A family member 4
PDGFRB	7.34E-09	7.45E-11	0.38	-6.511324	-2.474199	4895.89	platelet derived growth factor receptor beta
VGLL3	7.47E-09	7.62E-11	0.5	-6.507944	-3.256121	194.26	vestigial like family member 3
IL6	7.60E-09	7.78E-11	0.769	-6.504767	-5.003614	187.06	interleukin 6
EXPH5	7.86E-09	8.08E-11	0.473	-6.499061	-3.071219	254.94	exophilin 5
SCG5	8.07E-09	8.33E-11	0.64	-6.494439	-4.155679	310.59	secretogranin V
CACNA1I	8.44E-09	8.76E-11	0.708	-6.486921	-4.58972	47.04	calcium voltage-gated channel subunit alpha1 I
MYOCD	8.62E-09	8.98E-11	0.568	-6.483172	-3.685174	234.14	myocardin
PLA2G5	8.69E-09	9.14E-11	1.053	-6.480515	-6.822397	641.45	phospholipase A2 group V
SNCG	8.69E-09	9.14E-11	0.544	-6.480481	-3.526114	236.93	synuclein gamma
C1R	8.84E-09	9.33E-11	0.582	-6.477359	-3.767751	10374.29	complement C1r
PDGFRA	9.12E-09	9.68E-11	0.771	-6.471937	-4.992459	6912.02	platelet derived growth factor receptor alpha
TNXB	9.28E-09	9.89E-11	0.582	-6.468638	-3.76796	5195.18	tenascin XB
NNMT	9.32E-09	9.98E-11	0.618	-6.467264	-3.999509	827.62	nicotinamide N-methyltransferase
TMEM25	9.32E-09	1.00E-10	0.447	-6.466757	-2.891005	312.69	transmembrane protein 25
LOC107987015	9.54E-09	1.03E-10	0.622	6.462576	4.019917	92.92
PAX6	9.61E-09	1.04E-10	0.742	-6.460859	-4.794039	880	paired box 6
CYBRD1	9.66E-09	1.05E-10	0.429	-6.459457	-2.76938	4785.29	cytochrome b reductase 1
MLXIPL	1.05E-08	1.15E-10	0.696	-6.445652	-4.48501	61.09	MLX interacting protein like
GLIS3	1.08E-08	1.18E-10	0.48	-6.441429	-3.094089	754.3	GLIS family zinc finger 3
FIBIN	1.16E-08	1.28E-10	0.903	-6.429719	-5.803848	520.89	fin bud initiation factor homolog
LRIG1	1.16E-08	1.29E-10	0.387	-6.428673	-2.484981	1321.56	leucine rich repeats and immunoglobulin like domains 1
FLACC1	1.18E-08	1.31E-10	0.521	6.426417	3.349979	479.91	flagellum associated containing coiled-coil domains 1
SLITRK5	1.30E-08	1.46E-10	0.747	-6.409374	-4.789172	94.11	SLIT and NTRK like family member 5
ZNF469	1.30E-08	1.46E-10	0.374	6.409923	2.397527	3692.11	zinc finger protein 469
CNN1	1.30E-08	1.45E-10	0.618	-6.410348	-3.963912	309.87	calponin 1
MMP2	1.36E-08	1.53E-10	0.461	-6.402256	-2.951272	9077.9	matrix metallopeptidase 2
OLFML2B	1.38E-08	1.57E-10	0.43	-6.39867	-2.753983	1286.71	olfactomedin like 2B
OCA2	1.40E-08	1.60E-10	0.51	6.395635	3.262751	8345.72	OCA2 melanosomal transmembrane protein
RNF152	1.41E-08	1.61E-10	0.364	-6.394824	-2.3247	573	ring finger protein 152
JCAD	1.76E-08	2.02E-10	0.502	-6.35976	-3.191486	4420.68	junctional cadherin 5 associated
LINC01833	1.81E-08	2.09E-10	0.682	-6.354575	-4.336302	447.24	long intergenic non-protein coding RNA 1833
S100A9	1.90E-08	2.19E-10	0.602	-6.347136	-3.8181	662.36	S100 calcium binding protein A9
LOC100507351	1.90E-08	2.20E-10	0.52	-6.346532	-3.299499	185.77	uncharacterized LOC100507351
EGFR	2.07E-08	2.41E-10	0.51	-6.332597	-3.228837	2034.2	epidermal growth factor receptor
LNCRI	2.10E-08	2.45E-10	0.58	6.329813	3.669644	141.76	lncRNA radiation induced regulator of PLK1 and RAD51
SYNPO2	2.16E-08	2.53E-10	0.58	-6.324883	-3.6691	4138.75	synaptopodin 2
PLAC9	2.17E-08	2.57E-10	0.782	-6.322986	-4.941506	730.76	placenta associated 9
LOC107987014	2.19E-08	2.61E-10	0.514	6.320601	3.250064	130.79	uncharacterized LOC107987014
LOC107987261	2.19E-08	2.61E-10	0.437	6.320453	2.762002	997.98
LTF	2.21E-08	2.63E-10	0.912	-6.318969	-5.762507	346.64	lactotransferrin
ERRFI1	2.22E-08	2.67E-10	0.494	-6.316708	-3.122805	1007.2	ERBB receptor feedback inhibitor 1
SOX2	2.22E-08	2.66E-10	0.831	-6.317263	-5.251871	88.79	SRY-box transcription factor 2
MMP19	2.34E-08	2.83E-10	0.418	-6.307977	-2.634105	348.75	matrix metallopeptidase 19
CHN1	2.36E-08	2.86E-10	0.782	-6.306409	-4.928769	1134.82	chimerin 1
SELE	2.40E-08	2.92E-10	0.539	-6.302841	-3.394442	94.88	selectin E
THSD7A	2.48E-08	3.03E-10	0.402	-6.297408	-2.53311	434.3	thrombospondin type 1 domain containing 7A
GRIK5	2.48E-08	3.04E-10	0.588	-6.296762	-3.700169	443.39	glutamate ionotropic receptor kainate type subunit 5
ADRA2A	2.49E-08	3.06E-10	0.569	-6.295804	-3.583385	1000.41	adrenoceptor alpha 2A
SPON1	2.63E-08	3.25E-10	0.525	-6.286529	-3.297664	1490.92	spondin 1
TAF4B	2.77E-08	3.43E-10	0.443	6.277844	2.778247	715.32	TATA-box binding protein associated factor 4b
CHRNB4	2.79E-08	3.47E-10	0.587	-6.276097	-3.683589	88.68	cholinergic receptor nicotinic beta 4 subunit
MICAL2	2.95E-08	3.69E-10	0.389	-6.266707	-2.436363	1098.11	microtubule associated monooxygenase, calponin and LIM domain containing 2
SMOC2	3.03E-08	3.79E-10	0.706	-6.262262	-4.420353	4566	SPARC related modular calcium binding 2
FSTL1	3.13E-08	3.93E-10	0.405	-6.256635	-2.532256	6590.03	follistatin like 1
NPFFR1	3.18E-08	4.01E-10	0.725	-6.253739	-4.534777	229.94	neuropeptide FF receptor 1
CNGB3	3.18E-08	4.03E-10	0.868	-6.25273	-5.425123	515.04	cyclic nucleotide gated channel subunit beta 3
ALDH2	3.22E-08	4.10E-10	0.344	-6.250221	-2.147871	2132.17	aldehyde dehydrogenase 2 family member
SYNM	3.42E-08	4.36E-10	0.403	-6.240469	-2.516141	2494.26	synemin
NKILA	3.43E-08	4.40E-10	0.513	-6.239248	-3.199408	65.8	NF-kappaB interacting lncRNA
DES	3.51E-08	4.52E-10	0.904	-6.235063	-5.635396	577.2	desmin
TBC1D4	3.70E-08	4.78E-10	0.36	6.226295	2.243779	2207.17	TBC1 domain family member 4
ENPP1	3.75E-08	4.85E-10	0.447	-6.223961	-2.781457	712.12	ectonucleotide pyrophosphatase/phosphodiesterase 1
NYX	3.77E-08	4.90E-10	0.948	-6.222363	-5.896259	90.47	nyctalopin
IRF4	4.03E-08	5.26E-10	0.454	6.211275	2.818602	4598.31	interferon regulatory factor 4
PCP4L1	4.05E-08	5.30E-10	0.918	-6.209971	-5.699304	68.13	Purkinje cell protein 4 like 1
HAPLN1	4.09E-08	5.39E-10	0.882	-6.20745	-5.473	122.29	hyaluronan and proteoglycan link protein 1
RIN2	4.09E-08	5.38E-10	0.399	-6.207613	-2.478493	2011.95	Ras and Rab interactor 2
NHSL2	4.45E-08	5.88E-10	0.407	-6.193606	-2.517884	830.15	NHS like 2
PTGDS	4.47E-08	5.93E-10	0.748	-6.192353	-4.63322	18918.85	prostaglandin D2 synthase
PRSS23	4.73E-08	6.30E-10	0.391	-6.182747	-2.41697	1919.14	serine protease 23
P4HA3	4.77E-08	6.37E-10	0.611	-6.181016	-3.773843	226.78	prolyl 4-hydroxylase subunit alpha 3
PKP2	4.81E-08	6.44E-10	0.66	-6.179189	-4.0775	987.27	plakophilin 2
GGT5	4.86E-08	6.53E-10	0.535	-6.177082	-3.306827	2112.47	gamma-glutamyltransferase 5
RAMP2	4.94E-08	6.67E-10	0.535	-6.173842	-3.305965	468.37	receptor activity modifying protein 2
LIF	4.98E-08	6.74E-10	0.812	-6.172071	-5.012481	593.88	LIF interleukin 6 family cytokine
FCN1	5.01E-08	6.81E-10	0.649	-6.170415	-4.003312	217.01	ficolin 1
GPC6	5.01E-08	6.82E-10	0.648	-6.170191	-4.000621	977.49	glypican 6
GCNT2	5.19E-08	7.10E-10	0.274	6.163916	1.686566	1275.61	glucosaminyl (N-acetyl) transferase 2 (I blood group)
SETBP1-DT	5.33E-08	7.31E-10	0.526	-6.159213	-3.237306	128.9	SETBP1 divergent transcript
FOSL2	5.70E-08	7.85E-10	0.396	-6.148009	-2.431618	3478.46	FOS like 2, AP-1 transcription factor subunit
TM4SF18	5.83E-08	8.06E-10	0.447	-6.1438	-2.747799	372.6	transmembrane 4 L six family member 18
RHOU	5.86E-08	8.12E-10	0.544	-6.142554	-3.339824	931.83	ras homolog family member U
NWD1	6.09E-08	8.46E-10	0.777	-6.135999	-4.76938	483.94	NACHT and WD repeat domain containing 1
NEXMIF	6.13E-08	8.55E-10	0.468	-6.134284	-2.869863	98.23	neurite extension and migration factor
ALDH1A3-AS1	6.29E-08	8.81E-10	0.539	-6.129681	-3.304388	492.96	ALDH1A3 antisense RNA 1
PHLPP1	6.40E-08	8.98E-10	0.313	6.126559	1.915245	3024.13	PH domain and leucine rich repeat protein phosphatase 1
HKDC1	6.69E-08	9.42E-10	0.611	-6.118877	-3.740376	182.52	hexokinase domain containing 1
PVT1	6.92E-08	9.77E-10	0.575	6.113084	3.512405	1260.64	Pvt1 oncogene
MGP	7.46E-08	1.06E-09	0.697	-6.100449	-4.253729	21471.15	matrix Gla protein
SCN2B	7.63E-08	1.08E-09	0.733	-6.096407	-4.469814	93.92	sodium voltage-gated channel beta subunit 2
TMEM176A	7.85E-08	1.12E-09	0.626	-6.09131	-3.810824	2399.7	transmembrane protein 176A
EFEMP1	7.98E-08	1.14E-09	0.793	-6.08819	-4.825481	13243.88	EGF containing fibulin extracellular matrix protein 1
TSPAN2	8.26E-08	1.19E-09	0.739	-6.082106	-4.495788	102.36	tetraspanin 2
ROR2	8.35E-08	1.20E-09	0.57	-6.079944	-3.467018	433.77	receptor tyrosine kinase like orphan receptor 2
LRG1	8.37E-08	1.21E-09	0.71	-6.079007	-4.314602	107.67	leucine rich alpha-2-glycoprotein 1
DIPK2B	8.58E-08	1.24E-09	0.456	-6.074533	-2.770281	343.69	divergent protein kinase domain 2B
DCN	8.63E-08	1.26E-09	0.803	-6.072999	-4.877883	8978.17	decorin
NLGN4X	8.67E-08	1.26E-09	0.642	-6.071862	-3.898372	115.03	neuroligin 4 X-linked
CHST1	8.76E-08	1.28E-09	0.466	-6.069706	-2.825705	183.08	carbohydrate sulfotransferase 1
CXXC5	8.86E-08	1.30E-09	0.38	-6.067327	-2.307014	924.71	CXXC finger protein 5
AHRR	8.89E-08	1.31E-09	0.392	6.066291	2.37903	1214.22	aryl hydrocarbon receptor repressor
FAIM2	9.09E-08	1.34E-09	0.576	-6.062189	-3.491064	176.99	Fas apoptotic inhibitory molecule 2
CITED4	9.14E-08	1.35E-09	0.59	-6.060773	-3.573538	174.11	Cbp/p300 interacting transactivator with Glu/Asp rich carboxy-terminal domain 4
SLC35F1	9.15E-08	1.36E-09	0.753	-6.059976	-4.56263	198	solute carrier family 35 member F1
NYNRIN	9.15E-08	1.36E-09	0.345	-6.059764	-2.089002	1469.28	NYN domain and retroviral integrase containing
IGHV1-2	9.18E-08	1.37E-09	0.749	-6.058586	-4.535694	44.75	immunoglobulin heavy variable 1-2
LRRC32	9.24E-08	1.39E-09	0.501	-6.05718	-3.033267	1670.07	leucine rich repeat containing 32
PCDH1	1.00E-07	1.51E-09	0.435	-6.04361	-2.631047	1226.67	protocadherin 1
ACKR3	1.03E-07	1.56E-09	0.367	-6.038197	-2.215806	615.77	atypical chemokine receptor 3
CALHM5	1.05E-07	1.58E-09	0.49	-6.035621	-2.958272	296.82	calcium homeostasis modulator family member 5
ZDHHC11B	1.06E-07	1.60E-09	0.582	6.033613	3.510368	728.72	zinc finger DHHC-type containing 11B
LOC105377673	1.08E-07	1.65E-09	0.798	6.029194	4.811662	938.62	uncharacterized LOC105377673
LOC728158	1.09E-07	1.66E-09	0.602	6.028085	3.62952	200.31	uncharacterized LOC728158
MT1G	1.11E-07	1.70E-09	1.013	-6.024324	-6.103046	507.53	metallothionein 1G
GLUL	1.14E-07	1.75E-09	0.42	-6.019727	-2.528668	26259.68	glutamate-ammonia ligase
CH25H	1.15E-07	1.77E-09	0.594	-6.017211	-3.574502	108.3	cholesterol 25-hydroxylase
LARP6	1.17E-07	1.81E-09	0.458	-6.013894	-2.755998	251.52	La ribonucleoprotein 6, translational regulator
CHRD	1.21E-07	1.88E-09	0.688	-6.007767	-4.136292	486.98	chordin
GXYLT2	1.23E-07	1.92E-09	0.588	-6.004794	-3.529805	419.14	glucoside xylosyltransferase 2
TRPM3	1.23E-07	1.91E-09	0.765	-6.004929	-4.596564	3343.94	transient receptor potential cation channel subfamily M member 3
GLT8D2	1.23E-07	1.92E-09	0.567	-6.004571	-3.40351	416.71	glycosyltransferase 8 domain containing 2
LOC105378548	1.26E-07	1.98E-09	0.696	5.999244	4.175016	167.98	uncharacterized LOC105378548
SFRP4	1.28E-07	2.02E-09	0.793	-5.996239	-4.752726	3877.64	secreted frizzled related protein 4
ID1	1.29E-07	2.03E-09	0.541	-5.99562	-3.242711	1183.79	inhibitor of DNA binding 1
CYS1	1.32E-07	2.08E-09	0.594	-5.991151	-3.557039	171.83	cystin 1
ECE1	1.36E-07	2.16E-09	0.405	-5.985416	-2.425164	3543.93	endothelin converting enzyme 1
DZIP1	1.38E-07	2.19E-09	0.303	-5.982678	-1.814274	723.85	DAZ interacting zinc finger protein 1
LOC105369370	1.41E-07	2.25E-09	0.731	5.978741	4.372977	193.98	uncharacterized LOC105369370
KLHDC7A	1.42E-07	2.28E-09	0.947	-5.97675	-5.662326	83.79	kelch domain containing 7A
KRT8	1.44E-07	2.31E-09	0.568	-5.974012	-3.393962	812.19	keratin 8
SAMD11	1.46E-07	2.35E-09	0.605	-5.971863	-3.61141	894.07	sterile alpha motif domain containing 11
TPSAB1	1.52E-07	2.47E-09	0.825	-5.963656	-4.921166	534.56	tryptase alpha/beta 1
GLIS2	1.52E-07	2.46E-09	0.385	-5.964001	-2.298891	896.16	GLIS family zinc finger 2
LINC01945	1.58E-07	2.56E-09	0.86	-5.957686	-5.124871	44.48	long intergenic non-protein coding RNA 1945
PTGER2	1.58E-07	2.58E-09	0.672	-5.956486	-4.001039	371.11	prostaglandin E receptor 2
LINC00601	1.61E-07	2.62E-09	0.765	5.953787	4.554689	141.52	long intergenic non-protein coding RNA 601
TGFB3	1.63E-07	2.66E-09	0.487	-5.951036	-2.899303	1397.31	transforming growth factor beta 3
DMKN	1.63E-07	2.68E-09	0.3	5.950059	1.784496	908.47	dermokine
CTB-49A3.2	1.70E-07	2.79E-09	0.791	5.94321	4.70375	46.26	uncharacterized CTB-49A3.2
EDIL3-DT	1.75E-07	2.89E-09	0.577	-5.937671	-3.423601	59.68	EDIL3 divergent transcript
ATP1A3	1.78E-07	2.95E-09	0.87	-5.93444	-5.160164	1585.04	ATPase Na+/K+ transporting subunit alpha 3
FBLN1	1.80E-07	2.99E-09	0.742	-5.932182	-4.401831	9975.47	fibulin 1
MFAP4	1.81E-07	3.02E-09	0.819	-5.930589	-4.857411	4514.38	microfibril associated protein 4
EDNRA	1.86E-07	3.11E-09	0.363	-5.925671	-2.152588	595.97	endothelin receptor type A
LOC112268271	2.08E-07	3.48E-09	1.037	5.907136	6.123824	151.01	translation initiation factor IF-2
PODNL1	2.10E-07	3.53E-09	0.845	-5.904752	-4.988649	444.62	podocan like 1
SHOX	2.25E-07	3.79E-09	0.826	-5.893092	-4.868275	155.23	short stature homeobox
SGMS2	2.28E-07	3.85E-09	0.536	-5.890326	-3.157314	724.55	sphingomyelin synthase 2
STAB2	2.29E-07	3.88E-09	0.614	5.889421	3.618602	445.24	stabilin 2
RASL11A	2.34E-07	3.97E-09	0.597	-5.885577	-3.514166	136.02	RAS like family 11 member A
ADAMTS9-AS2	2.51E-07	4.27E-09	0.487	-5.873256	-2.86308	159.47	ADAMTS9 antisense RNA 2
LINC01531	2.51E-07	4.28E-09	0.898	5.872959	5.275778	2178.44	long intergenic non-protein coding RNA 1531
FAM110D	2.52E-07	4.30E-09	0.739	-5.872057	-4.339204	78.38	family with sequence similarity 110 member D
STK32A-AS1	2.57E-07	4.40E-09	0.525	5.868289	3.078964	627.2	STK32A antisense RNA 1
MMP28	2.60E-07	4.47E-09	0.526	-5.865896	-3.08354	119.86	matrix metallopeptidase 28
AOC3	2.62E-07	4.51E-09	0.796	-5.864351	-4.668142	3334.46	amine oxidase copper containing 3
LOC100996294	2.64E-07	4.56E-09	0.603	5.86247	3.533106	42.01	uncharacterized LOC100996294
EFCAB5	2.66E-07	4.61E-09	0.585	5.860832	3.426013	254.66	EF-hand calcium binding domain 5
ADAMTS1	2.66E-07	4.62E-09	0.53	-5.860442	-3.104597	3046.52	ADAM metallopeptidase with thrombospondin type 1 motif 1
HMX1	2.66E-07	4.64E-09	0.964	-5.859568	-5.646319	68.1	H6 family homeobox 1
MYO5A	2.78E-07	4.85E-09	0.347	5.852202	2.032211	15083.92	myosin VA
ARHGAP44	2.80E-07	4.90E-09	0.476	-5.850566	-2.785697	282.35	Rho GTPase activating protein 44
SLC6A20	2.90E-07	5.10E-09	0.963	-5.843938	-5.628762	2156.77	solute carrier family 6 member 20
LOC107985336	3.20E-07	5.64E-09	0.574	5.827122	3.342965	596.52
COL9A2	3.58E-07	6.31E-09	0.698	-5.8082	-4.051402	1036.96	collagen type IX alpha 2 chain
LEF1	3.58E-07	6.34E-09	0.411	-5.807577	-2.389602	168.3	lymphoid enhancer binding factor 1
RBP1	3.62E-07	6.42E-09	0.809	-5.805539	-4.699462	2245.8	retinol binding protein 1
SIX3	3.71E-07	6.59E-09	0.683	-5.800989	-3.964269	587.14	SIX homeobox 3
ECSCR	3.72E-07	6.63E-09	0.48	-5.800159	-2.783439	260.61	endothelial cell surface expressed chemotaxis and apoptosis regulator
FAM107A	3.76E-07	6.72E-09	0.748	-5.797674	-4.334963	2108.18	family with sequence similarity 107 member A
ADGRL2	3.79E-07	6.80E-09	0.513	-5.795863	-2.973307	1265.01	adhesion G protein-coupled receptor L2
SLC39A12	3.79E-07	6.81E-09	1.01	-5.795443	-5.853342	1122.46	solute carrier family 39 member 12
S1PR1	3.83E-07	6.91E-09	0.529	-5.793141	-3.063892	861.98	sphingosine-1-phosphate receptor 1
PCDH17	4.12E-07	7.44E-09	0.431	-5.780734	-2.490163	596.57	protocadherin 17
FMOD	4.16E-07	7.53E-09	0.427	-5.778765	-2.469193	2848.14	fibromodulin
CGN	4.27E-07	7.75E-09	0.493	-5.773708	-2.847751	91.34	cingulin
PEAR1	4.32E-07	7.87E-09	0.492	-5.771239	-2.839151	904.83	platelet endothelial aggregation receptor 1
LGI1	4.40E-07	8.04E-09	0.881	-5.767721	-5.082648	353.37	leucine rich glioma inactivated 1
LOC105372160	4.44E-07	8.12E-09	0.576	5.765903	3.32152	444.91	uncharacterized LOC105372160
CCDC33	4.45E-07	8.16E-09	0.871	-5.76504	-5.02218	76.53	coiled-coil domain containing 33
CHD7	4.60E-07	8.45E-09	0.382	5.759163	2.199139	3595.97	chromodomain helicase DNA binding protein 7
CABLES1	4.60E-07	8.48E-09	0.439	5.758579	2.529646	6889.11	Cdk5 and Abl enzyme substrate 1
PTX3	4.61E-07	8.51E-09	0.918	-5.758042	-5.288125	202.46	pentraxin 3
ABCA4	4.64E-07	8.60E-09	0.969	-5.756222	-5.578032	4077.45	ATP binding cassette subfamily A member 4
SORBS2	4.66E-07	8.66E-09	0.548	-5.755121	-3.155505	3430.01	sorbin and SH3 domain containing 2
DMBX1	4.89E-07	9.11E-09	1.158	-5.746533	-6.654579	59.7	diencephalon/mesencephalon homeobox 1
DIP2C-AS1	4.92E-07	9.19E-09	0.517	5.745108	2.967805	1526.57	DIP2C antisense RNA 1
LINC02076	5.02E-07	9.38E-09	0.681	5.741536	3.908084	75.71	long intergenic non-protein coding RNA 2076
FMO2	5.10E-07	9.56E-09	0.768	-5.738334	-4.405162	1115.5	flavin containing dimethylaniline monoxygenase 2
PYROXD2	5.20E-07	9.79E-09	0.321	5.734284	1.838878	1474.75	pyridine nucleotide-disulphide oxidoreductase domain 2
MYO7A	5.20E-07	9.77E-09	0.5	-5.734669	-2.865363	1802.87	myosin VIIA
LOC112268109	5.40E-07	1.02E-08	0.495	-5.727457	-2.834062	103.07
GSX2	5.49E-07	1.04E-08	0.946	-5.724249	-5.414264	47.92	GS homeobox 2
PODN	5.56E-07	1.06E-08	0.465	-5.721335	-2.657917	671.5	podocan
AMPH	5.56E-07	1.06E-08	0.58	-5.721316	-3.315695	144.28	amphiphysin
EFNA5	5.56E-07	1.06E-08	0.415	-5.720703	-2.376137	494.19	ephrin A5
NECTIN3	5.59E-07	1.07E-08	0.521	-5.718996	-2.980345	1406.85	nectin cell adhesion molecule 3
ADH1B	5.59E-07	1.07E-08	1.033	-5.718599	-5.909903	823.6	alcohol dehydrogenase 1B (class I), beta polypeptide
TNC	5.59E-07	1.07E-08	0.553	-5.71893	-3.159969	809.26	tenascin C
PGAP4	5.60E-07	1.08E-08	0.599	-5.717973	-3.423744	463.88	post-GPI attachment to proteins GalNAc transferase 4
LOC105376240	5.61E-07	1.08E-08	0.526	5.717241	3.008543	118.05	uncharacterized LOC105376240
FGF10	5.63E-07	1.09E-08	1.146	-5.71626	-6.552667	124.11	fibroblast growth factor 10
STEAP4	5.85E-07	1.13E-08	0.474	-5.709424	-2.704154	1225.82	STEAP4 metalloreductase
LOC105370032	5.94E-07	1.15E-08	0.728	5.706279	4.156733	48.33	uncharacterized LOC105370032
HS6ST3	6.01E-07	1.17E-08	0.586	-5.703895	-3.344286	97.65	heparan sulfate 6-O-sulfotransferase 3
CDH5	6.07E-07	1.19E-08	0.497	-5.701712	-2.833773	972.29	cadherin 5
MECOM	6.09E-07	1.19E-08	0.478	-5.700942	-2.722347	410.24	MDS1 and EVI1 complex locus
FCAR	6.12E-07	1.20E-08	0.922	-5.699564	-5.25673	23.6	Fc alpha receptor
LINC03048	6.17E-07	1.21E-08	0.543	5.69777	3.091851	758.78	long intergenic non-protein coding RNA 3048
FZD9	6.32E-07	1.25E-08	0.656	5.693406	3.73501	215.96	frizzled class receptor 9
LINC02593	6.42E-07	1.27E-08	0.785	-5.689873	-4.465156	166.94	long intergenic non-protein coding RNA 2593
ACCSL	6.42E-07	1.27E-08	0.72	5.690115	4.095585	230.53	1-aminocyclopropane-1-carboxylate synthase homolog (inactive) like
NFKBIZ	6.45E-07	1.28E-08	0.405	-5.688596	-2.30346	898.67	NFKB inhibitor zeta
MT1F	6.77E-07	1.35E-08	0.621	-5.679775	-3.527237	210.35	metallothionein 1F
C1QTNF1	6.77E-07	1.35E-08	0.557	-5.679939	-3.161689	1401.17	C1q and TNF related 1
NSMCE2	7.00E-07	1.40E-08	0.329	5.67362	1.868846	966.07	NSE2 (MMS21) homolog, SMC5-SMC6 complex SUMO ligase
PALLD	7.07E-07	1.42E-08	0.409	-5.671452	-2.317982	1996.76	palladin, cytoskeletal associated protein
GFRA1	7.26E-07	1.46E-08	0.49	-5.666423	-2.778533	399.87	GDNF family receptor alpha 1
SLIT2	7.27E-07	1.46E-08	0.527	-5.66591	-2.987968	1169.45	slit guidance ligand 2
FOXC1	7.33E-07	1.48E-08	0.638	-5.664198	-3.61537	1007.69	forkhead box C1
RGS9BP	7.48E-07	1.51E-08	0.949	-5.660153	-5.372718	253.95	regulator of G protein signaling 9 binding protein
P2RY2	7.77E-07	1.57E-08	0.496	-5.65323	-2.804431	231.66	purinergic receptor P2Y2
LOC112268270	7.83E-07	1.59E-08	0.909	-5.651663	-5.137487	62.61	translation initiation factor IF-2-like
SLC1A7	7.84E-07	1.60E-08	0.969	-5.650258	-5.475549	666.35	solute carrier family 1 member 7
SPHKAP	7.84E-07	1.60E-08	0.818	-5.650302	-4.619457	38.14	SPHK1 interactor, AKAP domain containing
SIGLEC6	7.84E-07	1.60E-08	0.617	-5.650437	-3.487278	43.45	sialic acid binding Ig like lectin 6
CRABP1	7.89E-07	1.62E-08	1.516	-5.648786	-8.564933	1301.96	cellular retinoic acid binding protein 1
P4HTM	8.00E-07	1.64E-08	0.459	-5.646043	-2.590637	598.24	prolyl 4-hydroxylase, transmembrane
C3	8.01E-07	1.65E-08	0.685	-5.645445	-3.866774	7351.73	complement C3
GUCA1A	8.39E-07	1.73E-08	1.334	-5.637016	-7.522065	63.42	guanylate cyclase activator 1A
SALL4	9.04E-07	1.87E-08	0.595	5.623834	3.34849	786.87	spalt like transcription factor 4
SLC9A3-AS1	9.23E-07	1.91E-08	0.614	5.619873	3.450427	698.98	SLC9A3 antisense RNA 1
LOC105371168	9.76E-07	2.03E-08	0.591	5.609744	3.315007	197.58	uncharacterized LOC105371168
LRRC14B	9.84E-07	2.05E-08	0.677	5.607879	3.797373	28.91	leucine rich repeat containing 14B
FRMD5	9.87E-07	2.06E-08	0.469	-5.607078	-2.629203	217.87	FERM domain containing 5
ANKRD35	9.87E-07	2.07E-08	0.797	-5.605918	-4.465558	84.64	ankyrin repeat domain 35
MYLK	9.87E-07	2.07E-08	0.438	-5.606132	-2.456425	2533.76	myosin light chain kinase
SGCD	9.87E-07	2.07E-08	0.527	5.606359	2.955208	7102.1	sarcoglycan delta
CYP21A1P	9.90E-07	2.08E-08	0.61	-5.60506	-3.420584	74.34	cytochrome P450 family 21 subfamily A member 1, pseudogene
RAMP2-AS1	9.94E-07	2.10E-08	0.648	-5.603863	-3.6321	288.44	RAMP2 antisense RNA 1
BCL6	1.01E-06	2.13E-08	0.425	-5.601419	-2.379979	2812.17	BCL6 transcription repressor
MIR6843	1.01E-06	2.14E-08	1.402	-5.60002	-7.848567	55.92	microRNA 6843
SLC39A8	1.03E-06	2.18E-08	0.37	-5.597391	-2.071257	400.7	solute carrier family 39 member 8
PCDH18	1.04E-06	2.22E-08	0.758	-5.594069	-4.238758	2303.58	protocadherin 18
NEGR1	1.06E-06	2.25E-08	0.692	-5.591562	-3.869467	283.06	neuronal growth regulator 1
CCK	1.11E-06	2.36E-08	1.118	-5.583262	-6.244103	36.01	cholecystokinin
LMO1	1.14E-06	2.43E-08	0.94	-5.578078	-5.244205	191.86	LIM domain only 1
GRAMD1B	1.19E-06	2.56E-08	0.468	-5.569285	-2.60848	1360.4	GRAM domain containing 1B
TUBA1A	1.19E-06	2.55E-08	0.416	-5.569487	-2.314428	5854.71	tubulin alpha 1a
MT2A	1.19E-06	2.55E-08	0.55	-5.569655	-3.064884	1478.26	metallothionein 2A
NGFR-AS1	1.20E-06	2.59E-08	0.706	-5.566835	-3.929065	54.05	NGFR antisense RNA 1
CLDN5	1.20E-06	2.60E-08	0.468	-5.56659	-2.606801	458.56	claudin 5
MLPH	1.21E-06	2.63E-08	0.476	5.564122	2.647587	14432.63	melanophilin
MAB21L2	1.21E-06	2.63E-08	0.613	-5.56443	-3.41013	712.63	mab-21 like 2
CDH11	1.21E-06	2.63E-08	0.62	-5.564396	-3.449728	3662.78	cadherin 11
PLAAT5	1.22E-06	2.66E-08	0.67	-5.56263	-3.727156	40.14	phospholipase A and acyltransferase 5
SNCAIP	1.25E-06	2.73E-08	0.762	-5.558041	-4.235074	150.22	synuclein alpha interacting protein
B3GNT9	1.28E-06	2.81E-08	0.539	-5.552784	-2.993474	623.98	UDP-GlcNAc:betaGal beta-1,3-N-acetylglucosaminyltransferase 9
LINC01279	1.29E-06	2.84E-08	0.835	-5.551201	-4.634235	278.43	replaced by ID 151887
TNFRSF11B	1.30E-06	2.85E-08	0.514	-5.55031	-2.855215	121.06	TNF receptor superfamily member 11b
GATA2	1.32E-06	2.90E-08	0.628	-5.547108	-3.480877	346.09	GATA binding protein 2
WNT5B	1.32E-06	2.92E-08	0.641	-5.546337	-3.555799	149.52	Wnt family member 5B
SERPINA5	1.32E-06	2.91E-08	0.856	-5.546581	-4.746003	95.76	serpin family A member 5
ABCC12	1.36E-06	3.02E-08	0.952	5.540243	5.276925	63.97	ATP binding cassette subfamily C member 12
SLC38A11	1.40E-06	3.12E-08	0.655	-5.534805	-3.623189	215.42	solute carrier family 38 member 11
CHAC1	1.42E-06	3.16E-08	0.679	5.532128	3.756196	606.57	ChaC glutathione specific gamma-glutamylcyclotransferase 1
PRKG2-AS1	1.46E-06	3.25E-08	0.998	5.527309	5.515654	81.12	PRKG2 antisense RNA 1
TMEM59L	1.47E-06	3.29E-08	0.63	-5.525368	-3.482029	80.68	transmembrane protein 59 like
C1RL	1.48E-06	3.31E-08	0.412	-5.524148	-2.273231	1125.22	complement C1r subcomponent like
HECW1	1.51E-06	3.40E-08	0.851	-5.519565	-4.696977	113.25	HECT, C2 and WW domain containing E3 ubiquitin protein ligase 1
C1orf226	1.52E-06	3.41E-08	0.565	-5.518921	-3.119132	160.45	chromosome 1 open reading frame 226
EPB41L4A-DT	1.53E-06	3.45E-08	0.675	-5.516718	-3.722954	63.91	EPB41L4A divergent transcript
RBP3	1.53E-06	3.46E-08	1.897	-5.516324	-10.462724	526.75	retinol binding protein 3
COLEC12	1.53E-06	3.46E-08	0.794	-5.516384	-4.381329	3983.83	collectin subfamily member 12
KIAA0040	1.55E-06	3.52E-08	0.581	-5.513293	-3.201214	1119.07	KIAA0040
CYP21A2	1.56E-06	3.53E-08	0.571	-5.512667	-3.148715	71.9	cytochrome P450 family 21 subfamily A member 2
KIAA2026	1.60E-06	3.65E-08	0.427	5.506837	2.354058	12805.25	KIAA2026
LOC105373581	1.60E-06	3.66E-08	0.638	-5.506437	-3.514409	162.22	uncharacterized LOC105373581
SCARA3	1.62E-06	3.70E-08	0.426	-5.50464	-2.342933	1848.62	scavenger receptor class A member 3
GJA3	1.62E-06	3.71E-08	0.714	5.503997	3.931424	390.15	gap junction protein alpha 3
MN1	1.63E-06	3.75E-08	0.637	-5.502396	-3.504073	871.35	MN1 proto-oncogene, transcriptional regulator
ARHGAP29	1.63E-06	3.76E-08	0.467	-5.50193	-2.569959	1554.95	Rho GTPase activating protein 29
LINC02820	1.64E-06	3.78E-08	1.364	5.500973	7.503788	29.93	long intergenic non-protein coding RNA 2820
HPS5	1.65E-06	3.80E-08	0.287	5.499853	1.581021	3768.44	HPS5 biogenesis of lysosomal organelles complex 2 subunit 2
PLXNC1	1.66E-06	3.84E-08	0.398	5.497835	2.18755	20294.04	plexin C1
OLFML3	1.66E-06	3.86E-08	0.611	-5.497158	-3.359551	1350.63	olfactomedin like 3
FOS	1.67E-06	3.88E-08	0.47	-5.496371	-2.581074	4852.96	Fos proto-oncogene, AP-1 transcription factor subunit
LRP1B	1.70E-06	3.95E-08	0.585	-5.492956	-3.211172	170.96	LDL receptor related protein 1B
SCARA5	1.71E-06	3.98E-08	0.927	-5.491552	-5.093409	2322.36	scavenger receptor class A member 5
P2RX6	1.71E-06	3.99E-08	0.53	5.491357	2.908433	333.21	purinergic receptor P2X 6
PCDH8	1.79E-06	4.18E-08	1.127	-5.483035	-6.180368	55.38	protocadherin 8
FZD2	1.85E-06	4.33E-08	0.62	-5.476696	-3.396164	412.69	frizzled class receptor 2
CITED2	1.86E-06	4.37E-08	0.497	-5.475059	-2.719455	1003.07	Cbp/p300 interacting transactivator with Glu/Asp rich carboxy-terminal domain 2
CRIM1	1.87E-06	4.40E-08	0.464	-5.473958	-2.542423	5259.96	cysteine rich transmembrane BMP regulator 1
PDZK1IP1	1.88E-06	4.43E-08	1.131	-5.472966	-6.19059	25.23	PDZK1 interacting protein 1
C9orf47	1.88E-06	4.45E-08	0.494	-5.471984	-2.70187	156.75	replaced by ID 1903
GSTM5	1.88E-06	4.46E-08	0.912	-5.471638	-4.99279	335.49	glutathione S-transferase mu 5
PPBP	1.88E-06	4.49E-08	0.822	-5.470484	-4.494235	28.95	pro-platelet basic protein
MEST	1.88E-06	4.49E-08	0.628	-5.470571	-3.43451	1107.74	mesoderm specific transcript
SLC39A12-AS1	1.88E-06	4.49E-08	1.103	-5.470466	-6.035286	103.48	SLC39A12 antisense RNA 1
BASP1	1.99E-06	4.74E-08	0.613	-5.460687	-3.347577	684.36	brain abundant membrane attached signal protein 1
EFEMP2	2.00E-06	4.79E-08	0.5	-5.458758	-2.726981	1687.82	EGF containing fibulin extracellular matrix protein 2
RERG	2.00E-06	4.79E-08	0.746	-5.458757	-4.074925	143.83	RAS like estrogen regulated growth inhibitor
CSPG4	2.00E-06	4.78E-08	0.357	5.459294	1.948407	6561.73	chondroitin sulfate proteoglycan 4
CYP1B1	2.01E-06	4.83E-08	0.714	-5.457328	-3.895896	7942.59	cytochrome P450 family 1 subfamily B member 1
ADAMTS15	2.03E-06	4.89E-08	0.673	-5.455202	-3.67282	342.78	ADAM metallopeptidase with thrombospondin type 1 motif 15
SYTL4	2.03E-06	4.89E-08	0.405	-5.455309	-2.20788	142.92	synaptotagmin like 4
PPM1K	2.04E-06	4.94E-08	0.495	5.453422	2.701433	2526.41	protein phosphatase, Mg2+/Mn2+ dependent 1K
COL14A1	2.08E-06	5.05E-08	0.408	-5.449537	-2.220973	978.3	collagen type XIV alpha 1 chain
ROBO4	2.14E-06	5.19E-08	0.5	-5.44455	-2.719712	759.29	roundabout guidance receptor 4
BAIAP2L1	2.15E-06	5.23E-08	0.317	5.443271	1.72344	989.01	BAR/IMD domain containing adaptor protein 2 like 1
TSPAN13	2.16E-06	5.27E-08	0.671	-5.441922	-3.65348	229.54	tetraspanin 13
LRMDA	2.22E-06	5.43E-08	0.495	5.436687	2.69327	1628.14	leucine rich melanocyte differentiation associated
ELANE	2.25E-06	5.50E-08	1.182	-5.434424	-6.423436	43.88	elastase, neutrophil expressed
FOXCUT	2.27E-06	5.57E-08	0.84	-5.432041	-4.563305	134.35	FOXC1 upstream transcript
GABRE	2.34E-06	5.74E-08	0.656	-5.426766	-3.561711	491.12	gamma-aminobutyric acid type A receptor subunit epsilon
GASK1A	2.34E-06	5.76E-08	0.766	-5.426079	-4.156367	268.52	golgi associated kinase 1A
SNAI1	2.35E-06	5.80E-08	0.7	-5.424919	-3.799712	154.8	snail family transcriptional repressor 1
MAP3K20	2.36E-06	5.85E-08	0.425	-5.423316	-2.305504	1834.71	mitogen-activated protein kinase kinase kinase 20
FAM13C	2.36E-06	5.84E-08	0.577	-5.423762	-3.131196	332.19	family with sequence similarity 13 member C
COL4A6	2.36E-06	5.84E-08	0.775	-5.423611	-4.203158	184.18	collagen type IV alpha 6 chain
SSC5D	2.38E-06	5.92E-08	0.611	-5.421349	-3.311346	345.74	scavenger receptor cysteine rich family member with 5 domains
TMEM100	2.41E-06	5.99E-08	0.842	-5.419206	-4.565086	128.4	transmembrane protein 100
GABRA4	2.45E-06	6.11E-08	0.923	-5.415558	-4.999852	23.84	gamma-aminobutyric acid type A receptor subunit alpha4
HSF4	2.48E-06	6.18E-08	0.319	5.413495	1.726131	1110.03	heat shock transcription factor 4
RSAD2	2.48E-06	6.21E-08	0.442	-5.412694	-2.389988	435.1	radical S-adenosyl methionine domain containing 2
RAI2	2.55E-06	6.38E-08	0.639	-5.407862	-3.456423	292.79	retinoic acid induced 2
KCNJ2	2.60E-06	6.53E-08	0.501	-5.403602	-2.706862	408.45	potassium inwardly rectifying channel subfamily J member 2
ELF3	2.62E-06	6.60E-08	0.798	-5.401763	-4.309458	101.85	E74 like ETS transcription factor 3
FN1	2.62E-06	6.60E-08	0.565	-5.401803	-3.050267	31274.67	fibronectin 1
IGLV1-40	2.65E-06	6.68E-08	1.052	-5.399448	-5.680632	81.36	immunoglobulin lambda variable 1-40
PREX2	2.71E-06	6.86E-08	0.449	-5.394863	-2.422308	611.03	phosphatidylinositol-3,4,5-trisphosphate dependent Rac exchange factor 2
CRB2	2.71E-06	6.84E-08	0.561	-5.395287	-3.028789	431.45	crumbs cell polarity complex component 2
LOC574538	2.71E-06	6.86E-08	0.821	-5.394674	-4.430122	222.28	uncharacterized LOC574538
ACCS	2.81E-06	7.15E-08	0.373	5.387273	2.010886	1361.46	1-aminocyclopropane-1-carboxylate synthase homolog (inactive)
SESN3	2.82E-06	7.19E-08	0.425	-5.386418	-2.291083	5021.17	sestrin 3
RPS6KA2	2.93E-06	7.46E-08	0.382	-5.379631	-2.057101	1780.97	ribosomal protein S6 kinase A2
USP32P2	2.94E-06	7.51E-08	0.479	5.378538	2.577032	555.86	ubiquitin specific peptidase 32 pseudogene 2
RASL12	2.99E-06	7.65E-08	0.637	-5.375302	-3.423274	344.36	RAS like family 12
GRIP2	3.07E-06	7.87E-08	0.447	-5.370146	-2.402547	1383.9	glutamate receptor interacting protein 2
LOC101930421	3.07E-06	7.89E-08	0.526	5.369735	2.823443	414.17	uncharacterized LOC101930421
OSMR	3.09E-06	7.96E-08	0.417	-5.367922	-2.23701	3015.22	oncostatin M receptor
ZC3H12C	3.12E-06	8.05E-08	0.461	5.365955	2.472784	4457.35	zinc finger CCCH-type containing 12C
TPCN2	3.14E-06	8.12E-08	0.416	5.364415	2.233624	2861.86	two pore segment channel 2
HOPX	3.26E-06	8.45E-08	0.698	-5.357253	-3.740787	143.33	HOP homeobox
KLHDC8A	3.31E-06	8.59E-08	0.838	-5.354263	-4.484564	43.62	kelch domain containing 8A
PBX1	3.34E-06	8.68E-08	0.491	-5.352436	-2.628245	1232.03	PBX homeobox 1
VEGFA	3.35E-06	8.71E-08	0.466	-5.351757	-2.493951	1858.79	vascular endothelial growth factor A
STON2	3.42E-06	8.92E-08	0.582	-5.347353	-3.113658	1819.42	stonin 2
SLC16A3	3.45E-06	9.02E-08	0.527	-5.345464	-2.816892	2047.15	solute carrier family 16 member 3
DACT1	3.51E-06	9.18E-08	0.637	-5.34222	-3.403623	1198.2	dishevelled binding antagonist of beta catenin 1
PPARGC1B	3.54E-06	9.29E-08	0.421	5.340163	2.246818	2107.7	PPARG coactivator 1 beta
VSTM4	3.54E-06	9.28E-08	0.513	-5.340347	-2.741622	606.35	V-set and transmembrane domain containing 4
C1QTNF5	3.67E-06	9.67E-08	0.703	-5.332879	-3.748522	2928.37	C1q and TNF related 5
MFRP	3.67E-06	9.67E-08	0.703	-5.332879	-3.748522	2928.37	membrane frizzled-related protein
CD300E	3.69E-06	9.74E-08	0.646	-5.331586	-3.446743	62.96	CD300e molecule
LRIT1	3.76E-06	9.94E-08	1.32	-5.327843	-7.033774	80.67	leucine rich repeat, Ig-like and transmembrane domains 1
SCNN1A	3.76E-06	9.96E-08	0.862	-5.327373	-4.59302	370.87	sodium channel epithelial 1 subunit alpha
PLCH1	3.85E-06	1.02E-07	0.813	-5.32316	-4.329435	250.1	phospholipase C eta 1
PI3	4.02E-06	1.07E-07	1.478	-5.314583	-7.856454	20.81	peptidase inhibitor 3
SELP	4.05E-06	1.08E-07	0.711	-5.312976	-3.778453	607.59	selectin P
MDGA2	4.22E-06	1.13E-07	0.603	5.305221	3.201223	499.66	MAM domain containing glycosylphosphatidylinositol anchor 2
LIX1	4.26E-06	1.14E-07	1.032	-5.303109	-5.473908	141.18	limb and CNS expressed 1
FCGBP	4.28E-06	1.14E-07	0.694	-5.302121	-3.680261	3415.12	Fc gamma binding protein
PTPRN2	4.29E-06	1.15E-07	0.658	-5.301211	-3.488767	305.86	protein tyrosine phosphatase receptor type N2
LOC105379090	4.38E-06	1.18E-07	0.672	5.297052	3.558613	82.32	uncharacterized LOC105379090
COL8A2	4.43E-06	1.19E-07	0.589	-5.294817	-3.120209	1631.4	collagen type VIII alpha 2 chain
TCIM	4.48E-06	1.21E-07	0.677	-5.292611	-3.580915	94.41	transcriptional and immune response regulator
THBD	4.54E-06	1.22E-07	0.485	-5.28979	-2.567103	656.88	thrombomodulin
IL11	4.59E-06	1.24E-07	1.167	-5.287593	-6.168651	88.49	interleukin 11
LINC01503	4.59E-06	1.24E-07	0.648	-5.287114	-3.427928	239.04	long intergenic non-protein coding RNA 1503
CACNA1D	4.63E-06	1.26E-07	0.516	-5.285277	-2.726532	742.25	calcium voltage-gated channel subunit alpha1 D
LINC03040	4.66E-06	1.27E-07	0.983	-5.28341	-5.192888	186.06	long intergenic non-protein coding RNA 3040
BHLHE22	4.66E-06	1.27E-07	1.012	-5.283293	-5.344523	30.51	basic helix-loop-helix family member e22
RBMS3	4.70E-06	1.28E-07	0.551	-5.281705	-2.907678	1490.04	RNA binding motif single stranded interacting protein 3
DUSP26	4.76E-06	1.30E-07	0.833	-5.279084	-4.399512	90.24	dual specificity phosphatase 26
MIR4683	4.79E-06	1.31E-07	0.711	-5.277638	-3.753936	173.97	microRNA 4683
CADM4	4.87E-06	1.33E-07	0.493	-5.274287	-2.599661	493.35	cell adhesion molecule 4
ZFP36	4.87E-06	1.34E-07	0.441	-5.273719	-2.326538	1343.99	ZFP36 ring finger protein
ASB11	5.00E-06	1.37E-07	0.656	5.26871	3.458687	1233.84	ankyrin repeat and SOCS box containing 11
LYPD1	5.02E-06	1.38E-07	0.724	-5.267629	-3.812098	180.8	LY6/PLAUR domain containing 1
LINC00174	5.04E-06	1.39E-07	0.377	5.266444	1.986656	413.39	long intergenic non-protein coding RNA 174
SERPINE1	5.09E-06	1.41E-07	0.798	-5.264495	-4.200343	1514.18	serpin family E member 1
EGR1	5.15E-06	1.43E-07	0.596	-5.26196	-3.134562	2384.48	early growth response 1
JUP	5.15E-06	1.43E-07	0.406	-5.261719	-2.133894	1159.66	junction plakoglobin
SOX17	5.35E-06	1.48E-07	0.522	-5.254553	-2.742133	121.24	SRY-box transcription factor 17
IGLV3-21	5.47E-06	1.52E-07	1.01	-5.249942	-5.300628	27.58	immunoglobulin lambda variable 3-21
SLC4A4	5.48E-06	1.52E-07	0.611	-5.249538	-3.207599	1361.92	solute carrier family 4 member 4
TMEM38A	5.61E-06	1.56E-07	0.53	-5.244905	-2.781557	288.94	transmembrane protein 38A
BAALC	5.63E-06	1.57E-07	0.632	-5.243687	-3.315627	128.49	BAALC binder of MAP3K1 and KLF4
NTRK3	5.63E-06	1.57E-07	0.682	-5.243671	-3.574372	603.96	neurotrophic receptor tyrosine kinase 3
IL34	5.69E-06	1.59E-07	0.527	-5.241278	-2.763618	319.93	interleukin 34
LOC105374664	5.74E-06	1.61E-07	0.657	5.23907	3.443848	83.14	uncharacterized LOC105374664
LOC101927013	5.74E-06	1.61E-07	1.256	-5.239	-6.580456	36.25	uncharacterized LOC101927013
LOC105379280	5.74E-06	1.62E-07	0.561	5.238799	2.940468	361.67	uncharacterized LOC105379280
SH3RF2	5.81E-06	1.64E-07	0.728	-5.23622	-3.810238	108.7	SH3 domain containing ring finger 2
ARHGEF15	5.82E-06	1.64E-07	0.52	-5.235727	-2.720916	405.85	Rho guanine nucleotide exchange factor 15
FXYD3	5.91E-06	1.67E-07	0.867	-5.232448	-4.535288	245.16	FXYD domain containing ion transport regulator 3
KCNMB4	6.03E-06	1.71E-07	0.597	-5.228506	-3.121899	296.73	potassium calcium-activated channel subfamily M regulatory beta subunit 4
ST6GALNAC5	6.04E-06	1.71E-07	0.773	-5.227961	-4.043726	165.65	ST6 N-acetylgalactosaminide alpha-2,6-sialyltransferase 5
STAG3L2	6.10E-06	1.73E-07	0.341	5.225774	1.783635	608.33	stromal antigen 3-like 2 (pseudogene)
RASSF9	6.11E-06	1.74E-07	0.746	-5.225257	-3.896187	136.55	Ras association domain family member 9
DIP2C	6.24E-06	1.78E-07	0.294	5.220984	1.53526	5910.58	disco interacting protein 2 homolog C
SLC29A4	6.32E-06	1.81E-07	0.716	-5.218164	-3.73384	1149.9	solute carrier family 29 member 4
CCL8	6.53E-06	1.87E-07	0.699	-5.211934	-3.642477	58.86	C-C motif chemokine ligand 8
VWF	6.55E-06	1.88E-07	0.457	-5.211121	-2.378938	13523.6	von Willebrand factor
GJA1	6.55E-06	1.88E-07	0.623	-5.210728	-3.246394	4439.77	gap junction protein alpha 1
MYH11	6.58E-06	1.89E-07	0.535	-5.209625	-2.787573	4666.31	myosin heavy chain 11
GABRA2	6.62E-06	1.91E-07	1.184	-5.208314	-6.167789	47.08	gamma-aminobutyric acid type A receptor subunit alpha2
MGAT5B	6.66E-06	1.92E-07	0.75	5.206736	3.903909	1313.14	alpha-1,6-mannosylglycoprotein 6-beta-N-acetylglucosaminyltransferase B
RCN3	6.77E-06	1.96E-07	0.437	-5.203537	-2.274446	526.33	reticulocalbin 3
PPP2R2B	6.85E-06	1.98E-07	0.651	-5.200959	-3.386232	171.36	protein phosphatase 2 regulatory subunit Bbeta
SLC38A3	6.95E-06	2.01E-07	0.848	-5.19798	-4.407994	613.1	solute carrier family 38 member 3
PLEKHA7	6.97E-06	2.02E-07	0.569	-5.197162	-2.955915	726.2	pleckstrin homology domain containing A7
CEP72	7.24E-06	2.10E-07	0.387	5.189895	2.006817	619.06	centrosomal protein 72
NGF	7.26E-06	2.11E-07	0.849	-5.188948	-4.406473	110.27	nerve growth factor
SOX18	7.29E-06	2.13E-07	0.565	-5.187862	-2.932431	308.14	SRY-box transcription factor 18
CPE	7.36E-06	2.15E-07	0.573	-5.185572	-2.971405	1226.44	carboxypeptidase E
SERPINF2	7.36E-06	2.15E-07	0.675	-5.185685	-3.497868	537.08	serpin family F member 2
MIR31HG	7.38E-06	2.16E-07	0.847	-5.184649	-4.392789	34.65	MIR31 host gene
PTGS2	7.39E-06	2.17E-07	0.679	-5.184325	-3.519046	522.19	prostaglandin-endoperoxide synthase 2
CADPS	7.44E-06	2.19E-07	0.67	-5.182624	-3.471373	116.86	calcium dependent secretion activator
OR51E2	7.47E-06	2.20E-07	0.996	-5.181531	-5.160313	160.72	olfactory receptor family 51 subfamily E member 2
GADD45B	7.56E-06	2.23E-07	0.476	-5.179187	-2.466819	907.56	growth arrest and DNA damage inducible beta
PRKG2	7.57E-06	2.24E-07	0.651	5.178556	3.370941	1521.69	protein kinase cGMP-dependent 2
LYPD6B	7.84E-06	2.32E-07	0.951	-5.171684	-4.917484	43.85	LY6/PLAUR domain containing 6B
MIR9-1HG	7.85E-06	2.33E-07	0.93	-5.171122	-4.807633	260.89	MIR9-1 host gene
TCF4	7.87E-06	2.33E-07	0.429	-5.17055	-2.219946	2370.52	transcription factor 4
AKR1C1	7.90E-06	2.35E-07	0.762	-5.169399	-3.940575	371.88	aldo-keto reductase family 1 member C1
SLC16A12	7.90E-06	2.35E-07	0.984	-5.169061	-5.085122	516.55	solute carrier family 16 member 12
SHANK2	7.94E-06	2.37E-07	0.923	-5.167956	-4.769217	560.46	SH3 and multiple ankyrin repeat domains 2
EPHX4	8.03E-06	2.40E-07	0.728	-5.165482	-3.758316	42.05	epoxide hydrolase 4
RND3	8.08E-06	2.42E-07	0.468	-5.164072	-2.418459	954.45	Rho family GTPase 3
RNASE1	8.20E-06	2.46E-07	0.86	-5.160953	-4.440497	5466.53	ribonuclease A family member 1, pancreatic
RND1	8.45E-06	2.53E-07	0.672	-5.155213	-3.463484	51.94	Rho family GTPase 1
MOB3B	8.50E-06	2.55E-07	0.433	5.153794	2.230194	1733.43	MOB kinase activator 3B
ITGBL1	8.52E-06	2.56E-07	0.691	-5.15297	-3.561723	404.37	integrin subunit beta like 1
DHRS3	8.55E-06	2.58E-07	0.666	-5.152157	-3.431039	3693.34	dehydrogenase/reductase 3
RUNX1	8.56E-06	2.58E-07	0.411	-5.151545	-2.118012	1614.3	RUNX family transcription factor 1
CSRNP1	8.72E-06	2.63E-07	0.492	-5.147855	-2.531352	679.74	cysteine and serine rich nuclear protein 1
ANPEP	8.78E-06	2.66E-07	0.496	-5.146203	-2.553932	487.63	alanyl aminopeptidase, membrane
NECAB2	8.82E-06	2.67E-07	0.696	5.145102	3.579806	176.81	N-terminal EF-hand calcium binding protein 2
TENM2	8.88E-06	2.70E-07	0.559	-5.143605	-2.875341	300.52	teneurin transmembrane protein 2
CFH	8.97E-06	2.73E-07	0.659	-5.141275	-3.387849	3832.89	complement factor H
CLCNKA	9.22E-06	2.81E-07	0.555	5.135824	2.850256	99.59	chloride voltage-gated channel Ka
GRIA1	9.22E-06	2.81E-07	0.889	-5.135728	-4.566953	45.15	glutamate ionotropic receptor AMPA type subunit 1
LOC101928510	9.36E-06	2.86E-07	0.487	5.132541	2.50024	106.19	uncharacterized LOC101928510
TNR	9.42E-06	2.88E-07	1.02	-5.131015	-5.231186	52.97	tenascin R
RNF112	9.46E-06	2.90E-07	0.952	-5.129996	-4.885518	231.46	ring finger protein 112
PITX2	9.51E-06	2.92E-07	0.638	-5.128699	-3.270905	1455.55	paired like homeodomain 2
CRIM1-DT	9.59E-06	2.95E-07	0.828	-5.126831	-4.247365	31.11	CRIM1 divergent transcript
MYO3B	9.78E-06	3.01E-07	0.747	-5.122786	-3.825303	39.46	myosin IIIB
BDKRB2	9.87E-06	3.04E-07	0.474	-5.120874	-2.426836	95.35	bradykinin receptor B2
SLIT3-AS2	9.96E-06	3.07E-07	0.712	-5.118855	-3.645332	74.91	SLIT3 antisense RNA 2
RHOB	1.00E-05	3.10E-07	0.403	-5.117448	-2.060324	3969.35	ras homolog family member B
TBC1D16	1.01E-05	3.14E-07	0.435	5.114784	2.225098	12713.91	TBC1 domain family member 16
HDAC4	1.03E-05	3.20E-07	0.375	5.111204	1.915907	5204.84	histone deacetylase 4
FBLN5	1.05E-05	3.25E-07	0.633	-5.108065	-3.232843	1964.51	fibulin 5
ALX4	1.05E-05	3.27E-07	0.768	-5.10741	-3.924699	531.5	ALX homeobox 4
TMEM229A	1.07E-05	3.34E-07	0.935	-5.103153	-4.770807	50.56	transmembrane protein 229A
LOC100127955	1.09E-05	3.39E-07	0.767	5.10037	3.911069	667.32	uncharacterized LOC100127955
PDK4	1.12E-05	3.49E-07	0.64	-5.094993	-3.262332	796.2	pyruvate dehydrogenase kinase 4
EGFR-AS1	1.12E-05	3.49E-07	0.543	-5.094682	-2.765497	83.84	EGFR antisense RNA 1
ASTN2	1.12E-05	3.51E-07	0.603	5.093742	3.071446	2475.87	astrotactin 2
SIAH3	1.13E-05	3.54E-07	0.954	-5.092319	-4.859856	82.91	siah E3 ubiquitin protein ligase family member 3
LOC101927516	1.14E-05	3.57E-07	0.749	5.090618	3.814036	789.43	uncharacterized LOC101927516
LXN	1.14E-05	3.60E-07	0.536	-5.08914	-2.726472	595.64	latexin
PROCR	1.14E-05	3.60E-07	0.613	-5.088724	-3.12143	426.47	protein C receptor
TM4SF1	1.15E-05	3.61E-07	0.482	-5.088253	-2.454617	737.25	transmembrane 4 L six family member 1
AOC4P	1.16E-05	3.67E-07	0.847	-5.085479	-4.306894	36.46	amine oxidase copper containing 4, pseudogene
TLL1	1.16E-05	3.68E-07	0.711	-5.084619	-3.612757	245.24	tolloid like 1
CRLF1	1.17E-05	3.70E-07	0.701	-5.083627	-3.562001	132.63	cytokine receptor like factor 1
TPD52L1	1.20E-05	3.81E-07	0.65	-5.078073	-3.303231	748.48	TPD52 like 1
ELMOD1	1.20E-05	3.82E-07	0.683	-5.077732	-3.466895	29.05	ELMO domain containing 1
TACSTD2	1.21E-05	3.84E-07	0.975	-5.076521	-4.94752	133.81	tumor associated calcium signal transducer 2
CD93	1.21E-05	3.84E-07	0.525	-5.07648	-2.66597	3027.07	CD93 molecule
ROM1	1.21E-05	3.87E-07	0.784	-5.075349	-3.977054	598.29	retinal outer segment membrane protein 1
PLPP1	1.23E-05	3.92E-07	0.404	-5.072837	-2.047724	1330.89	phospholipid phosphatase 1
TIMP4	1.24E-05	3.96E-07	0.683	-5.070841	-3.462958	113.56	TIMP metallopeptidase inhibitor 4
FAM83F	1.24E-05	3.97E-07	0.591	-5.070314	-2.995351	83.87	family with sequence similarity 83 member F
GAPDHS	1.25E-05	4.00E-07	0.472	5.069105	2.39373	1141.89	glyceraldehyde-3-phosphate dehydrogenase, spermatogenic
FZD10	1.25E-05	4.01E-07	0.725	-5.068629	-3.672379	69.79	frizzled class receptor 10
PRKCE-AS1	1.25E-05	4.04E-07	0.521	5.067088	2.637801	78.03	PRKCE antisense RNA 1
NFASC	1.27E-05	4.11E-07	0.563	-5.063913	-2.84908	1590.89	neurofascin
COL7A1	1.32E-05	4.25E-07	0.667	-5.05726	-3.371709	311.66	collagen type VII alpha 1 chain
LONRF2	1.33E-05	4.31E-07	0.429	-5.0546	-2.167938	717.46	LON peptidase N-terminal domain and ring finger 2
OR7A5	1.36E-05	4.41E-07	0.644	5.050318	3.25286	380.68	olfactory receptor family 7 subfamily A member 5
LOC112268092	1.38E-05	4.48E-07	0.686	5.047133	3.460522	712.73
LOC105376239	1.40E-05	4.55E-07	0.837	5.044274	4.221235	93.91	uncharacterized LOC105376239
ADAM23	1.41E-05	4.57E-07	0.701	5.043482	3.534298	1900.18	ADAM metallopeptidase domain 23
PCDH9	1.43E-05	4.66E-07	0.553	-5.039816	-2.788958	666.69	protocadherin 9
NALCN	1.47E-05	4.79E-07	0.77	-5.034366	-3.87718	339.11	sodium leak channel, non-selective
TINAGL1	1.48E-05	4.84E-07	0.527	-5.032693	-2.652095	775.86	tubulointerstitial nephritis antigen like 1
CACHD1	1.48E-05	4.83E-07	0.557	-5.032816	-2.803737	1044.01	cache domain containing 1
PAX3	1.48E-05	4.85E-07	0.525	5.032155	2.64304	5483.43	paired box 3
MRAP-AS1	1.51E-05	4.95E-07	0.593	5.028342	2.979735	62.28	MRAP antisense RNA 1
LMO2	1.52E-05	4.98E-07	0.643	-5.027154	-3.231327	605	LIM domain only 2
CHRDL1	1.52E-05	5.01E-07	0.853	-5.025981	-4.288076	1189.99	chordin like 1
LOC105375436	1.52E-05	5.02E-07	0.685	5.025622	3.444506	7289.15
BCL6B	1.54E-05	5.07E-07	0.622	-5.023599	-3.12315	321.29	BCL6B transcription repressor
SLC9A3	1.54E-05	5.08E-07	0.572	5.023108	2.875644	1542.85	solute carrier family 9 member A3
PTPRD	1.54E-05	5.10E-07	0.797	-5.022491	-4.005325	736.81	protein tyrosine phosphatase receptor type D
KCNAB2	1.57E-05	5.18E-07	0.327	5.019465	1.640397	4676	potassium voltage-gated channel subfamily A regulatory beta subunit 2
ARHGAP11A-SCG5	1.59E-05	5.28E-07	0.633	-5.015856	-3.174581	348.33	ARHGAP11A-SCG5 readthrough
HAS1	1.59E-05	5.29E-07	1.105	-5.015472	-5.539601	58.58	hyaluronan synthase 1
HEY2	1.60E-05	5.33E-07	0.568	-5.013932	-2.846834	248.61	hes related family bHLH transcription factor with YRPW motif 2
RCAN2	1.65E-05	5.48E-07	0.63	-5.008712	-3.1565	1610.92	regulator of calcineurin 2
ARFGEF3	1.65E-05	5.49E-07	0.441	-5.00852	-2.207061	622.86	ARFGEF family member 3
DLG2	1.66E-05	5.56E-07	0.575	-5.006039	-2.879472	552.09	discs large MAGUK scaffold protein 2
ACOX2	1.67E-05	5.57E-07	0.602	-5.005594	-3.013694	336.71	acyl-CoA oxidase 2
JUN	1.73E-05	5.80E-07	0.429	-4.997908	-2.142086	2958.49	Jun proto-oncogene, AP-1 transcription factor subunit
SLITRK4	1.76E-05	5.91E-07	0.727	-4.994111	-3.628763	25.18	SLIT and NTRK like family member 4
PCDHB7	1.77E-05	5.94E-07	0.68	-4.993063	-3.396174	124.95	protocadherin beta 7
COL5A1	1.81E-05	6.08E-07	0.572	-4.988692	-2.853858	3614.06	collagen type V alpha 1 chain
SEMA3A	1.82E-05	6.11E-07	0.628	-4.987723	-3.132261	376.39	semaphorin 3A
GPR39	1.85E-05	6.26E-07	0.736	-4.982975	-3.665737	125.54	G protein-coupled receptor 39
SPP1	1.85E-05	6.26E-07	0.755	-4.983116	-3.764004	11594.5	secreted phosphoprotein 1
LOC107984089	1.85E-05	6.25E-07	0.709	4.98337	3.535443	933.15	uncharacterized LOC107984089
LOC100505498	1.85E-05	6.27E-07	0.878	4.982663	4.374861	4598.32	uncharacterized LOC100505498
LOC107986871	1.86E-05	6.29E-07	0.389	4.981986	1.939011	171.03
ENPP5	1.87E-05	6.35E-07	0.814	-4.980314	-4.056248	289.14	ectonucleotide pyrophosphatase/phosphodiesterase family member 5
SNORD1C	1.90E-05	6.44E-07	0.705	4.977465	3.506663	37.35	small nucleolar RNA, C/D box 1C
PLEKHG4B	1.91E-05	6.49E-07	0.895	4.975972	4.45433	1687.8	pleckstrin homology and RhoGEF domain containing G4B
HFE	1.91E-05	6.49E-07	0.401	-4.976102	-1.995468	331.13	homeostatic iron regulator
MIR3142	1.95E-05	6.66E-07	0.67	4.971101	3.332849	113.56	microRNA 3142
TRL-CAG2-1	1.99E-05	6.79E-07	0.885	-4.967222	-4.397452	22.01	tRNA-Leu (anticodon CAG) 2-1
F3	2.00E-05	6.85E-07	0.747	-4.965453	-3.707679	834.87	coagulation factor III, tissue factor
LIFR	2.02E-05	6.92E-07	0.596	-4.963651	-2.956079	2569.55	LIF receptor subunit alpha
KCNB2	2.04E-05	6.99E-07	0.743	-4.961576	-3.687268	25.83	potassium voltage-gated channel subfamily B member 2
ZNF587B	2.04E-05	7.00E-07	0.308	4.961298	1.525619	969.16	zinc finger protein 587B
CRYBG1	2.07E-05	7.13E-07	0.627	-4.957774	-3.106339	1595.1	crystallin beta-gamma domain containing 1
PRTFDC1	2.08E-05	7.15E-07	0.779	-4.957249	-3.860124	134.29	phosphoribosyl transferase domain containing 1
PUM3	2.09E-05	7.20E-07	0.459	4.955769	2.275431	1581.91	pumilio RNA binding family member 3
IER3	2.15E-05	7.43E-07	0.517	-4.949663	-2.558779	845.54	immediate early response 3
CGNL1	2.15E-05	7.44E-07	0.63	-4.949488	-3.119593	1865.22	cingulin like 1
RP1	2.20E-05	7.61E-07	0.842	-4.945205	-4.163881	103.1	RP1 axonemal microtubule associated
KCNMB1	2.24E-05	7.76E-07	0.581	-4.941315	-2.868733	95.09	potassium calcium-activated channel subfamily M regulatory beta subunit 1
SLC6A9	2.25E-05	7.81E-07	0.748	-4.940047	-3.693326	709.36	solute carrier family 6 member 9
LOC112268447	2.25E-05	7.82E-07	0.809	-4.939754	-3.99837	310.45
EMX2OS	2.28E-05	7.92E-07	0.725	-4.937286	-3.579554	311.64	EMX2 opposite strand/antisense RNA
HMOX1	2.29E-05	7.99E-07	0.665	-4.935621	-3.281007	4899.5	heme oxygenase 1
GLT1D1	2.31E-05	8.05E-07	0.704	-4.934168	-3.473123	109.78	glycosyltransferase 1 domain containing 1
MIR4697HG	2.33E-05	8.14E-07	0.588	-4.931878	-2.899918	103.03	replaced by ID 22997
PDE11A	2.35E-05	8.21E-07	0.883	-4.930427	-4.353899	220.89	phosphodiesterase 11A
C4B	2.36E-05	8.29E-07	0.776	-4.9285	-3.822136	19374.02	complement C4B (Chido blood group)
BMP4	2.36E-05	8.29E-07	0.687	-4.928413	-3.383475	1667.24	bone morphogenetic protein 4
NUAK1	2.38E-05	8.35E-07	0.413	-4.927009	-2.035443	480.62	NUAK family kinase 1
A4GALT	2.40E-05	8.43E-07	0.596	-4.925103	-2.936126	407.85	alpha 1,4-galactosyltransferase (P blood group)
LOC107986541	2.40E-05	8.46E-07	1.105	4.924362	5.441254	79.69	uncharacterized LOC107986541
LOC107984123	2.41E-05	8.51E-07	0.917	-4.923396	-4.513138	122.45	uncharacterized LOC107984123
CSDC2	2.44E-05	8.61E-07	0.664	-4.92104	-3.268796	180.35	cold shock domain containing C2
LAMA2	2.46E-05	8.72E-07	0.54	-4.918624	-2.657003	1020.09	laminin subunit alpha 2
CCDC169	2.46E-05	8.72E-07	0.776	4.918593	3.81709	157.54	coiled-coil domain containing 169
STEAP3	2.49E-05	8.83E-07	0.593	-4.91602	-2.91622	849.25	STEAP3 metalloreductase
THRB	2.52E-05	8.93E-07	0.603	-4.913774	-2.964119	233.72	thyroid hormone receptor beta
PIP4K2A	2.54E-05	9.03E-07	0.39	4.911781	1.916295	5258.58	phosphatidylinositol-5-phosphate 4-kinase type 2 alpha
LOC105373957	2.55E-05	9.07E-07	0.562	4.910737	2.757961	302.3	uncharacterized LOC105373957
GUCY1A1	2.59E-05	9.22E-07	0.584	-4.90765	-2.865961	3657.5	guanylate cyclase 1 soluble subunit alpha 1
C4A	2.59E-05	9.24E-07	0.768	-4.907165	-3.766466	20392.02	complement C4A (Rodgers blood group)
DGKI	2.59E-05	9.23E-07	0.689	-4.907305	-3.382267	644.69	diacylglycerol kinase iota
SIX3-AS1	2.59E-05	9.26E-07	0.711	-4.90685	-3.489614	33.57	SIX3 antisense RNA 1
MMRN2	2.59E-05	9.29E-07	0.463	-4.906213	-2.273633	1538.29	multimerin 2
TMEM88	2.63E-05	9.41E-07	0.656	-4.903509	-3.216335	190.89	transmembrane protein 88
LINC02981	2.65E-05	9.50E-07	0.717	-4.901826	-3.516418	130.42	long intergenic non-protein coding RNA 2981
DUSP9	2.66E-05	9.55E-07	1.128	4.900764	5.529505	119.62	dual specificity phosphatase 9
SLC2A12	2.70E-05	9.72E-07	0.835	-4.897188	-4.089626	1225.22	solute carrier family 2 member 12
DPT	2.71E-05	9.78E-07	1.029	-4.896008	-5.038448	30.12	dermatopontin
LRRC3B	2.77E-05	1.00E-06	0.79	-4.891728	-3.864503	73.91	leucine rich repeat containing 3B
CHRNA4	2.79E-05	1.01E-06	0.951	-4.8898	-4.650348	45.65	cholinergic receptor nicotinic alpha 4 subunit
FGF7	2.82E-05	1.02E-06	0.775	-4.887585	-3.786785	619.84	fibroblast growth factor 7
ALPK3	2.87E-05	1.04E-06	0.409	-4.884127	-1.997807	359.6	alpha kinase 3
PDZRN3-AS1	2.88E-05	1.05E-06	0.821	-4.882769	-4.006357	38.62	PDZRN3 antisense RNA 1
TSHZ3	3.01E-05	1.09E-06	0.479	-4.874012	-2.336863	312.98	teashirt zinc finger homeobox 3
PCBP4	3.04E-05	1.11E-06	0.535	-4.871768	-2.605157	1228.75	poly(rC) binding protein 4
IGSF9	3.05E-05	1.11E-06	0.875	-4.870755	-4.262759	86.53	immunoglobulin superfamily member 9
ARSJ	3.06E-05	1.11E-06	0.526	-4.870423	-2.562714	135.63	arylsulfatase family member J
GLB1L3	3.11E-05	1.13E-06	0.956	-4.866766	-4.65275	37.58	galactosidase beta 1 like 3
C8orf44	3.12E-05	1.14E-06	0.554	4.865781	2.697238	280.34	chromosome 8 putative open reading frame 44
MPZL2	3.12E-05	1.14E-06	0.524	-4.865865	-2.550665	327.33	myelin protein zero like 2
LOC105379521	3.13E-05	1.15E-06	1.009	4.864873	4.909842	72.67	replaced by ID 105379854
WFIKKN2	3.13E-05	1.15E-06	1.04	-4.864477	-5.058707	279.21	WAP, follistatin/kazal, immunoglobulin, kunitz and netrin domain containing 2
LOC105378367	3.16E-05	1.16E-06	0.591	4.862206	2.872679	594.55	uncharacterized LOC105378367
OSR1	3.16E-05	1.16E-06	0.939	-4.861827	-4.563494	69.84	odd-skipped related transcription factor 1
MAMDC2	3.22E-05	1.18E-06	0.501	-4.858161	-2.4356	469.59	MAM domain containing 2
PCYT1B	3.25E-05	1.20E-06	0.671	-4.855939	-3.260528	155.4	phosphate cytidylyltransferase 1B, choline
FLT4	3.25E-05	1.20E-06	0.538	-4.855523	-2.6113	671.71	fms related receptor tyrosine kinase 4
CDKN2A	3.27E-05	1.21E-06	0.673	4.85427	3.267983	191.82	cyclin dependent kinase inhibitor 2A
IGLV2-14	3.30E-05	1.22E-06	0.782	-4.852175	-3.796064	94.99	immunoglobulin lambda variable 2-14
NR2F1-AS1	3.35E-05	1.24E-06	0.65	-4.849088	-3.153775	342.92	NR2F1 antisense RNA 1
LOC107985991	3.37E-05	1.25E-06	0.795	4.847726	3.855392	483.9	uncharacterized LOC107985991
RGS12	3.37E-05	1.25E-06	0.388	4.846987	1.880384	3184.72	regulator of G protein signaling 12
ASAP1-IT2	3.37E-05	1.25E-06	0.495	4.847089	2.398135	202.33	ASAP1 intronic transcript 2
ARHGEF3	3.43E-05	1.28E-06	0.457	-4.843359	-2.212749	1152.14	Rho guanine nucleotide exchange factor 3
LOXL4	3.43E-05	1.28E-06	0.508	4.843519	2.458563	1496.39	lysyl oxidase like 4
ADORA1	3.48E-05	1.30E-06	0.634	-4.839951	-3.066228	192.46	adenosine A1 receptor
TNRC17	3.50E-05	1.31E-06	0.364	4.838876	1.760018	233.71	trinucleotide repeat containing 17
ECRG4	3.51E-05	1.31E-06	0.967	-4.838013	-4.679067	253.49	ECRG4 augurin precursor
PRDM16-DT	3.54E-05	1.32E-06	1.044	-4.836121	-5.050473	746.8	PRDM16 divergent transcript
RARRES1	3.59E-05	1.35E-06	0.867	-4.832775	-4.191528	2194.54	retinoic acid receptor responder 1
PDE4B	3.63E-05	1.36E-06	0.406	-4.83053	-1.962072	621.09	phosphodiesterase 4B
ZBTB7C	3.63E-05	1.36E-06	0.668	-4.830391	-3.225838	292.52	zinc finger and BTB domain containing 7C
ZNF385D	3.66E-05	1.38E-06	0.691	-4.828333	-3.336214	205.41	zinc finger protein 385D
LOC112268174	3.67E-05	1.38E-06	0.49	4.827288	2.365474	518.1	uncharacterized LOC112268174
SOX1	3.71E-05	1.40E-06	0.909	4.824863	4.386649	305.59	SRY-box transcription factor 1
HAND2	3.77E-05	1.43E-06	1.064	-4.821387	-5.129147	56.71	heart and neural crest derivatives expressed 2
HYAL2	3.80E-05	1.44E-06	0.416	-4.819704	-2.007042	1080.09	hyaluronidase 2
MIR6778	3.80E-05	1.44E-06	0.626	4.819511	3.016358	44.23	microRNA 6778
MYL6	3.82E-05	1.45E-06	0.333	-4.818246	-1.603403	3690.73	myosin light chain 6
LHFPL6	3.82E-05	1.45E-06	0.45	-4.818177	-2.166808	935.26	LHFPL tetraspan subfamily member 6
DIXDC1	3.83E-05	1.46E-06	0.486	-4.817282	-2.341656	1918.31	DIX domain containing 1
IFNK	3.87E-05	1.47E-06	0.523	4.81468	2.516344	158.53	interferon kappa
MIR635	3.87E-05	1.47E-06	0.435	4.81462	2.094323	90.75	microRNA 635
LOC105373067	3.88E-05	1.48E-06	1.318	-4.814189	-6.345158	19.71	uncharacterized LOC105373067
NHS	3.92E-05	1.50E-06	0.487	-4.811656	-2.343512	289.16	NHS actin remodeling regulator
TAL1	3.93E-05	1.50E-06	0.637	-4.811169	-3.066353	84.27	TAL bHLH transcription factor 1, erythroid differentiation factor
NXPE3	3.97E-05	1.52E-06	0.378	-4.808415	-1.817444	508.56	neurexophilin and PC-esterase domain family member 3
GSN	3.97E-05	1.52E-06	0.473	-4.808652	-2.272848	16466.57	gelsolin
LOXL1-AS1	3.98E-05	1.53E-06	0.46	-4.807814	-2.213983	193.42	LOXL1 antisense RNA 1
MYRIP	3.98E-05	1.53E-06	0.932	-4.80727	-4.481726	2022.23	myosin VIIA and Rab interacting protein
ITGA1	3.98E-05	1.53E-06	0.339	-4.806819	-1.628611	1251.62	integrin subunit alpha 1
CCDC144BP	3.98E-05	1.53E-06	0.536	4.806894	2.578116	1037.42	coiled-coil domain containing 144B, pseudogene
SLC18A3	3.99E-05	1.54E-06	1.543	-4.806389	-7.41688	25.37	solute carrier family 18 member A3
LOC107987078	4.01E-05	1.55E-06	0.938	-4.805005	-4.508328	1589.05	uncharacterized LOC107987078
WNT6	4.03E-05	1.56E-06	0.783	-4.804012	-3.763176	33.98	Wnt family member 6
LOC112267859	4.03E-05	1.56E-06	0.975	-4.803684	-4.685631	56.71	putative aquaporin-7-like protein 3
TENM3	4.11E-05	1.59E-06	0.669	-4.799452	-3.209601	1146.91	teneurin transmembrane protein 3
LOC105373117	4.12E-05	1.60E-06	0.543	4.798721	2.607617	993.13
MIR9898	4.13E-05	1.60E-06	0.772	-4.797968	-3.7033	56.62	microRNA 9898
FADS2	4.16E-05	1.62E-06	0.612	-4.796174	-2.933828	2551.37	fatty acid desaturase 2
RIMBP2	4.16E-05	1.62E-06	0.732	-4.79628	-3.512484	160.52	RIMS binding protein 2
ARSG	4.16E-05	1.62E-06	0.314	4.795782	1.50674	2238.7	arylsulfatase G
LOX	4.20E-05	1.64E-06	0.652	-4.793272	-3.123186	783.87	lysyl oxidase
LOC105371131	4.20E-05	1.64E-06	0.489	4.793381	2.345896	351.84	uncharacterized LOC105371131
DPYSL2	4.27E-05	1.67E-06	0.439	-4.789655	-2.103954	4432.54	dihydropyrimidinase like 2
SEMA6B	4.30E-05	1.68E-06	0.469	-4.787987	-2.245663	947.26	semaphorin 6B
JPH1	4.32E-05	1.69E-06	0.861	4.787242	4.123362	153.12	junctophilin 1
IL1RN	4.36E-05	1.71E-06	0.824	-4.785081	-3.94347	95.94	interleukin 1 receptor antagonist
PTGFR	4.36E-05	1.71E-06	1	-4.784545	-4.78303	183.97	prostaglandin F receptor
RRAD	4.36E-05	1.71E-06	0.872	-4.784642	-4.172783	60.87	RRAD, Ras related glycolysis inhibitor and calcium channel regulator
LOC105377452	4.41E-05	1.74E-06	0.96	4.782032	4.591325	82.22	uncharacterized LOC105377452
S100A4	4.43E-05	1.74E-06	0.495	-4.780949	-2.366521	577.49	S100 calcium binding protein A4
HID1	4.44E-05	1.75E-06	0.624	-4.779954	-2.98142	346.47	HID1 domain containing
SFRP5	4.49E-05	1.77E-06	1.345	-4.777577	-6.427725	2842.02	secreted frizzled related protein 5
TGFB2-OT1	4.49E-05	1.78E-06	0.824	-4.777212	-3.935953	86.82	TGFB2 overlapping transcript 1
EFHD1	4.51E-05	1.79E-06	0.553	4.776266	2.640351	3426.52	EF-hand domain family member D1
LINC02202	4.51E-05	1.79E-06	0.912	-4.776029	-4.356821	31.28	long intergenic non-protein coding RNA 2202
ACTA2	4.51E-05	1.79E-06	0.499	-4.775915	-2.382785	2703.91	actin alpha 2, smooth muscle
KCNB1	4.52E-05	1.80E-06	0.759	-4.775223	-3.62543	277.97	potassium voltage-gated channel subfamily B member 1
LRRC4C	4.52E-05	1.80E-06	0.685	-4.774959	-3.272793	158.36	leucine rich repeat containing 4C
GALNT5	4.52E-05	1.80E-06	0.71	-4.774278	-3.388259	85.39	polypeptide N-acetylgalactosaminyltransferase 5
MRO	4.52E-05	1.80E-06	0.705	-4.77438	-3.367907	231.08	maestro
JAM2	4.52E-05	1.81E-06	0.552	-4.774091	-2.636223	610.5	junctional adhesion molecule 2
MRGPRF	4.53E-05	1.81E-06	0.669	-4.773592	-3.195606	260.41	MAS related GPR family member F
TMEM79	4.53E-05	1.81E-06	0.315	4.773156	1.502632	391.49	transmembrane protein 79
GRK3	4.62E-05	1.85E-06	0.372	4.769302	1.774169	2987.29	G protein-coupled receptor kinase 3
CACNA1G	4.67E-05	1.87E-06	0.889	-4.766863	-4.239165	43.47	calcium voltage-gated channel subunit alpha1 G
ASTN2-AS1	4.69E-05	1.88E-06	0.681	4.765453	3.242983	155.43	ASTN2 antisense RNA 1
OLFML2A	4.79E-05	1.92E-06	0.408	-4.761294	-1.942141	949.91	olfactomedin like 2A
LOC105369194	4.79E-05	1.93E-06	0.588	-4.760649	-2.799607	124.76	uncharacterized LOC105369194
SNX8	4.79E-05	1.93E-06	0.469	4.76085	2.231916	4068.06	sorting nexin 8
LIMCH1	4.80E-05	1.93E-06	0.504	-4.760153	-2.399862	2416.89	LIM and calponin homology domains 1
LINC01010	4.80E-05	1.94E-06	0.899	-4.759502	-4.278954	308.98	long intergenic non-protein coding RNA 1010
RAB27B	4.80E-05	1.94E-06	0.774	-4.759313	-3.685991	57.43	RAB27B, member RAS oncogene family
PLAC4	4.80E-05	1.94E-06	0.567	4.759167	2.696379	2349.76	placenta enriched 4
LOC107985728	4.89E-05	1.98E-06	0.952	-4.755356	-4.526632	346.27	collagen alpha-1(III) chain-like
ZNF423	4.92E-05	2.00E-06	0.568	-4.753724	-2.69789	979.15	zinc finger protein 423
TNIK	4.97E-05	2.02E-06	0.459	-4.751505	-2.182226	438.52	TRAF2 and NCK interacting kinase
FKBP1AP1	5.04E-05	2.05E-06	0.374	4.748362	1.778165	142.96	FKBP prolyl isomerase 1A pseudogene 1
KAZALD1	5.06E-05	2.06E-06	0.676	-4.747687	-3.211264	223.24	Kazal type serine peptidase inhibitor domain 1
CEP83	5.11E-05	2.08E-06	0.477	4.74526	2.261443	4350.04	centrosomal protein 83
GASK1B	5.14E-05	2.10E-06	0.461	-4.743438	-2.187123	986.48	golgi associated kinase 1B
SPOCK3	5.14E-05	2.10E-06	1.215	-4.743465	-5.76562	47.22	SPARC (osteonectin), cwcv and kazal like domains proteoglycan 3
LOC107987281	5.14E-05	2.10E-06	1.101	-4.743877	-5.222735	38.2
ADCY4	5.17E-05	2.11E-06	0.436	-4.742162	-2.065514	249.47	adenylate cyclase 4
TMEM176B	5.27E-05	2.16E-06	0.666	-4.738004	-3.153496	4726.57	transmembrane protein 176B
PCSK1N	5.32E-05	2.18E-06	0.916	-4.735905	-4.34038	230.6	proprotein convertase subtilisin/kexin type 1 inhibitor
MPP7	5.36E-05	2.20E-06	0.566	-4.734187	-2.68136	288.13	MAGUK p55 scaffold protein 7
COL3A1	5.36E-05	2.21E-06	0.641	-4.733651	-3.03643	19780.81	collagen type III alpha 1 chain
TMTC2	5.39E-05	2.22E-06	0.355	-4.732633	-1.681019	399.09	transmembrane O-mannosyltransferase targeting cadherins 2
KLF17	5.42E-05	2.23E-06	1.297	-4.731071	-6.135569	26.04	KLF transcription factor 17
IGSF9B	5.43E-05	2.24E-06	0.436	-4.730348	-2.064333	265.48	immunoglobulin superfamily member 9B
OXTR	5.45E-05	2.25E-06	0.902	-4.729515	-4.264738	131.15	oxytocin receptor
LOC105376078	5.51E-05	2.28E-06	0.804	-4.727182	-3.799383	71.3	uncharacterized LOC105376078
SMAD9	5.57E-05	2.30E-06	0.472	-4.724671	-2.229671	892.64	SMAD family member 9
AR	5.59E-05	2.32E-06	0.636	-4.723766	-3.002504	394.2	androgen receptor
FPR1	5.64E-05	2.34E-06	0.672	-4.721828	-3.171798	383.91	formyl peptide receptor 1
TPSB2	5.66E-05	2.35E-06	0.978	-4.720825	-4.617997	461.28	tryptase beta 2
P2RY1	5.69E-05	2.36E-06	0.448	-4.719493	-2.113016	248.63	purinergic receptor P2Y1
PPARGC1A	5.70E-05	2.37E-06	0.713	-4.71883	-3.364012	365.18	PPARG coactivator 1 alpha
NOVA2	5.78E-05	2.41E-06	0.636	-4.715819	-3.000106	222.7	NOVA alternative splicing regulator 2
CPXM2	5.81E-05	2.42E-06	0.434	-4.714627	-2.047332	1648.98	carboxypeptidase X, M14 family member 2
AKAP12	5.82E-05	2.43E-06	0.315	-4.71369	-1.485214	5591.76	A-kinase anchoring protein 12
PDE2A	5.82E-05	2.43E-06	0.528	-4.71372	-2.490963	260.61	phosphodiesterase 2A
DCHS1	5.85E-05	2.45E-06	0.383	-4.712608	-1.807239	2555.2	dachsous cadherin-related 1
LINC02884	5.88E-05	2.46E-06	0.865	-4.711344	-4.072994	113.65	long intergenic non-protein coding RNA 2884
GPD1	5.90E-05	2.47E-06	0.583	-4.71034	-2.745514	70.54	glycerol-3-phosphate dehydrogenase 1
GABRQ	5.92E-05	2.49E-06	0.871	-4.709224	-4.103199	52.64	gamma-aminobutyric acid type A receptor subunit theta
MMRN1	5.93E-05	2.49E-06	0.653	-4.708815	-3.074225	534.51	multimerin 1
RMST	5.93E-05	2.49E-06	1.037	-4.708671	-4.884277	640.44	rhabdomyosarcoma 2 associated transcript
LOC84214	6.00E-05	2.53E-06	0.723	4.705973	3.404254	71.59	Putative uncharacterized protein FLJ92257
PRTG	6.07E-05	2.56E-06	0.54	4.703467	2.538855	3038.32	protogenin
ANTXR2	6.07E-05	2.57E-06	0.488	-4.702792	-2.296352	1051.3	ANTXR cell adhesion molecule 2
CXCL14	6.07E-05	2.56E-06	1.009	-4.703135	-4.745453	1051.74	C-X-C motif chemokine ligand 14
ABLIM1	6.07E-05	2.57E-06	0.438	-4.702812	-2.061117	3907.28	actin binding LIM protein 1
SCN3B	6.09E-05	2.58E-06	0.967	-4.701914	-4.545943	515.03	sodium voltage-gated channel beta subunit 3
TLE2	6.10E-05	2.58E-06	0.555	-4.701379	-2.610173	986.3	TLE family member 2, transcriptional corepressor
IL1RL1	6.10E-05	2.59E-06	1.008	-4.700897	-4.737631	76.49	interleukin 1 receptor like 1
PTGES	6.10E-05	2.59E-06	0.65	-4.700683	-3.053738	210.68	prostaglandin E synthase
UNC5C	6.32E-05	2.69E-06	0.553	-4.693504	-2.59569	463.69	unc-5 netrin receptor C
SLC7A2	6.32E-05	2.69E-06	0.717	-4.693221	-3.364202	3204.95	solute carrier family 7 member 2
VIRMA-DT	6.34E-05	2.70E-06	0.524	4.692408	2.456701	55.52	VIRMA divergent transcript
CNTNAP3C	6.38E-05	2.72E-06	0.613	-4.690718	-2.873545	115.55	contactin associated protein family member 3C
LOC107987361	6.40E-05	2.74E-06	0.586	4.689699	2.74685	69.02	replaced by ID 105379426
FLT1	6.40E-05	2.73E-06	0.613	-4.68978	-2.87289	2167.01	fms related receptor tyrosine kinase 1
LOC101928896	6.42E-05	2.75E-06	0.807	4.688989	3.785882	76.58	uncharacterized LOC101928896
IL6-AS1	6.57E-05	2.82E-06	0.947	-4.683664	-4.436767	21.4	IL6 antisense RNA 1
GNA14	6.57E-05	2.82E-06	0.619	-4.683749	-2.90111	131.54	G protein subunit alpha 14
PLXNA4	6.57E-05	2.82E-06	0.515	-4.683406	-2.410468	500.7	plexin A4
FOXC2	6.60E-05	2.84E-06	0.745	-4.682189	-3.488929	98.44	forkhead box C2
KCNJ8	6.70E-05	2.89E-06	0.646	-4.67877	-3.022966	331.97	potassium inwardly rectifying channel subfamily J member 8
LOC105373250	6.70E-05	2.88E-06	0.7	4.678868	3.274468	182.11	uncharacterized LOC105373250
ABCA3	6.84E-05	2.95E-06	0.467	-4.674396	-2.184515	835.96	ATP binding cassette subfamily A member 3
DAPL1	6.89E-05	2.98E-06	0.926	-4.672528	-4.327156	187.22	death associated protein like 1
MIR3606	6.97E-05	3.01E-06	0.691	-4.669925	-3.228605	629.77	microRNA 3606
VASN	7.00E-05	3.03E-06	0.627	-4.669052	-2.927961	1952.84	vasorin
ADAM19	7.01E-05	3.03E-06	0.484	-4.66845	-2.258248	744.66	ADAM metallopeptidase domain 19
LOC105369689	7.05E-05	3.06E-06	0.722	-4.667044	-3.368064	53.33	uncharacterized LOC105369689
FZD10-AS1	7.08E-05	3.07E-06	0.708	-4.665986	-3.302512	60.77	FZD10 antisense divergent transcript
TFPI2	7.15E-05	3.11E-06	0.989	-4.663685	-4.611864	4509.11	tissue factor pathway inhibitor 2
ESRRG	7.17E-05	3.12E-06	0.766	-4.66301	-3.571779	124.2	estrogen related receptor gamma
RASGRP2	7.20E-05	3.14E-06	0.536	-4.661691	-2.499304	214.92	RAS guanyl releasing protein 2
PLAGL1	7.25E-05	3.16E-06	0.503	-4.660031	-2.34303	698.5	PLAG1 like zinc finger 1
CHRNA5	7.25E-05	3.16E-06	0.691	-4.660092	-3.218675	78.27	cholinergic receptor nicotinic alpha 5 subunit
ILKAP	7.29E-05	3.18E-06	0.343	4.658589	1.598466	1108.36	ILK associated serine/threonine phosphatase
LOC107986566	7.34E-05	3.21E-06	0.655	-4.6569	-3.049518	162.36
LOC105372801	7.46E-05	3.27E-06	0.913	-4.653391	-4.246617	24.87	uncharacterized LOC105372801
ABCB1	7.51E-05	3.29E-06	0.559	-4.651805	-2.602318	591.92	ATP binding cassette subfamily B member 1
STEAP2	7.53E-05	3.30E-06	0.73	-4.651208	-3.394871	336.88	STEAP2 metalloreductase
CEMIP	7.54E-05	3.31E-06	0.655	-4.650643	-3.046847	4046.81	cell migration inducing hyaluronidase 1
PI16	7.65E-05	3.36E-06	0.953	-4.647288	-4.427421	4301.11	peptidase inhibitor 16
RYR2	7.70E-05	3.39E-06	0.639	-4.645859	-2.967177	209.93	ryanodine receptor 2
SLC6A6	7.73E-05	3.40E-06	0.426	-4.644864	-1.97752	3439.35	solute carrier family 6 member 6
FXYD1	7.73E-05	3.41E-06	0.747	-4.644598	-3.467477	207.88	FXYD domain containing ion transport regulator 1
SCN9A	7.77E-05	3.43E-06	0.691	-4.643338	-3.210099	181.81	sodium voltage-gated channel alpha subunit 9
LOC102724843	7.77E-05	3.43E-06	0.534	4.643211	2.480187	371.08	uncharacterized LOC102724843
MRAP	7.79E-05	3.44E-06	0.455	4.642421	2.113726	185.07	melanocortin 2 receptor accessory protein
LOC107985064	7.87E-05	3.48E-06	0.827	-4.640137	-3.838309	166.92
MINAR2	7.87E-05	3.49E-06	1.106	4.639851	5.13147	19.72	membrane integral NOTCH2 associated receptor 2
MAPK13	7.96E-05	3.53E-06	0.474	-4.637268	-2.198244	419.33	mitogen-activated protein kinase 13
PYGM	7.99E-05	3.55E-06	0.664	-4.636033	-3.07644	312.02	glycogen phosphorylase, muscle associated
SEPTIN3	7.99E-05	3.55E-06	0.558	4.63621	2.589175	1214.75	septin 3
APPAT	8.00E-05	3.56E-06	0.48	4.635515	2.223626	81.94	atherosclerotic plaque pathogenesis associated transcript
LOC100506076	8.01E-05	3.57E-06	0.47	4.635168	2.177121	92.66	uncharacterized LOC100506076
ZEB1	8.16E-05	3.64E-06	0.384	-4.631014	-1.780468	694.21	zinc finger E-box binding homeobox 1
RET	8.18E-05	3.65E-06	0.709	-4.630356	-3.281839	107.94	ret proto-oncogene
USP49	8.20E-05	3.67E-06	0.324	4.629504	1.501203	645.66	ubiquitin specific peptidase 49
WIPI1	8.20E-05	3.66E-06	0.31	4.629636	1.434355	1598.86	WD repeat domain, phosphoinositide interacting 1
KLF9	8.31E-05	3.72E-06	0.506	-4.626434	-2.34215	1943.84	KLF transcription factor 9
VWA1	8.34E-05	3.74E-06	0.456	-4.625484	-2.107818	1636.26	von Willebrand factor A domain containing 1
CHRM3	8.39E-05	3.76E-06	0.798	-4.624145	-3.688325	611.08	cholinergic receptor muscarinic 3
LOC105373791	8.41E-05	3.78E-06	0.671	-4.623305	-3.103448	807.59	uncharacterized LOC105373791
ZNF704	8.42E-05	3.78E-06	0.584	4.622943	2.697711	9759.9	zinc finger protein 704
PLPP3	8.49E-05	3.82E-06	0.635	-4.620932	-2.93537	4417.95	phospholipid phosphatase 3
PURG	8.56E-05	3.85E-06	0.9	-4.619086	-4.158516	53.23	purine rich element binding protein G
ITGA5	8.64E-05	3.90E-06	0.453	-4.616665	-2.089084	2227.6	integrin subunit alpha 5
PTGIS	8.64E-05	3.90E-06	0.602	-4.616595	-2.778148	943.22	prostaglandin I2 synthase
MARVELD2	8.65E-05	3.91E-06	0.511	-4.616187	-2.360312	114.07	MARVEL domain containing 2
ADAMTS4	8.77E-05	3.97E-06	0.767	-4.613068	-3.538804	604.44	ADAM metallopeptidase with thrombospondin type 1 motif 4
LINC00354	8.82E-05	3.99E-06	1.297	4.611872	5.98088	16.44	long intergenic non-protein coding RNA 354
HDC	9.00E-05	4.08E-06	1.012	-4.607432	-4.662832	52.73	histidine decarboxylase
TEX41	9.06E-05	4.11E-06	0.886	4.605706	4.082738	3286.96	testis expressed 41
CD34	9.08E-05	4.12E-06	0.576	-4.605023	-2.654097	1146.25	CD34 molecule
RLBP1	9.11E-05	4.14E-06	1.315	-4.604091	-6.05298	5844.97	retinaldehyde binding protein 1
SEMA5B	9.15E-05	4.16E-06	0.524	-4.603179	-2.413453	151.59	semaphorin 5B
TRABD2B	9.18E-05	4.18E-06	0.713	-4.602081	-3.282719	179.22	TraB domain containing 2B
LINC01668	9.36E-05	4.27E-06	0.711	4.59792	3.267701	54.94	long intergenic non-protein coding RNA 1668
SLC23A3	9.38E-05	4.28E-06	0.591	4.597098	2.715325	97.98	solute carrier family 23 member 3
CHST15	9.38E-05	4.28E-06	0.468	-4.597118	-2.1499	1771.07	carbohydrate sulfotransferase 15
FAM241A	9.46E-05	4.32E-06	0.489	-4.595133	-2.245726	110.85	family with sequence similarity 241 member A
HGD	9.56E-05	4.39E-06	1.052	-4.59207	-4.832696	142.81	homogentisate 1,2-dioxygenase
MYLK-AS1	9.56E-05	4.39E-06	0.495	-4.592059	-2.271962	205.01	MYLK antisense RNA 1
KRT19	9.56E-05	4.38E-06	0.948	-4.592306	-4.354744	127.78	keratin 19
FHL1	9.56E-05	4.39E-06	0.492	-4.592031	-2.258479	2834.37	four and a half LIM domains 1
FLNB	9.70E-05	4.46E-06	0.376	-4.588913	-1.724873	7090.72	filamin B
HEATR5A	9.70E-05	4.46E-06	0.309	4.588511	1.416371	4026.06	HEAT repeat containing 5A
CDSN	9.86E-05	4.54E-06	0.804	-4.585081	-3.684578	22.16	corneodesmosin
KLF9-DT	9.93E-05	4.58E-06	0.555	-4.583319	-2.541559	160.44	KLF9 divergent transcript
DIRAS2	1.00E-04	4.62E-06	0.711	-4.581162	-3.258257	59.96	DIRAS family GTPase 2
LAMA4	1.01E-04	4.65E-06	0.46	-4.580124	-2.107558	2867.79	laminin subunit alpha 4
NRXN1	1.02E-04	4.70E-06	0.842	-4.577798	-3.855572	325.44	neurexin 1
ENPP4	1.02E-04	4.74E-06	0.57	-4.575956	-2.606215	401.29	ectonucleotide pyrophosphatase/phosphodiesterase 4
SYN1	1.03E-04	4.77E-06	0.561	-4.574728	-2.567373	58.42	synapsin I
LOC101928760	1.04E-04	4.82E-06	0.776	4.572599	3.549274	72.49	uncharacterized LOC101928760
CHRDL2	1.04E-04	4.83E-06	0.743	-4.571989	-3.396933	54.14	chordin like 2
ART1	1.04E-04	4.85E-06	0.834	4.571177	3.812699	84.96	ADP-ribosyltransferase 1
IGHV3-72	1.06E-04	4.92E-06	1.268	-4.567989	-5.79209	21.84	immunoglobulin heavy variable 3-72
SYT1	1.07E-04	4.98E-06	0.996	-4.565547	-4.546074	156.55	synaptotagmin 1
ACKR1	1.07E-04	4.99E-06	0.841	-4.56528	-3.840953	355.3	atypical chemokine receptor 1 (Duffy blood group)
IGHV3-49	1.08E-04	5.05E-06	1.11	-4.562899	-5.06418	46.75	immunoglobulin heavy variable 3-49
ACTG2	1.10E-04	5.14E-06	0.677	-4.559188	-3.086055	257.4	actin gamma 2, smooth muscle
TMEM200A	1.10E-04	5.13E-06	0.622	-4.559316	-2.837645	164.18	transmembrane protein 200A
ADIRF	1.10E-04	5.15E-06	0.528	-4.558715	-2.40895	244.79	adipogenesis regulatory factor
B3GALT5	1.10E-04	5.15E-06	0.638	-4.558564	-2.907906	223.47	beta-1,3-galactosyltransferase 5
LCNL1	1.11E-04	5.19E-06	0.674	-4.556988	-3.0715	43.5	lipocalin like 1
BGN	1.11E-04	5.20E-06	0.441	-4.556685	-2.010108	6477.22	biglycan
NREP	1.11E-04	5.21E-06	0.48	-4.556052	-2.186457	445.06	neuronal regeneration related protein
MYOC	1.12E-04	5.26E-06	1.55	-4.554333	-7.061305	3168.83	myocilin
MSMO1	1.12E-04	5.27E-06	0.426	-4.553679	-1.940103	359.07	methylsterol monooxygenase 1
NR5A2	1.12E-04	5.29E-06	0.7	-4.553043	-3.186271	63.61	nuclear receptor subfamily 5 group A member 2
LRATD2	1.12E-04	5.29E-06	0.52	-4.553114	-2.365748	1967.79	LRAT domain containing 2
PRICKLE2-AS1	1.13E-04	5.33E-06	0.434	-4.551211	-1.974559	233.16	PRICKLE2 antisense RNA 1
ITGAV	1.14E-04	5.36E-06	0.503	-4.550062	-2.287242	12585	integrin subunit alpha V
IGHV4-34	1.15E-04	5.41E-06	0.983	-4.548048	-4.472835	36.28	immunoglobulin heavy variable 4-34
METTL24	1.16E-04	5.49E-06	0.679	-4.54512	-3.086387	136.6	methyltransferase like 24
ZNF208	1.17E-04	5.53E-06	0.704	-4.543733	-3.198303	277.29	zinc finger protein 208
TMEM200C	1.17E-04	5.53E-06	0.73	4.543435	3.316391	2046.02	transmembrane protein 200C
EYA2	1.17E-04	5.56E-06	0.629	-4.542643	-2.855822	329.29	EYA transcriptional coactivator and phosphatase 2
GEM	1.18E-04	5.62E-06	0.569	-4.540114	-2.584176	1261.81	GTP binding protein overexpressed in skeletal muscle
PRIMA1	1.18E-04	5.63E-06	0.468	-4.539738	-2.12441	551.04	proline rich membrane anchor 1
DMGDH	1.19E-04	5.67E-06	0.623	-4.538206	-2.829499	123.28	dimethylglycine dehydrogenase
ADGRF5	1.20E-04	5.74E-06	0.537	-4.535666	-2.434568	1293.17	adhesion G protein-coupled receptor F5
HACD1	1.20E-04	5.74E-06	0.615	4.535753	2.790084	675.07	3-hydroxyacyl-CoA dehydratase 1
GRIK3	1.21E-04	5.77E-06	0.666	-4.534503	-3.020248	438.28	glutamate ionotropic receptor kainate type subunit 3
FAM180A	1.21E-04	5.78E-06	0.582	-4.534131	-2.640398	47.94	family with sequence similarity 180 member A
JAM3	1.21E-04	5.79E-06	0.404	-4.534077	-1.830823	1170.89	junctional adhesion molecule 3
NDUFA4L2	1.21E-04	5.78E-06	0.479	-4.534399	-2.17	403.8	NDUFA4 mitochondrial complex associated like 2
EPHB6	1.22E-04	5.83E-06	0.717	-4.532425	-3.247599	320.44	EPH receptor B6
NCAM2	1.23E-04	5.88E-06	0.38	-4.530668	-1.720681	320.27	neural cell adhesion molecule 2
APCDD1	1.25E-04	5.98E-06	0.644	-4.527094	-2.913365	409.72	APC down-regulated 1
LRRC58-DT	1.25E-04	6.01E-06	0.561	-4.525939	-2.537272	475.53	LRRC58 divergent transcript
CARMN	1.25E-04	6.03E-06	0.517	-4.525266	-2.337445	217.99	cardiac mesoderm enhancer-associated non-coding RNA
PIM1	1.25E-04	6.03E-06	0.527	-4.525464	-2.386068	835.11	Pim-1 proto-oncogene, serine/threonine kinase
ADGRB3	1.25E-04	6.03E-06	0.607	-4.525489	-2.744752	182.66	adhesion G protein-coupled receptor B3
WDR91	1.25E-04	6.02E-06	0.403	4.52581	1.825441	2491.47	WD repeat domain 91
ENO2	1.25E-04	6.03E-06	0.497	-4.525384	-2.250112	2092.87	enolase 2
GPR143	1.25E-04	6.03E-06	0.453	4.525382	2.048936	3569.42	G protein-coupled receptor 143
PAK3	1.25E-04	6.04E-06	0.488	-4.525089	-2.209914	286.4	p21 (RAC1) activated kinase 3
ADAMTS8	1.26E-04	6.09E-06	0.729	-4.523156	-3.295215	62.14	ADAM metallopeptidase with thrombospondin type 1 motif 8
MIR211	1.26E-04	6.09E-06	0.875	4.523158	3.957816	388.04	microRNA 211
PRCD	1.27E-04	6.16E-06	0.533	4.520826	2.407722	1022.39	photoreceptor disc component
LOC105378539	1.28E-04	6.22E-06	0.417	4.518663	1.884746	1188.9
LOXL2	1.29E-04	6.27E-06	0.459	-4.517076	-2.074629	532.15	lysyl oxidase like 2
LIPG	1.29E-04	6.28E-06	1.014	-4.516626	-4.579574	512.73	lipase G, endothelial type
LINC01018	1.29E-04	6.30E-06	0.925	-4.51623	-4.178511	88.66	long intergenic non-protein coding RNA 1018
LINC01909	1.30E-04	6.35E-06	0.75	4.514372	3.385899	165.24	long intergenic non-protein coding RNA 1909
TYRO3	1.31E-04	6.38E-06	0.48	4.513246	2.168411	2574.58	TYRO3 protein tyrosine kinase
JPH2	1.31E-04	6.39E-06	0.609	-4.5132	-2.747038	194.05	junctophilin 2
IRAG1-AS1	1.31E-04	6.43E-06	0.701	-4.511886	-3.163016	80.17	IRAG1 antisense RNA 1
LOC101928263	1.32E-04	6.49E-06	0.641	-4.509832	-2.889967	32.46	uncharacterized LOC101928263
NR2E1	1.32E-04	6.49E-06	0.894	-4.509895	-4.030682	150.42	nuclear receptor subfamily 2 group E member 1
ABLIM3	1.33E-04	6.51E-06	0.421	-4.509089	-1.897902	650.07	actin binding LIM protein family member 3
TSHZ2	1.33E-04	6.54E-06	0.622	-4.508111	-2.805182	150.15	teashirt zinc finger homeobox 2
FRMPD2	1.34E-04	6.58E-06	1.045	-4.506857	-4.707439	37.05	FERM and PDZ domain containing 2
PRKAR2B	1.34E-04	6.60E-06	0.474	-4.506314	-2.137777	255.18	protein kinase cAMP-dependent type II regulatory subunit beta
NID1	1.35E-04	6.63E-06	0.432	-4.505298	-1.948215	3669.2	nidogen 1
TTLL7	1.35E-04	6.65E-06	0.547	-4.504442	-2.461824	240.44	tubulin tyrosine ligase like 7
PITX1	1.36E-04	6.69E-06	0.833	-4.503327	-3.750056	463.47	paired like homeodomain 1
TSPAN1	1.37E-04	6.75E-06	0.823	-4.501449	-3.705848	305.91	tetraspanin 1
TBC1D9	1.37E-04	6.77E-06	0.389	-4.500858	-1.752648	1701.59	TBC1 domain family member 9
CNTNAP3	1.37E-04	6.80E-06	0.58	-4.499934	-2.611	426.74	contactin associated protein family member 3
COL13A1	1.37E-04	6.80E-06	0.598	-4.49989	-2.69205	77.62	collagen type XIII alpha 1 chain
PCDH19	1.37E-04	6.80E-06	0.845	-4.499774	-3.802644	291.68	protocadherin 19
PTN	1.38E-04	6.82E-06	0.812	-4.499308	-3.653373	314.56	pleiotrophin
NELL2	1.39E-04	6.89E-06	0.877	-4.496921	-3.94474	1076.01	neural EGFL like 2
CTNNA2	1.41E-04	6.99E-06	0.936	-4.493903	-4.204193	122.32	catenin alpha 2
UNC5A	1.41E-04	7.01E-06	0.615	-4.493291	-2.764842	63.26	unc-5 netrin receptor A
PRPH	1.41E-04	7.01E-06	0.997	-4.493439	-4.481567	71.64	peripherin
NARS2	1.41E-04	7.04E-06	0.528	4.492474	2.372016	1782.41	asparaginyl-tRNA synthetase 2, mitochondrial
KLF4	1.42E-04	7.08E-06	0.493	-4.491127	-2.214026	513.26	KLF transcription factor 4
G0S2	1.43E-04	7.13E-06	0.729	-4.489746	-3.274682	82.5	G0/G1 switch 2
ALPL	1.43E-04	7.14E-06	0.64	-4.489531	-2.875009	632.67	alkaline phosphatase, biomineralization associated
GRID1	1.43E-04	7.16E-06	0.635	4.488817	2.851973	623.24	glutamate ionotropic receptor delta type subunit 1
LOC105379170	1.44E-04	7.18E-06	0.695	4.48815	3.119098	676.58
GPT2	1.45E-04	7.25E-06	0.449	-4.486342	-2.013597	229.3	glutamic--pyruvic transaminase 2
PTH1R	1.46E-04	7.30E-06	0.531	-4.484768	-2.379207	119.74	parathyroid hormone 1 receptor
ANP32A-IT1	1.47E-04	7.36E-06	0.407	4.483022	1.822804	329.89	ANP32A intronic transcript 1
LINC00032	1.47E-04	7.37E-06	0.82	4.482731	3.677189	82.75	long intergenic non-protein coding RNA 32
NRP1	1.47E-04	7.38E-06	0.551	-4.482403	-2.467812	6262.83	neuropilin 1
FAM53B-AS1	1.48E-04	7.43E-06	0.664	4.481061	2.976204	252.91	FAM53B antisense RNA 1
LOC105378576	1.48E-04	7.42E-06	0.628	4.481219	2.812601	52.82
LOC105371926	1.48E-04	7.47E-06	0.602	4.479821	2.697912	39.75	uncharacterized LOC105371926
MT1E	1.49E-04	7.50E-06	0.66	-4.479114	-2.954783	732.58	metallothionein 1E
NPDC1	1.50E-04	7.55E-06	0.583	-4.477563	-2.609139	392	neural proliferation, differentiation and control 1
GFRA3	1.50E-04	7.57E-06	0.8	-4.477045	-3.579679	62.64	GDNF family receptor alpha 3
FILIP1	1.50E-04	7.61E-06	0.505	-4.475881	-2.259318	328.42	filamin A interacting protein 1
SSX2IP	1.54E-04	7.80E-06	0.368	-4.470685	-1.643303	361.44	SSX family member 2 interacting protein
NSUN5P1	1.54E-04	7.82E-06	0.381	4.470018	1.702082	608.4	NSUN5 pseudogene 1
INS-IGF2	1.55E-04	7.88E-06	0.755	-4.468283	-3.374908	1788.28	INS-IGF2 readthrough
CH507-145C22.1	1.56E-04	7.94E-06	0.651	4.466859	2.906853	81.65	uncharacterized CH507-145C22.1
PODXL	1.56E-04	7.95E-06	0.533	-4.466531	-2.380452	3166.33	podocalyxin like
MIR3142HG	1.58E-04	8.02E-06	0.755	4.464778	3.371141	2673.23	MIR3142 host gene
ST6GALNAC3	1.59E-04	8.07E-06	0.389	-4.46333	-1.735816	241.89	ST6 N-acetylgalactosaminide alpha-2,6-sialyltransferase 3
LOC105377664	1.59E-04	8.11E-06	0.649	4.462169	2.897059	26.26
LAYN	1.60E-04	8.16E-06	0.722	-4.460904	-3.220252	354.7	layilin
MANF	1.63E-04	8.29E-06	0.412	-4.457461	-1.838626	380.6	mesencephalic astrocyte derived neurotrophic factor
LINC00603	1.63E-04	8.31E-06	1.189	-4.457091	-5.300648	30.94	long intergenic non-protein coding RNA 603
FZD4	1.64E-04	8.37E-06	0.443	-4.455389	-1.972641	1874.05	frizzled class receptor 4
SLC26A4-AS1	1.64E-04	8.39E-06	0.863	-4.45501	-3.8434	121.93	SLC26A4 antisense RNA 1
CACNA1E	1.65E-04	8.46E-06	1.021	-4.453182	-4.548377	163.89	calcium voltage-gated channel subunit alpha1 E
LOC105375781	1.67E-04	8.54E-06	0.641	4.451187	2.8524	62.86	uncharacterized LOC105375781
EML1	1.71E-04	8.80E-06	0.392	-4.444827	-1.740936	703.74	EMAP like 1
DRD1	1.74E-04	8.91E-06	0.89	-4.442023	-3.952077	54.22	dopamine receptor D1
NDRG2	1.74E-04	8.93E-06	0.492	-4.441573	-2.183208	1073.24	NDRG family member 2
ADAMTSL1	1.74E-04	8.95E-06	0.746	-4.441143	-3.312409	1586.44	ADAMTS like 1
FARP1	1.76E-04	9.06E-06	0.327	4.438447	1.452511	7142.3	FERM, ARH/RhoGEF and pleckstrin domain protein 1
CHI3L2	1.76E-04	9.09E-06	0.999	-4.437644	-4.433397	1133.8	chitinase 3 like 2
FOLR1	1.76E-04	9.10E-06	0.684	-4.43758	-3.036813	204.67	folate receptor alpha
MXRA8	1.77E-04	9.15E-06	0.501	-4.436265	-2.221409	2454.82	matrix remodeling associated 8
DIO2	1.78E-04	9.19E-06	0.688	-4.435469	-3.050848	1689.36	iodothyronine deiodinase 2
TEX53	1.78E-04	9.21E-06	0.678	4.43497	3.006351	41.57	testis expressed 53
DACT3	1.81E-04	9.35E-06	0.572	-4.431685	-2.533531	272.63	dishevelled binding antagonist of beta catenin 3
PKIA	1.81E-04	9.39E-06	0.754	-4.430692	-3.34227	148.7	cAMP-dependent protein kinase inhibitor alpha
PALM	1.82E-04	9.45E-06	0.32	-4.429446	-1.417643	965.05	paralemmin
ARRDC3-AS1	1.82E-04	9.46E-06	0.498	-4.429186	-2.204858	221.47	ARRDC3 antisense RNA 1
KREMEN1	1.82E-04	9.48E-06	0.486	-4.428764	-2.153813	2888.39	kringle containing transmembrane protein 1
ZNF365	1.83E-04	9.52E-06	0.626	-4.427904	-2.77199	83.78	zinc finger protein 365
RSPO2	1.83E-04	9.53E-06	0.869	-4.427655	-3.845785	335.93	R-spondin 2
INSRR	1.83E-04	9.55E-06	0.714	-4.427137	-3.160137	37.65	insulin receptor related receptor
APLNR	1.84E-04	9.60E-06	0.553	-4.425907	-2.448095	325.61	apelin receptor
PDLIM5	1.85E-04	9.63E-06	0.377	-4.425236	-1.669736	3429.51	PDZ and LIM domain 5
PHYHIP	1.87E-04	9.74E-06	0.726	-4.422892	-3.209428	153.51	phytanoyl-CoA 2-hydroxylase interacting protein
GLDC	1.90E-04	9.92E-06	0.811	-4.419004	-3.582374	438.04	glycine decarboxylase
LRRN4CL	1.90E-04	9.96E-06	0.527	4.418057	2.327766	1549.13	LRRN4 C-terminal like
RASIP1	1.90E-04	9.96E-06	0.526	-4.41805	-2.325916	286.12	Ras interacting protein 1
GASK1B-AS1	1.90E-04	9.97E-06	0.426	-4.417759	-1.880983	287.98	GASK1B antisense RNA 1
CNRIP1	1.91E-04	1.00E-05	0.402	-4.417163	-1.774577	526.25	cannabinoid receptor interacting protein 1
CKMT2-AS1	1.92E-04	1.01E-05	0.43	4.415068	1.898948	396.04	CKMT2 antisense RNA 1
BTC	1.95E-04	1.03E-05	0.872	-4.411763	-3.846097	88.91	betacellulin
CLGN	1.95E-04	1.03E-05	0.902	-4.411592	-3.981393	64.36	calmegin
KLF2	1.95E-04	1.02E-05	0.593	-4.411903	-2.614639	596.53	KLF transcription factor 2
TSPAN7	1.95E-04	1.03E-05	0.6	-4.411183	-2.647188	249.96	tetraspanin 7
FGFBP2	1.96E-04	1.03E-05	0.891	-4.410388	-3.93174	231.28	fibroblast growth factor binding protein 2
SHISA5	1.98E-04	1.04E-05	0.579	-4.407704	-2.550836	6377.7	shisa family member 5
TPM4	1.98E-04	1.05E-05	0.361	-4.407221	-1.590618	5474.27	tropomyosin 4
IQSEC3-AS1	1.98E-04	1.05E-05	0.749	-4.406906	-3.301457	142.13	IQSEC3 antisense RNA 1
MLANA	1.99E-04	1.05E-05	0.483	4.406162	2.128817	9320.1	melan-A
PLA2R1	2.01E-04	1.06E-05	0.525	-4.4039	-2.310292	945.16	phospholipase A2 receptor 1
RMDN1	2.01E-04	1.06E-05	0.337	4.403713	1.482985	1846.38	regulator of microtubule dynamics 1
PERP	2.01E-04	1.07E-05	0.654	-4.40291	-2.880804	639.09	p53 apoptosis effector related to PMP22
METTL7A	2.01E-04	1.07E-05	0.541	-4.403033	-2.38044	1479.79	methyltransferase like 7A
IER3-AS1	2.01E-04	1.07E-05	0.598	-4.402699	-2.633828	129.61	IER3 antisense RNA 1
LINC01426	2.03E-04	1.08E-05	1.312	-4.400636	-5.772772	21.29	long intergenic non-protein coding RNA 1426
LARGE2	2.04E-04	1.09E-05	1.073	-4.398994	-4.721072	183.24	LARGE xylosyl- and glucuronyltransferase 2
TGFBR2	2.07E-04	1.10E-05	0.402	-4.396183	-1.768422	5018.37	transforming growth factor beta receptor 2
BHLHE40	2.08E-04	1.11E-05	0.395	-4.395142	-1.737163	3244.46	basic helix-loop-helix family member e40
SERP2	2.10E-04	1.12E-05	0.638	-4.392626	-2.800956	66.42	stress associated endoplasmic reticulum protein family member 2
C19orf33	2.10E-04	1.12E-05	0.808	-4.391913	-3.550828	20.21	chromosome 19 open reading frame 33
LINC00689	2.11E-04	1.13E-05	0.687	4.391345	3.018788	89.66	long intergenic non-protein coding RNA 689
STON1	2.12E-04	1.13E-05	0.331	-4.389744	-1.453036	777.69	stonin 1
ZCCHC24	2.13E-04	1.14E-05	0.43	-4.388833	-1.887179	2555.74	zinc finger CCHC-type containing 24
TRIM9	2.13E-04	1.14E-05	0.509	-4.388109	-2.231879	353.14	tripartite motif containing 9
GANC	2.13E-04	1.14E-05	0.382	4.388201	1.678311	1832.62	glucosidase alpha, neutral C
MSRB3	2.15E-04	1.15E-05	0.522	-4.386472	-2.288218	774.81	methionine sulfoxide reductase B3
PDLIM4	2.17E-04	1.16E-05	0.694	-4.38417	-3.040603	538.32	PDZ and LIM domain 4
CD24	2.17E-04	1.17E-05	0.88	-4.383805	-3.855888	189.51	CD24 molecule
PDIA5	2.19E-04	1.18E-05	0.284	-4.381803	-1.243862	473.07	protein disulfide isomerase family A member 5
AP5B1	2.19E-04	1.18E-05	0.356	4.381349	1.558973	3714.44	adaptor related protein complex 5 subunit beta 1
LOC105370998	2.19E-04	1.18E-05	0.701	-4.380826	-3.070921	60.05	uncharacterized LOC105370998
PDGFD	2.21E-04	1.19E-05	0.633	-4.379194	-2.772781	490.99	platelet derived growth factor D
SNORD1B	2.21E-04	1.19E-05	0.887	4.379117	3.885625	45.39	small nucleolar RNA, C/D box 1B
DTX4	2.21E-04	1.19E-05	0.353	-4.378871	-1.545441	783.95	deltex E3 ubiquitin ligase 4
ESM1	2.21E-04	1.20E-05	0.856	-4.378239	-3.747318	125.95	endothelial cell specific molecule 1
PKD1P6-NPIPP1	2.22E-04	1.20E-05	0.334	4.377192	1.461147	1021.2	PKD1P6-NPIPP1 readthrough
COX7A1	2.22E-04	1.20E-05	0.518	-4.377237	-2.265795	159.48	cytochrome c oxidase subunit 7A1
LOC105373939	2.22E-04	1.20E-05	0.734	4.3767	3.213042	50.26	uncharacterized LOC105373939
OTX2	2.27E-04	1.23E-05	1.361	-4.372041	-5.951061	765.68	orthodenticle homeobox 2
LOC105372521	2.27E-04	1.23E-05	0.995	-4.371619	-4.351397	28.33	uncharacterized LOC105372521
SMG1P6	2.27E-04	1.24E-05	0.482	4.371305	2.107063	1161.62	SMG1 pseudogene 6
LUM	2.28E-04	1.24E-05	0.856	-4.37001	-3.741672	759.15	lumican
TFAP2C	2.28E-04	1.24E-05	0.803	4.370035	3.51024	383.18	transcription factor AP-2 gamma
LL21NC02-21A1.1	2.28E-04	1.24E-05	0.453	-4.369642	-1.978531	225.09	uncharacterized LL21NC02-21A1.1
LOC105372862	2.30E-04	1.25E-05	0.504	4.367809	2.203184	89.41	uncharacterized LOC105372862
PCSK7	2.30E-04	1.26E-05	0.397	-4.36729	-1.735011	2586.3	proprotein convertase subtilisin/kexin type 7
MARVELD3	2.30E-04	1.26E-05	0.567	-4.366992	-2.474314	68.81	MARVEL domain containing 3
LOC102724701	2.30E-04	1.26E-05	0.527	4.367056	2.299715	362	uncharacterized LOC102724701
ACTA2-AS1	2.32E-04	1.27E-05	0.511	-4.36471	-2.22943	1252.12	ACTA2 antisense RNA 1
CDC42EP2	2.32E-04	1.27E-05	0.482	-4.364701	-2.102427	125.1	CDC42 effector protein 2
XKR4	2.33E-04	1.28E-05	0.78	-4.363836	-3.405411	240.22	XK related 4
ARRDC3	2.33E-04	1.28E-05	0.507	-4.363544	-2.21015	3517.8	arrestin domain containing 3
LOC100190986	2.36E-04	1.30E-05	0.435	4.36071	1.898542	2346.53	uncharacterized LOC100190986
ATP2B3	2.36E-04	1.30E-05	0.688	-4.360394	-2.998277	347.66	ATPase plasma membrane Ca2+ transporting 3
LOC105371441	2.36E-04	1.30E-05	0.501	-4.36009	-2.182706	117.25
DYNLT3	2.37E-04	1.31E-05	0.511	-4.358908	-2.225377	548.1	dynein light chain Tctex-type 3
LOC100507002	2.38E-04	1.31E-05	1.047	-4.358451	-4.563459	42.46	uncharacterized LOC100507002
KCNIP3	2.39E-04	1.32E-05	0.454	4.357407	1.978978	431.77	potassium voltage-gated channel interacting protein 3
CHKA	2.39E-04	1.32E-05	0.398	4.357119	1.733202	2078.1	choline kinase alpha
FAM239B	2.39E-04	1.32E-05	1.025	4.356933	4.467918	1187.86	zinc finger protein 839 pseudogene
CXCL1	2.40E-04	1.33E-05	0.826	-4.355876	-3.598027	72.17	C-X-C motif chemokine ligand 1
SOWAHA	2.42E-04	1.34E-05	0.815	-4.353581	-3.547244	105.08	sosondowah ankyrin repeat domain family member A
LOC107986981	2.42E-04	1.34E-05	0.467	4.353169	2.033479	381.67	uncharacterized LOC107986981
LOC105378437	2.42E-04	1.34E-05	0.946	-4.353	-4.119254	178.26	uncharacterized LOC105378437
CSPG5	2.42E-04	1.34E-05	0.957	-4.352787	-4.167497	598.63	chondroitin sulfate proteoglycan 5
SLC22A3	2.42E-04	1.35E-05	0.598	-4.352514	-2.603515	93.24	solute carrier family 22 member 3
LOC105378180	2.43E-04	1.35E-05	0.657	-4.351889	-2.857205	34.73	uncharacterized LOC105378180
PDE1C	2.44E-04	1.36E-05	0.777	-4.35021	-3.378052	917.15	phosphodiesterase 1C
CNN2	2.44E-04	1.36E-05	0.442	-4.350305	-1.922517	1906.57	calponin 2
PLCE1	2.46E-04	1.37E-05	0.493	-4.34891	-2.143426	1893.84	phospholipase C epsilon 1
CADM2	2.46E-04	1.37E-05	0.784	-4.348205	-3.410715	199.85	cell adhesion molecule 2
CNN3	2.47E-04	1.38E-05	0.491	-4.347304	-2.133635	4553.56	calponin 3
SPOPL-DT	2.48E-04	1.38E-05	0.435	4.346571	1.889328	220.04	SPOPL divergent transcript
CCDC154	2.48E-04	1.39E-05	0.529	4.345732	2.298857	275.03	coiled-coil domain containing 154
RMDN2	2.49E-04	1.39E-05	0.581	-4.345005	-2.525377	1256.67	regulator of microtubule dynamics 2
MARCO	2.49E-04	1.39E-05	0.998	-4.344841	-4.334716	457.04	macrophage receptor with collagenous structure
ABO	2.49E-04	1.39E-05	0.675	-4.34483	-2.931561	85.87	ABO, alpha 1-3-N-acetylgalactosaminyltransferase and alpha 1-3-galactosyltransferase
UBR5	2.49E-04	1.40E-05	0.326	4.344537	1.418056	12554.34	ubiquitin protein ligase E3 component n-recognin 5
LRP2BP	2.49E-04	1.40E-05	0.564	4.343849	2.449149	859.13	LRP2 binding protein
RAB3C	2.49E-04	1.40E-05	0.625	-4.343892	-2.712973	77.56	RAB3C, member RAS oncogene family
MICAL3	2.50E-04	1.40E-05	0.411	4.343402	1.786625	5628.52	microtubule associated monooxygenase, calponin and LIM domain containing 3
HTRA3	2.51E-04	1.41E-05	0.572	-4.342275	-2.481833	508.87	HtrA serine peptidase 3
GCLM	2.52E-04	1.42E-05	0.412	-4.340676	-1.789355	460.24	glutamate-cysteine ligase modifier subunit
LRP2	2.52E-04	1.42E-05	0.603	-4.340622	-2.6166	2294.4	LDL receptor related protein 2
RNF139-DT	2.54E-04	1.43E-05	0.494	4.338987	2.142264	276.15	RNF139 divergent transcript
LOC105377929	2.54E-04	1.43E-05	0.914	4.338786	3.966488	163.56	uncharacterized LOC105377929
ANK3	2.54E-04	1.43E-05	0.656	-4.338559	-2.845062	1334.85	ankyrin 3
CFAP300	2.58E-04	1.46E-05	0.662	-4.334714	-2.868782	38.19	cilia and flagella associated protein 300
LINC01140	2.58E-04	1.46E-05	0.75	-4.334374	-3.250054	96.08	long intergenic non-protein coding RNA 1140
PGM2L1	2.62E-04	1.49E-05	0.414	-4.330818	-1.791189	613.38	phosphoglucomutase 2 like 1
IGHM	2.63E-04	1.49E-05	0.512	-4.330377	-2.216331	463.52	immunoglobulin heavy constant mu
ADGRA2	2.64E-04	1.50E-05	0.444	-4.329415	-1.920136	3486.01	adhesion G protein-coupled receptor A2
LOC112268182	2.64E-04	1.50E-05	0.586	4.329164	2.536992	121.85	uncharacterized LOC112268182
HAND2-AS1	2.64E-04	1.50E-05	1.064	-4.328936	-4.604432	55.99	HAND2 antisense RNA 1
SOSTDC1	2.64E-04	1.50E-05	1.007	-4.328522	-4.358947	513.71	sclerostin domain containing 1
SULF2	2.65E-04	1.51E-05	0.48	-4.32776	-2.07682	3083.14	sulfatase 2
SMG1P2	2.65E-04	1.51E-05	0.496	4.327137	2.145582	1593.22	SMG1 pseudogene 2
CLEC14A	2.66E-04	1.52E-05	0.554	-4.326256	-2.396465	526.02	C-type lectin domain containing 14A
FAM151A	2.67E-04	1.52E-05	0.672	-4.325544	-2.908561	105.97	family with sequence similarity 151 member A
CHDH	2.69E-04	1.54E-05	0.465	-4.323214	-2.01159	390.72	choline dehydrogenase
CD44-DT	2.71E-04	1.55E-05	0.666	4.321926	2.880469	38	CD44 divergent transcript
LOC105375530	2.71E-04	1.55E-05	0.506	4.321426	2.184735	134.05	uncharacterized LOC105375530
CLDN19	2.71E-04	1.56E-05	1.011	-4.320373	-4.368986	292.11	claudin 19
FNDC1	2.71E-04	1.56E-05	0.691	-4.320697	-2.985391	330.93	fibronectin type III domain containing 1
PAG1	2.71E-04	1.56E-05	0.486	4.320666	2.100397	7277.12	phosphoprotein membrane anchor with glycosphingolipid microdomains 1
NANOS1	2.71E-04	1.56E-05	0.512	4.320366	2.211056	674.42	nanos C2HC-type zinc finger 1
IGF2	2.71E-04	1.56E-05	0.764	-4.32051	-3.302252	1943.79	insulin like growth factor 2
CDO1	2.72E-04	1.56E-05	0.828	-4.319466	-3.5756	818.5	cysteine dioxygenase type 1
SNHG4	2.72E-04	1.56E-05	0.766	4.319412	3.309962	269.9	small nucleolar RNA host gene 4
LOC102723758	2.72E-04	1.56E-05	0.627	4.319373	2.706236	62.36	uncharacterized LOC102723758
HSP90AB4P	2.74E-04	1.58E-05	0.606	4.31752	2.616008	283.64	heat shock protein 90 alpha family class B member 4, pseudogene
LOC107983971	2.74E-04	1.58E-05	0.485	4.316919	2.093117	136.6
LOC105370689	2.74E-04	1.58E-05	0.767	4.316903	3.310064	32.23	uncharacterized LOC105370689
BEX1	2.76E-04	1.59E-05	1.022	-4.315726	-4.409412	40.48	brain expressed X-linked 1
LOC105369974	2.76E-04	1.59E-05	0.456	4.315287	1.967228	136.76	uncharacterized LOC105369974
TRNA	2.78E-04	1.61E-05	0.93	-4.313227	-4.01137	88.44	tRNA-Ala
SNORA9	2.80E-04	1.62E-05	0.532	4.3114	2.293225	37.52	small nucleolar RNA, H/ACA box 9
DNAH10	2.80E-04	1.62E-05	0.465	-4.311447	-2.00309	145.83	dynein axonemal heavy chain 10
LOC112268084	2.81E-04	1.63E-05	0.884	4.310985	3.808903	367.74
TNFRSF10C	2.84E-04	1.65E-05	0.538	-4.307992	-2.316759	72.96	TNF receptor superfamily member 10c
TBC1D30	2.86E-04	1.66E-05	0.57	-4.30657	-2.454617	227.75	TBC1 domain family member 30
SIX6	2.86E-04	1.66E-05	1.082	-4.306719	-4.659931	45.16	SIX homeobox 6
GALNT9	2.86E-04	1.66E-05	0.83	-4.306316	-3.572586	85.21	polypeptide N-acetylgalactosaminyltransferase 9
LOC105372143	2.87E-04	1.67E-05	0.589	4.305374	2.536764	296.04	uncharacterized LOC105372143
STAG3L1	2.89E-04	1.68E-05	0.411	4.303214	1.768902	637.84	stromal antigen 3-like 1 (pseudogene)
LOC107984212	2.92E-04	1.70E-05	0.837	4.300777	3.601327	36.35
ZNF204P	2.94E-04	1.71E-05	0.919	-4.299563	-3.9508	110.33	zinc finger protein 204, pseudogene
IL1B	2.95E-04	1.72E-05	0.49	-4.298467	-2.104238	70.69	interleukin 1 beta
NSUN5P2	2.96E-04	1.73E-05	0.462	4.297604	1.985211	471.97	NSUN5 pseudogene 2
PCDHAC2	2.98E-04	1.74E-05	0.789	-4.29569	-3.390068	172.33	protocadherin alpha subfamily C, 2
TNFRSF14	3.00E-04	1.75E-05	0.423	4.294393	1.817789	5508.28	TNF receptor superfamily member 14
KALRN	3.01E-04	1.76E-05	0.417	-4.293239	-1.789979	1035.11	kalirin RhoGEF kinase
TPPP3	3.01E-04	1.76E-05	0.626	-4.293379	-2.687723	94.83	tubulin polymerization promoting protein family member 3
CYYR1	3.01E-04	1.76E-05	0.515	-4.293024	-2.211531	513.49	cysteine and tyrosine rich 1
PID1	3.03E-04	1.78E-05	0.655	-4.290779	-2.812463	765.79	phosphotyrosine interaction domain containing 1
LOC105378604	3.04E-04	1.78E-05	0.748	-4.290372	-3.207137	187.69	uncharacterized LOC105378604
ZNF467	3.05E-04	1.79E-05	0.566	-4.289373	-2.428283	436.46	zinc finger protein 467
CTNNAL1	3.07E-04	1.80E-05	0.602	-4.287806	-2.579357	1439.16	catenin alpha like 1
LOC105370546	3.09E-04	1.82E-05	0.891	4.28631	3.818309	122.06	uncharacterized LOC105370546
FOXF2	3.09E-04	1.82E-05	0.651	-4.285936	-2.788361	797.23	forkhead box F2
INTS8	3.10E-04	1.83E-05	0.367	4.285191	1.573593	1666.44	integrator complex subunit 8
STEAP1	3.11E-04	1.83E-05	0.663	-4.284106	-2.841906	101.27	STEAP family member 1
ITPR1	3.14E-04	1.85E-05	0.441	-4.281771	-1.890257	3246.37	inositol 1,4,5-trisphosphate receptor type 1
MTBP	3.16E-04	1.87E-05	0.559	4.280406	2.392161	329.44	MDM2 binding protein
SPEG	3.16E-04	1.87E-05	0.543	-4.279754	-2.322006	458.16	striated muscle enriched protein kinase
CDR1	3.19E-04	1.89E-05	0.755	-4.277706	-3.229318	3842.18	cerebellar degeneration related 1
INMT	3.24E-04	1.92E-05	0.75	-4.274347	-3.205031	346.68	indolethylamine N-methyltransferase
IGKV2D-28	3.25E-04	1.93E-05	0.989	-4.273412	-4.226965	89.53	immunoglobulin kappa variable 2D-28
LOC107984313	3.26E-04	1.93E-05	0.623	4.272705	2.662606	192.29	uncharacterized LOC107984313
RORB	3.26E-04	1.94E-05	0.749	-4.272212	-3.198654	895.06	RAR related orphan receptor B
APOBEC3A	3.26E-04	1.94E-05	0.993	-4.271935	-4.240139	21.87	apolipoprotein B mRNA editing enzyme catalytic subunit 3A
FYB2	3.26E-04	1.94E-05	0.954	-4.271599	-4.0755	193.19	FYN binding protein 2
LOC105373608	3.27E-04	1.95E-05	0.408	4.270785	1.742485	103.74	uncharacterized LOC105373608
CHSY3	3.28E-04	1.95E-05	0.578	4.270474	2.468512	3291.21	chondroitin sulfate synthase 3
SYT12	3.28E-04	1.95E-05	0.87	-4.270151	-3.713048	36.36	synaptotagmin 12
FRMPD1	3.29E-04	1.96E-05	0.923	-4.269469	-3.938737	63.82	FERM and PDZ domain containing 1
LOC105370182	3.29E-04	1.97E-05	0.89	-4.268548	-3.798087	20.27	uncharacterized LOC105370182
S1PR5	3.29E-04	1.97E-05	0.655	-4.268695	-2.797443	38.44	sphingosine-1-phosphate receptor 5
KCNJ2-AS1	3.30E-04	1.97E-05	0.71	-4.267789	-3.028318	28.85	KCNJ2 antisense RNA 1
HTR2B	3.31E-04	1.98E-05	0.774	4.267133	3.302106	1387.03	5-hydroxytryptamine receptor 2B
LOC101929894	3.32E-04	1.99E-05	0.506	4.266518	2.160088	146.26	uncharacterized LOC101929894
ST6GALNAC6	3.33E-04	2.00E-05	0.413	-4.265275	-1.761849	1026.73	ST6 N-acetylgalactosaminide alpha-2,6-sialyltransferase 6
LOC105376340	3.35E-04	2.01E-05	0.668	4.263792	2.849126	134.43
BCL2	3.35E-04	2.01E-05	0.371	4.263869	1.580801	4303.02	BCL2 apoptosis regulator
ARSB	3.38E-04	2.03E-05	0.367	-4.261532	-1.563292	1357.65	arylsulfatase B
LOC105369403	3.38E-04	2.03E-05	0.776	4.261159	3.304888	226.78	uncharacterized LOC105369403
SOX7	3.39E-04	2.04E-05	0.509	-4.260875	-2.167404	173.14	SRY-box transcription factor 7
FST	3.40E-04	2.05E-05	0.787	-4.259774	-3.354556	306.82	follistatin
PLEKHH1	3.40E-04	2.05E-05	0.526	4.259579	2.239955	7708.84	pleckstrin homology, MyTH4 and FERM domain containing H1
STAM	3.41E-04	2.06E-05	0.507	4.258701	2.159921	2738.57	signal transducing adaptor molecule
ZNF587	3.42E-04	2.06E-05	0.276	4.258173	1.173946	2181.18	zinc finger protein 587
LOC107984865	3.43E-04	2.07E-05	0.512	4.256908	2.178604	150.79	uncharacterized LOC107984865
TWSG1	3.45E-04	2.08E-05	0.405	-4.255665	-1.724019	699.93	twisted gastrulation BMP signaling modulator 1
RTTN	3.45E-04	2.08E-05	0.682	4.255672	2.904073	10968.3	rotatin
CYP2S1	3.46E-04	2.09E-05	0.554	-4.254628	-2.355482	63.55	cytochrome P450 family 2 subfamily S member 1
NR2F2	3.51E-04	2.13E-05	0.428	-4.251332	-1.817917	1943.28	nuclear receptor subfamily 2 group F member 2
MYC	3.53E-04	2.14E-05	0.556	4.249959	2.364832	3043.64	MYC proto-oncogene, bHLH transcription factor
CHST2	3.60E-04	2.18E-05	0.586	-4.245191	-2.486878	393.07	carbohydrate sulfotransferase 2
RANBP17	3.60E-04	2.18E-05	0.493	4.245289	2.091258	1144.48	RAN binding protein 17
LOC107984079	3.61E-04	2.19E-05	1.079	-4.244558	-4.578899	181.13	uncharacterized LOC107984079
LINC02728	3.64E-04	2.21E-05	0.715	4.242654	3.035581	205.11	long intergenic non-protein coding RNA 2728
SLC27A6	3.64E-04	2.21E-05	0.998	-4.242253	-4.234047	69.58	solute carrier family 27 member 6
REC114	3.64E-04	2.21E-05	0.714	4.242161	3.02832	30.52	REC114 meiotic recombination protein
PCK1	3.64E-04	2.22E-05	1.251	-4.241703	-5.304853	99.93	phosphoenolpyruvate carboxykinase 1
CDC42P3	3.66E-04	2.23E-05	0.771	4.240733	3.268019	47.39	CDC42 pseudogene 3
CLEC3B	3.66E-04	2.23E-05	0.657	-4.240217	-2.78495	251.25	C-type lectin domain family 3 member B
TSPAN15	3.68E-04	2.25E-05	0.407	-4.238631	-1.725098	347.11	tetraspanin 15
LOC105376572	3.70E-04	2.26E-05	0.865	4.237443	3.665237	208.67	uncharacterized LOC105376572
LAMC2	3.74E-04	2.29E-05	0.896	-4.235013	-3.792759	65.77	laminin subunit gamma 2
PTPRJ	3.74E-04	2.29E-05	0.416	4.23456	1.760902	8537.71	protein tyrosine phosphatase receptor type J
WNT9B	3.78E-04	2.31E-05	0.792	-4.232261	-3.351798	72.13	Wnt family member 9B
MRRF	3.80E-04	2.33E-05	0.326	4.231085	1.379827	1124.43	mitochondrial ribosome recycling factor
MKX	3.81E-04	2.34E-05	0.852	-4.229829	-3.602836	82.57	mohawk homeobox
SEMA3G	3.82E-04	2.34E-05	0.625	-4.229241	-2.641356	345.31	semaphorin 3G
CCDC60	3.86E-04	2.37E-05	0.913	-4.226638	-3.859955	87.85	coiled-coil domain containing 60
TMPRSS13	3.89E-04	2.39E-05	0.986	4.224823	4.164764	370.36	transmembrane serine protease 13
FGF1	3.90E-04	2.40E-05	0.397	-4.224037	-1.674974	252.21	fibroblast growth factor 1
MFSD6	3.90E-04	2.40E-05	0.332	-4.223858	-1.401184	1003.66	major facilitator superfamily domain containing 6
LOC105370092	3.94E-04	2.43E-05	0.913	-4.221528	-3.852773	113.56	uncharacterized LOC105370092
COL1A2	3.94E-04	2.43E-05	0.609	-4.221162	-2.571084	27995.29	collagen type I alpha 2 chain
LOC105370752	3.95E-04	2.44E-05	0.642	4.220527	2.708573	2501.42	uncharacterized LOC105370752
LOC105371419	3.97E-04	2.45E-05	0.785	4.219405	3.313788	32.46
TGFB1	3.99E-04	2.46E-05	0.471	-4.218047	-1.984659	1253.42	transforming growth factor beta 1
STK32A	4.00E-04	2.47E-05	0.574	4.217306	2.41936	8847.82	serine/threonine kinase 32A
HECW2	4.00E-04	2.48E-05	0.483	-4.216681	-2.035658	197.36	HECT, C2 and WW domain containing E3 ubiquitin protein ligase 2
CLMP	4.00E-04	2.48E-05	0.597	-4.216746	-2.519249	886.11	CXADR like membrane protein
ALDH1A2	4.03E-04	2.50E-05	0.589	-4.21514	-2.484735	1069.42	aldehyde dehydrogenase 1 family member A2
LOC107986454	4.04E-04	2.50E-05	0.554	-4.214539	-2.336876	69.85	uncharacterized LOC107986454
LGI2	4.04E-04	2.51E-05	0.581	-4.214138	-2.448585	97.9	leucine rich repeat LGI family member 2
PRRX2	4.09E-04	2.54E-05	0.591	-4.211481	-2.490133	239.17	paired related homeobox 2
LOC107987300	4.09E-04	2.54E-05	0.755	-4.211165	-3.17736	28.04	uncharacterized LOC107987300
MAGI1	4.11E-04	2.56E-05	0.424	-4.209598	-1.784908	608.81	membrane associated guanylate kinase, WW and PDZ domain containing 1
PCDHB8	4.13E-04	2.57E-05	0.636	-4.208528	-2.67843	111.01	protocadherin beta 8
SLC48A1	4.16E-04	2.59E-05	0.326	-4.206675	-1.37248	983.58	solute carrier family 48 member 1
H19	4.18E-04	2.61E-05	0.562	-4.205266	-2.364775	214.17	H19 imprinted maternally expressed transcript
FHL2	4.19E-04	2.62E-05	0.602	-4.204578	-2.52973	2249.34	four and a half LIM domains 2
SH3BGRL2	4.22E-04	2.63E-05	0.675	-4.203092	-2.836006	537.7	SH3 domain binding glutamate rich protein like 2
BEX3	4.22E-04	2.64E-05	0.33	-4.202854	-1.38866	1154.59	brain expressed X-linked 3
LOC107984500	4.23E-04	2.65E-05	1.058	-4.201994	-4.443654	39.92	uncharacterized LOC107984500
SNORD94	4.24E-04	2.65E-05	0.633	4.201314	2.659961	59.2	small nucleolar RNA, C/D box 94
IGSF11-AS1	4.25E-04	2.66E-05	0.849	4.200732	3.568343	93.51	IGSF11 antisense RNA 1
IRAK2	4.26E-04	2.67E-05	0.368	-4.200266	-1.54745	179.16	interleukin 1 receptor associated kinase 2
RGS8	4.26E-04	2.67E-05	1.1	-4.199641	-4.619159	36.14	regulator of G protein signaling 8
CD36	4.27E-04	2.68E-05	0.565	-4.199404	-2.371674	398.63	CD36 molecule
RAD51B	4.28E-04	2.69E-05	0.435	4.198359	1.826055	940.44	RAD51 paralog B
LOC105370327	4.29E-04	2.69E-05	0.772	4.197923	3.240678	330.72	uncharacterized LOC105370327
LY6E-DT	4.31E-04	2.71E-05	0.729	4.196574	3.057975	137.34	LY6E divergent transcript
RNF113B	4.35E-04	2.74E-05	0.732	4.194258	3.068464	82.83	ring finger protein 113B
FIGN	4.36E-04	2.75E-05	0.577	4.193624	2.421325	1889.87	fidgetin, microtubule severing factor
ZIC4	4.38E-04	2.76E-05	1.206	-4.192437	-5.057147	86.09	Zic family member 4
LOC105376001	4.38E-04	2.76E-05	0.701	4.192315	2.938002	205.85	replaced by ID 79817
HBA1	4.41E-04	2.78E-05	0.844	-4.190781	-3.535091	1783.65	hemoglobin subunit alpha 1
S100A10	4.41E-04	2.79E-05	0.518	-4.190283	-2.171056	1467.08	S100 calcium binding protein A10
DSE	4.42E-04	2.80E-05	0.523	-4.189492	-2.191964	1775.89	dermatan sulfate epimerase
MYCT1	4.47E-04	2.83E-05	0.571	-4.187072	-2.389542	271.11	MYC target 1
LOC107984361	4.50E-04	2.85E-05	0.789	4.185311	3.3021	144.81	uncharacterized LOC107984361
PCARE	4.53E-04	2.87E-05	1.1	-4.183513	-4.601676	94.67	photoreceptor cilium actin regulator
VIT	4.56E-04	2.89E-05	0.889	-4.181642	-3.719112	112.14	vitrin
MIR1204	4.56E-04	2.89E-05	0.874	4.181577	3.653005	56.01	microRNA 1204
CEP295NL	4.56E-04	2.89E-05	0.548	4.181575	2.293441	329.04	CEP295 N-terminal like
OR7C1	4.60E-04	2.92E-05	0.581	4.179696	2.426626	286.19	olfactory receptor family 7 subfamily C member 1
PF4	4.64E-04	2.95E-05	1.228	-4.177158	-5.128223	16.96	platelet factor 4
ANXA1	4.64E-04	2.95E-05	0.54	-4.177282	-2.255754	1789.27	annexin A1
THSD4	4.67E-04	2.97E-05	0.843	-4.175758	-3.521246	1508.04	thrombospondin type 1 domain containing 4
TTC23L	4.72E-04	3.00E-05	0.782	4.173144	3.26199	244.8	tetratricopeptide repeat domain 23 like
PLEKHA5	4.72E-04	3.01E-05	0.559	4.172913	2.331997	5650.52	pleckstrin homology domain containing A5
TUBA4A	4.76E-04	3.04E-05	0.601	-4.170506	-2.508543	388.87	tubulin alpha 4a
CYGB	4.76E-04	3.04E-05	0.578	4.170369	2.409483	2715.49	cytoglobin
MAGEF1	4.82E-04	3.08E-05	0.32	-4.167633	-1.332152	390.07	MAGE family member F1
C2CD4B	4.87E-04	3.11E-05	1.03	-4.165035	-4.2894	16.67	C2 calcium dependent domain containing 4B
LOC112267944	4.88E-04	3.12E-05	0.687	4.164254	2.861583	86.74	uncharacterized LOC112267944
IGKV2-28	4.90E-04	3.14E-05	0.983	-4.163361	-4.094074	95.21	immunoglobulin kappa variable 2-28
LURAP1L-AS1	4.92E-04	3.15E-05	0.987	4.162269	4.110067	1046.85	LURAP1L antisense RNA 1
PIFO	4.93E-04	3.16E-05	0.881	-4.161769	-3.665945	76.48	primary cilia formation
NOTCH4	4.93E-04	3.16E-05	0.486	-4.161375	-2.02323	956.94	notch receptor 4
SOX8	4.95E-04	3.17E-05	0.485	4.160563	2.017413	378.34	SRY-box transcription factor 8
MOXD1	4.95E-04	3.18E-05	0.631	-4.160278	-2.626348	74.71	monooxygenase DBH like 1
FLNA	4.96E-04	3.19E-05	0.39	-4.159366	-1.622401	38039.43	filamin A
IFITM10	4.97E-04	3.20E-05	0.48	-4.159007	-1.996785	422.67	interferon induced transmembrane protein 10
TPTE2P1	4.98E-04	3.21E-05	0.82	4.158224	3.409672	168.94	TPTE2 pseudogene 1
LINC01285	4.99E-04	3.21E-05	0.71	4.157762	2.953051	36.53	long intergenic non-protein coding RNA 1285
RAB44	5.00E-04	3.23E-05	0.787	-4.156846	-3.271846	22.21	RAB44, member RAS oncogene family
SLC44A4	5.03E-04	3.25E-05	0.737	-4.155152	-3.062179	25.83	solute carrier family 44 member 4
FAM53B	5.03E-04	3.25E-05	0.442	4.155244	1.83477	7229.85	family with sequence similarity 53 member B
LGI3	5.04E-04	3.26E-05	0.55	4.154677	2.286897	2117.02	leucine rich repeat LGI family member 3
ZNF835	5.07E-04	3.28E-05	0.518	-4.153342	-2.152274	73.53	zinc finger protein 835
PENK	5.07E-04	3.28E-05	1.044	-4.153091	-4.335061	788.23	proenkephalin
ADAMTS3	5.11E-04	3.31E-05	0.511	-4.150962	-2.121301	109.1	ADAM metallopeptidase with thrombospondin type 1 motif 3
PKHD1	5.12E-04	3.32E-05	1.239	-4.150648	-5.142585	28.34	PKHD1 ciliary IPT domain containing fibrocystin/polyductin
MPC2	5.14E-04	3.33E-05	0.409	-4.149396	-1.695315	494.73	mitochondrial pyruvate carrier 2
ITGA6	5.20E-04	3.37E-05	0.624	-4.146627	-2.589278	2786.4	integrin subunit alpha 6
FAM106A	5.30E-04	3.44E-05	0.749	4.14221	3.104243	61.74	family with sequence similarity 106 member A
SFTPC	5.33E-04	3.47E-05	0.859	4.140283	3.55716	64.65	surfactant protein C
C1RL-AS1	5.33E-04	3.47E-05	0.451	-4.140125	-1.86656	364.96	C1RL antisense RNA 1
STXBP6	5.33E-04	3.47E-05	0.73	4.140411	3.023669	812.91	syntaxin binding protein 6
CD226	5.34E-04	3.48E-05	0.548	4.13966	2.269888	1138.35	CD226 molecule
TP63	5.36E-04	3.49E-05	0.866	-4.138778	-3.584214	75.41	tumor protein p63
SERTM2	5.38E-04	3.51E-05	1.872	-4.13778	-7.74386	83.95	serine rich and transmembrane domain containing 2
ZDHHC11	5.41E-04	3.53E-05	0.568	4.136311	2.347582	413.76	zinc finger DHHC-type containing 11
MATN1-AS1	5.44E-04	3.55E-05	0.59	4.134746	2.438645	56.21	MATN1 antisense RNA 1
RAB38	5.45E-04	3.56E-05	0.601	4.134294	2.482924	3823.66	RAB38, member RAS oncogene family
SNORD49A	5.45E-04	3.56E-05	0.533	4.13415	2.201478	83.2	small nucleolar RNA, C/D box 49A
TMEM117	5.45E-04	3.57E-05	0.529	4.133794	2.186116	1140.31	transmembrane protein 117
ESAM	5.48E-04	3.59E-05	0.596	-4.132434	-2.464313	681.16	endothelial cell adhesion molecule
RGS16	5.50E-04	3.60E-05	0.531	-4.131548	-2.192654	257.98	regulator of G protein signaling 16
PCDHB4	5.50E-04	3.60E-05	0.686	-4.13168	-2.834519	108.29	protocadherin beta 4
ATP6V0E2	5.50E-04	3.61E-05	0.632	-4.131176	-2.610415	1378.76	ATPase H+ transporting V0 subunit e2
HES6	5.59E-04	3.67E-05	0.6	4.12748	2.47797	412.78	hes family bHLH transcription factor 6
CYP4F24P	5.64E-04	3.71E-05	0.838	-4.125071	-3.45596	32.69	cytochrome P450 family 4 subfamily F member 24, pseudogene
CXCR1	5.66E-04	3.72E-05	0.839	-4.124293	-3.460788	46.58	C-X-C motif chemokine receptor 1
LCN12	5.68E-04	3.74E-05	0.628	-4.122972	-2.588137	30.44	lipocalin 12
LOC101929540	5.69E-04	3.75E-05	0.442	4.12261	1.821592	218.71	uncharacterized LOC101929540
LOC105372579	5.73E-04	3.77E-05	0.44	4.120986	1.812073	65.7	uncharacterized LOC105372579
LOC107984440	5.79E-04	3.82E-05	0.596	-4.11832	-2.456124	88.81	uncharacterized LOC107984440
LOC102724219	5.79E-04	3.82E-05	0.59	4.118086	2.431718	163.77	uncharacterized LOC102724219
LOC107986699	5.84E-04	3.85E-05	0.725	4.116105	2.986046	484.19	uncharacterized LOC107986699
ENOSF1	5.85E-04	3.86E-05	0.31	4.115496	1.274013	2767.5	enolase superfamily member 1
NTNG2	5.90E-04	3.90E-05	0.677	-4.113205	-2.783779	224.61	netrin G2
EXOC3L2	5.90E-04	3.90E-05	0.758	-4.113099	-3.117819	289.37	exocyst complex component 3 like 2
ZFAND1	5.91E-04	3.91E-05	0.33	4.112727	1.356454	895.14	zinc finger AN1-type containing 1
CDH13	5.94E-04	3.94E-05	0.578	-4.111066	-2.378018	247.31	cadherin 13
TSPAN8	5.97E-04	3.96E-05	1.099	-4.110072	-4.516474	62.86	tetraspanin 8
MAST4	6.01E-04	3.99E-05	0.455	-4.108197	-1.867226	1145.69	microtubule associated serine/threonine kinase family member 4
LOC112268057	6.01E-04	3.99E-05	0.856	4.108084	3.51498	384.6	uncharacterized LOC112268057
LOC105371480	6.02E-04	4.00E-05	0.559	4.107473	2.294662	814.98	uncharacterized LOC105371480
APCDD1L	6.02E-04	4.00E-05	0.81	-4.107334	-3.328227	227.31	APC down-regulated 1 like
SETD7	6.04E-04	4.02E-05	0.35	-4.106255	-1.437571	2718.58	SET domain containing 7, histone lysine methyltransferase
RDH10-AS1	6.05E-04	4.03E-05	0.471	-4.105626	-1.934559	205.88	RDH10 antisense RNA 1
PPP1R14A	6.05E-04	4.03E-05	0.669	-4.105593	-2.7453	48.4	protein phosphatase 1 regulatory inhibitor subunit 14A
BTG2	6.08E-04	4.05E-05	0.594	-4.104536	-2.437552	2058.27	BTG anti-proliferation factor 2
NRXN3	6.14E-04	4.09E-05	0.617	-4.102098	-2.531321	253.81	neurexin 3
ATP10A	6.20E-04	4.14E-05	0.623	4.099764	2.553279	1802.43	ATPase phospholipid transporting 10A (putative)
SAMD12	6.22E-04	4.15E-05	0.71	-4.098746	-2.908759	221.36	sterile alpha motif domain containing 12
MBP	6.23E-04	4.17E-05	0.346	4.098046	1.416958	6575.03	myelin basic protein
ANTXR1	6.25E-04	4.18E-05	0.532	-4.097406	-2.179944	6061.1	ANTXR cell adhesion molecule 1
LOC105373126	6.38E-04	4.27E-05	0.812	4.092218	3.321999	24.69	uncharacterized LOC105373126
SPACA1	6.46E-04	4.33E-05	1.529	4.089219	6.253077	336.23	sperm acrosome associated 1
SLC4A10	6.60E-04	4.43E-05	1.153	-4.08402	-4.710412	90.8	solute carrier family 4 member 10
ADAM33	6.60E-04	4.43E-05	0.586	-4.083847	-2.393537	263.56	ADAM metallopeptidase domain 33
TPST1	6.61E-04	4.44E-05	0.439	-4.083304	-1.790664	680.03	tyrosylprotein sulfotransferase 1
LOC105375957	6.62E-04	4.45E-05	0.432	4.082952	1.762968	191.97	uncharacterized LOC105375957
SLC7A5P2	6.65E-04	4.47E-05	0.46	4.081829	1.876049	3376.22	solute carrier family 7 member 5 pseudogene 2
AFAP1L2	6.66E-04	4.48E-05	0.451	-4.081206	-1.841517	443.05	actin filament associated protein 1 like 2
ESPN	6.73E-04	4.53E-05	0.707	-4.078784	-2.884012	148.66	espin
KCNE4	6.75E-04	4.55E-05	0.516	-4.077753	-2.10382	509.07	potassium voltage-gated channel subfamily E regulatory subunit 4
RASGRF2-AS1	6.79E-04	4.57E-05	0.723	-4.076394	-2.947906	54.52	RASGRF2 antisense RNA 1
PARD6B	6.81E-04	4.59E-05	0.522	-4.075351	-2.127145	250.65	par-6 family cell polarity regulator beta
SEC14L1P1	6.83E-04	4.61E-05	0.465	4.074545	1.893999	216.31	SEC14 like 1 pseudogene 1
HBB	6.90E-04	4.66E-05	0.866	-4.072036	-3.526294	3471.13	hemoglobin subunit beta
LINC00857	6.93E-04	4.68E-05	0.936	-4.070937	-3.810053	27.51	long intergenic non-protein coding RNA 857
CSPP1	6.96E-04	4.71E-05	0.476	4.069713	1.939201	1095.33	centrosome and spindle pole associated protein 1
PLAUR	6.98E-04	4.73E-05	0.618	-4.068763	-2.516323	568.3	plasminogen activator, urokinase receptor
NPIPB4	6.99E-04	4.73E-05	0.442	4.06839	1.797533	3184.55	nuclear pore complex interacting protein family member B4
HBA2	7.00E-04	4.74E-05	0.819	-4.067923	-3.331342	1618.89	hemoglobin subunit alpha 2
ECEL1	7.03E-04	4.77E-05	1.198	-4.06661	-4.873124	89.67	endothelin converting enzyme like 1
RXFP1	7.03E-04	4.77E-05	0.722	-4.066752	-2.936374	44.03	relaxin family peptide receptor 1
ZFHX4	7.03E-04	4.76E-05	0.605	-4.066919	-2.460936	1259.78	zinc finger homeobox 4
ANKRD61	7.08E-04	4.82E-05	0.517	4.0642	2.10176	128.38	ankyrin repeat domain 61
ST3GAL4	7.08E-04	4.82E-05	0.542	4.064418	2.202506	5103.37	ST3 beta-galactoside alpha-2,3-sialyltransferase 4
SORD	7.08E-04	4.82E-05	0.462	4.064271	1.876854	786.55	sorbitol dehydrogenase
KCNC3	7.08E-04	4.82E-05	0.405	-4.064252	-1.646247	135.64	potassium voltage-gated channel subfamily C member 3
SCN7A	7.09E-04	4.83E-05	0.947	-4.063796	-3.848334	564.48	sodium voltage-gated channel alpha subunit 7
MIR2467	7.09E-04	4.83E-05	0.687	4.06348	2.792795	42.01	microRNA 2467
ASAP1	7.10E-04	4.84E-05	0.424	4.063121	1.722434	6591.93	ArfGAP with SH3 domain, ankyrin repeat and PH domain 1
HMGXB3	7.11E-04	4.85E-05	0.314	4.062581	1.275916	4779.98	HMG-box containing 3
LOC102724951	7.12E-04	4.86E-05	0.566	4.062111	2.299787	195.13	uncharacterized LOC102724951
NAP1L3	7.13E-04	4.87E-05	0.613	-4.06159	-2.49109	157.87	nucleosome assembly protein 1 like 3
ENPP2	7.14E-04	4.88E-05	0.776	-4.061235	-3.151002	5341.18	ectonucleotide pyrophosphatase/phosphodiesterase 2
DIO3OS	7.14E-04	4.89E-05	1.004	-4.060874	-4.07779	92.85	DIO3 opposite strand upstream RNA
XPNPEP2	7.14E-04	4.89E-05	0.906	-4.060997	-3.679058	50.59	X-prolyl aminopeptidase 2
SPINT2	7.15E-04	4.90E-05	0.671	-4.060288	-2.724773	691.2	serine peptidase inhibitor, Kunitz type 2
SLC25A16	7.18E-04	4.93E-05	0.385	4.059089	1.562439	1223.71	solute carrier family 25 member 16
CNN3-DT	7.19E-04	4.94E-05	0.623	-4.058649	-2.529667	140.13	CNN3 divergent transcript
TPBG	7.20E-04	4.94E-05	0.537	-4.05838	-2.180129	406.97	trophoblast glycoprotein
TMEM132A	7.26E-04	4.99E-05	0.61	-4.056233	-2.475724	1479.32	transmembrane protein 132A
RGL1	7.26E-04	4.99E-05	0.514	-4.055904	-2.084096	2492.92	ral guanine nucleotide dissociation stimulator like 1
ITPKB-IT1	7.42E-04	5.11E-05	0.659	4.050765	2.671472	172.48	ITPKB intronic transcript 1
KANTR	7.44E-04	5.12E-05	0.322	4.049874	1.303267	579.4	KANTR integral membrane protein
FBN2	7.46E-04	5.15E-05	0.625	-4.048865	-2.528961	867.22	fibrillin 2
SMG1P3	7.46E-04	5.14E-05	0.496	4.048998	2.007919	13526.82	SMG1 pseudogene 3
MANSC1	7.50E-04	5.17E-05	0.578	-4.047604	-2.338431	253.18	MANSC domain containing 1
RGS20	7.52E-04	5.19E-05	0.831	4.046815	3.361076	1077.64	regulator of G protein signaling 20
PTTG3P	7.58E-04	5.24E-05	0.911	4.044744	3.684653	22.22	pituitary tumor-transforming 3, pseudogene
VLDLR	7.59E-04	5.24E-05	0.458	4.044463	1.852385	3091.92	very low density lipoprotein receptor
FOXL1	7.62E-04	5.27E-05	0.685	-4.043283	-2.770311	109.13	forkhead box L1
HIGD1A	7.70E-04	5.33E-05	0.42	-4.04057	-1.698855	966.27	HIG1 hypoxia inducible domain family member 1A
SFXN4	7.72E-04	5.35E-05	0.398	4.039945	1.60649	854.49	sideroflexin 4
SCART1	7.76E-04	5.38E-05	0.411	4.038498	1.658559	162.42	scavenger receptor family member expressed on T cells 1
ITGB3	7.76E-04	5.38E-05	0.584	-4.038518	-2.358673	636.65	integrin subunit beta 3
KIT	7.78E-04	5.40E-05	0.82	4.037647	3.310784	8868.23	KIT proto-oncogene, receptor tyrosine kinase
LOC112268133	7.79E-04	5.41E-05	0.64	4.037103	2.583822	671.82	uncharacterized LOC112268133
ATM	7.81E-04	5.43E-05	0.368	4.036398	1.484523	8248.86	ATM serine/threonine kinase
ADAM12	7.86E-04	5.47E-05	0.557	4.034703	2.245316	2235.18	ADAM metallopeptidase domain 12
MIR1206	7.88E-04	5.48E-05	1.063	4.034053	4.290045	60.96	microRNA 1206
SOX10	7.88E-04	5.49E-05	0.42	4.033862	1.694711	9092.21	SRY-box transcription factor 10
SFI1	7.98E-04	5.56E-05	0.545	4.030712	2.19756	1519.35	SFI1 centrin binding protein
PKP1	7.99E-04	5.57E-05	0.63	-4.030183	-2.537111	450.85	plakophilin 1
CXCR2	8.07E-04	5.63E-05	1.106	-4.027714	-4.455233	92.86	C-X-C motif chemokine receptor 2
LINC02604	8.08E-04	5.64E-05	0.579	4.027397	2.333145	231.03	long intergenic non-protein coding RNA 2604
CAPN3	8.10E-04	5.66E-05	0.653	4.026659	2.630413	5060.92	calpain 3
TPM1	8.12E-04	5.68E-05	0.412	-4.025915	-1.657731	2102.31	tropomyosin 1
TRIP10	8.16E-04	5.71E-05	0.388	-4.024557	-1.561117	939.01	thyroid hormone receptor interactor 10
CITED1	8.21E-04	5.74E-05	0.669	4.023058	2.689706	7191.33	Cbp/p300 interacting transactivator with Glu/Asp rich carboxy-terminal domain 1
ANGPT1	8.23E-04	5.76E-05	0.793	-4.022319	-3.190445	489.61	angiopoietin 1
SOAT2	8.23E-04	5.77E-05	0.923	-4.022016	-3.711832	22.66	sterol O-acyltransferase 2
FMO3	8.26E-04	5.80E-05	0.625	-4.020891	-2.511185	198.78	flavin containing dimethylaniline monoxygenase 3
ADAM9	8.26E-04	5.80E-05	0.351	-4.020867	-1.411284	2665.73	ADAM metallopeptidase domain 9
MIR22HG	8.26E-04	5.80E-05	0.352	-4.020775	-1.417263	568.87	MIR22 host gene
GBE1	8.36E-04	5.87E-05	0.351	-4.017893	-1.409068	1065.52	1,4-alpha-glucan branching enzyme 1
CHMP4C	8.37E-04	5.89E-05	0.632	-4.017349	-2.53862	37.79	charged multivesicular body protein 4C
LOC107987249	8.39E-04	5.91E-05	0.766	4.016527	3.078222	60.7
FFAR3	8.39E-04	5.90E-05	0.965	4.016592	3.877194	50.29	free fatty acid receptor 3
CPZ	8.39E-04	5.91E-05	0.968	-4.016349	-3.887279	241.57	carboxypeptidase Z
LOC107984298	8.39E-04	5.91E-05	0.704	4.016189	2.825404	23.9
SNX25	8.41E-04	5.94E-05	0.522	4.015337	2.097201	2217.61	sorting nexin 25
LOC107984360	8.41E-04	5.93E-05	0.62	-4.015399	-2.487617	114.17
ITGA10	8.42E-04	5.95E-05	0.507	-4.014982	-2.03637	312.75	integrin subunit alpha 10
PLIN1	8.43E-04	5.96E-05	0.766	-4.014489	-3.076928	44.32	perilipin 1
CTNND2	8.49E-04	6.01E-05	0.77	-4.012506	-3.088461	320.22	catenin delta 2
KRT7	8.50E-04	6.02E-05	1.125	-4.012167	-4.514998	97.39	keratin 7
SETDB2	8.50E-04	6.02E-05	0.517	4.012064	2.075097	1447.49	SET domain bifurcated histone lysine methyltransferase 2
EGOT	8.65E-04	6.13E-05	0.551	-4.00781	-2.209229	48.77	eosinophil granule ontogeny transcript
SLC16A9	8.65E-04	6.14E-05	0.916	-4.007458	-3.67012	174.29	solute carrier family 16 member 9
NPY1R	8.67E-04	6.15E-05	1.057	-4.006885	-4.237281	80.09	neuropeptide Y receptor Y1
LOC107985189	8.68E-04	6.17E-05	0.595	4.006324	2.383154	176.6	uncharacterized LOC107985189
ARHGAP28	8.69E-04	6.17E-05	0.463	-4.006098	-1.854782	220.83	Rho GTPase activating protein 28
EFS	8.73E-04	6.21E-05	0.738	-4.004805	-2.953778	597.88	embryonal Fyn-associated substrate
TMEM35A	8.73E-04	6.21E-05	0.967	-4.004569	-3.873285	30.04	transmembrane protein 35A
LOC101927486	8.75E-04	6.23E-05	0.895	-4.004054	-3.58467	24.64	uncharacterized LOC101927486
MIR3161	8.78E-04	6.25E-05	0.753	4.00299	3.014679	60.65	microRNA 3161
SFN	8.82E-04	6.29E-05	0.952	-4.001838	-3.811002	87.03	stratifin
SHANK1	8.83E-04	6.30E-05	0.685	-4.001407	-2.741131	111.01	SH3 and multiple ankyrin repeat domains 1
LOC112267916	8.88E-04	6.34E-05	1.033	3.999822	4.131857	1222.61
LOC105376535	8.93E-04	6.38E-05	0.559	3.998272	2.233484	172.34	uncharacterized LOC105376535
ALX1	8.93E-04	6.39E-05	0.604	3.998094	2.413822	462.67	ALX homeobox 1
NDUFAF6	8.97E-04	6.41E-05	0.413	3.997122	1.65099	833.06	NADH:ubiquinone oxidoreductase complex assembly factor 6
SLCO2A1	9.02E-04	6.45E-05	0.655	-3.995668	-2.617395	961.57	solute carrier organic anion transporter family member 2A1
CLN6	9.05E-04	6.48E-05	0.411	3.9947	1.642854	1537.53	CLN6 transmembrane ER protein
ADRA1A	9.06E-04	6.49E-05	0.808	-3.994154	-3.229139	99.38	adrenoceptor alpha 1A
CDK5R1	9.13E-04	6.55E-05	0.527	3.992242	2.103317	631.17	cyclin dependent kinase 5 regulatory subunit 1
LOC102724507	9.15E-04	6.56E-05	1.013	-3.99164	-4.042965	20.81	uncharacterized LOC102724507
LOC112267941	9.17E-04	6.58E-05	0.612	3.990966	2.440519	457.34
CSAD	9.21E-04	6.62E-05	0.293	3.989644	1.168954	919.81	cysteine sulfinic acid decarboxylase
HCN1	9.22E-04	6.63E-05	0.862	-3.989171	-3.437401	81.6	hyperpolarization activated cyclic nucleotide gated potassium channel 1
L3MBTL4	9.23E-04	6.64E-05	0.671	3.988773	2.675018	2569.65	L3MBTL histone methyl-lysine binding protein 4
TSPAN12	9.25E-04	6.65E-05	0.602	-3.98834	-2.400062	122.36	tetraspanin 12
SLC15A2	9.25E-04	6.66E-05	0.744	-3.988156	-2.966716	608.86	solute carrier family 15 member 2
SALL2	9.28E-04	6.69E-05	0.46	-3.987182	-1.833383	487.42	spalt like transcription factor 2
FTCD	9.34E-04	6.74E-05	0.723	3.98538	2.881153	37.79	formimidoyltransferase cyclodeaminase
ADAMTSL3	9.38E-04	6.77E-05	0.829	-3.984343	-3.303298	1459.85	ADAMTS like 3
CACNA2D3	9.42E-04	6.80E-05	0.756	-3.983217	-3.011885	103.36	calcium voltage-gated channel auxiliary subunit alpha2delta 3
ARMC9	9.48E-04	6.85E-05	0.503	3.981462	2.00188	4823.96	armadillo repeat containing 9
RP1L1	9.54E-04	6.90E-05	1.11	-3.979824	-4.417524	88.82	RP1 like 1
LOC107984871	9.54E-04	6.90E-05	0.91	-3.979705	-3.621477	21.22	uncharacterized LOC107984871
PABPC1	9.54E-04	6.91E-05	0.449	3.979404	1.785273	27780.64	poly(A) binding protein cytoplasmic 1
PKD2	9.55E-04	6.92E-05	0.518	3.979009	2.06244	4595.12	polycystin 2, transient receptor potential cation channel
FOXF1	9.55E-04	6.92E-05	0.55	-3.979093	-2.188488	38.43	forkhead box F1
SLC7A14	9.55E-04	6.93E-05	0.95	-3.978831	-3.780464	29.15	solute carrier family 7 member 14
PLK2	9.62E-04	6.98E-05	0.462	-3.976963	-1.837123	1220.48	polo like kinase 2
SCUBE2	9.67E-04	7.02E-05	0.743	-3.975478	-2.955415	466.79	signal peptide, CUB domain and EGF like domain containing 2
MTAP	9.68E-04	7.03E-05	0.356	3.975129	1.413653	1314.65	methylthioadenosine phosphorylase
MIR591	9.69E-04	7.05E-05	0.762	3.974744	3.02857	32.38	microRNA 591
SPRED3	9.75E-04	7.09E-05	0.61	-3.973248	-2.424668	97.94	sprouty related EVH1 domain containing 3
SELENOM	9.77E-04	7.11E-05	0.629	-3.972577	-2.49831	1927.51	selenoprotein M
LOC102724852	9.85E-04	7.17E-05	0.577	-3.970482	-2.29203	245.58	replaced by ID 100033819
MIR151A	9.85E-04	7.18E-05	0.809	3.970255	3.211897	30.23	microRNA 151a
LOC105376577	9.86E-04	7.19E-05	0.665	3.969851	2.639305	207.09	uncharacterized LOC105376577
LOC107984583	9.96E-04	7.27E-05	0.505	3.967277	2.004153	241.16
RBM12B-AS1	9.96E-04	7.27E-05	0.443	3.967109	1.758925	211.49	RBM12B antisense RNA 1
MGST1	9.97E-04	7.29E-05	0.437	-3.966675	-1.734971	471.74	microsomal glutathione S-transferase 1
CCL15-CCL14	9.98E-04	7.30E-05	1.053	-3.966452	-4.176104	76.81	CCL15-CCL14 readthrough (NMD candidate)
HPS4	1.00E-03	7.33E-05	0.416	3.965464	1.649114	4859.19	HPS4 biogenesis of lysosomal organelles complex 3 subunit 2
FAM239A	1.00E-03	7.32E-05	0.958	3.965507	3.799253	848.91	zinc finger protein 839 pseudogene
LINC00216	1.00E-03	7.34E-05	0.65	3.965035	2.577324	235.57	long intergenic non-protein coding RNA 216
FMN1	1.00E-03	7.34E-05	0.559	3.964948	2.215792	14899.8	formin 1
CLDN1	1.00E-03	7.36E-05	0.952	-3.96445	-3.772284	245.02	claudin 1
RFTN1	1.00E-03	7.36E-05	0.462	-3.964256	-1.829741	1322.29	raftlin, lipid raft linker 1
MAP1LC3C	1.01E-03	7.39E-05	0.78	-3.963275	-3.0911	46.57	microtubule associated protein 1 light chain 3 gamma
LINC01910	1.01E-03	7.45E-05	0.78	3.961563	3.090614	27.43	long intergenic non-protein coding RNA 1910
PCDH12	1.02E-03	7.52E-05	0.476	-3.959192	-1.886382	824.97	protocadherin 12
LOC105375211	1.02E-03	7.53E-05	0.699	3.958772	2.765378	115.2	uncharacterized LOC105375211
GAS8	1.04E-03	7.65E-05	0.341	3.955185	1.348902	570.82	growth arrest specific 8
SHISAL1	1.04E-03	7.65E-05	0.79	3.954979	3.125061	697.02	shisa like 1
LRP1	1.04E-03	7.70E-05	0.474	-3.95353	-1.87491	58241.94	LDL receptor related protein 1
PLEK2	1.05E-03	7.78E-05	0.501	3.9512	1.980775	200.6	pleckstrin 2
WNT5A	1.06E-03	7.85E-05	0.615	-3.948995	-2.427295	245.37	Wnt family member 5A
RFPL2	1.06E-03	7.86E-05	1.147	3.948561	4.529342	31.31	ret finger protein like 2
AFMID	1.07E-03	7.87E-05	0.38	3.94829	1.501388	511.27	arylformamidase
SGSM3-AS1	1.07E-03	7.88E-05	0.639	3.948073	2.523506	89.1	SGSM3 antisense RNA 1
DLG3	1.08E-03	7.95E-05	0.543	-3.945806	-2.14315	454.52	discs large MAGUK scaffold protein 3
FAM169A	1.08E-03	8.02E-05	0.517	-3.943843	-2.037959	242.01	family with sequence similarity 169 member A
USP2	1.09E-03	8.10E-05	0.52	-3.941466	-2.04795	290.94	ubiquitin specific peptidase 2
SNORA86	1.10E-03	8.14E-05	0.466	-3.940326	-1.837273	265.65	small nucleolar RNA, H/ACA box 86
EVA1B	1.10E-03	8.14E-05	0.336	3.940107	1.322795	1089.07	eva-1 homolog B
ADGRL3	1.10E-03	8.19E-05	0.599	-3.938858	-2.359808	166.36	adhesion G protein-coupled receptor L3
NDRG4	1.10E-03	8.18E-05	0.532	-3.938921	-2.094123	310.78	NDRG family member 4
LOC101927557	1.10E-03	8.19E-05	0.67	3.938647	2.637689	57.71	uncharacterized LOC101927557
PYCR3	1.10E-03	8.21E-05	0.553	3.938243	2.177811	516.84	pyrroline-5-carboxylate reductase 3
SERTAD4	1.11E-03	8.23E-05	0.416	-3.937699	-1.639356	120.99	SERTA domain containing 4
LOC105372639	1.11E-03	8.23E-05	0.75	-3.937481	-2.954202	130.49	uncharacterized LOC105372639
NAV2-AS4	1.11E-03	8.29E-05	0.97	-3.935976	-3.816958	40.7	NAV2 antisense RNA 4
MAML3	1.11E-03	8.30E-05	0.552	3.935492	2.171927	1482.04	mastermind like transcriptional coactivator 3
SYT9-AS1	1.11E-03	8.31E-05	0.702	3.935243	2.76259	310.61	SYT9 antisense RNA 1
DACH1	1.11E-03	8.31E-05	0.743	-3.935242	-2.922076	393.23	dachshund family transcription factor 1
LOC105374709	1.13E-03	8.42E-05	0.756	-3.931985	-2.972318	40.93	uncharacterized LOC105374709
MIR326	1.13E-03	8.46E-05	0.904	3.930989	3.55368	15.11	microRNA 326
SNAP91	1.14E-03	8.54E-05	0.888	-3.928711	-3.489914	81.18	synaptosome associated protein 91
WNT9A	1.14E-03	8.55E-05	0.851	-3.928332	-3.342064	73.92	Wnt family member 9A
NOX5	1.15E-03	8.58E-05	0.961	3.927636	3.776327	602.19	NADPH oxidase 5
RBM24	1.15E-03	8.63E-05	0.738	-3.926162	-2.8978	62.28	RNA binding motif protein 24
LOC102724615	1.15E-03	8.65E-05	0.433	3.925538	1.701083	153.25
FAM181B	1.15E-03	8.66E-05	0.792	-3.925332	-3.108165	64.65	family with sequence similarity 181 member B
LOC105378536	1.17E-03	8.75E-05	1.031	-3.923001	-4.046111	126.85	uncharacterized LOC105378536
ZNF280B	1.17E-03	8.75E-05	0.497	3.922762	1.949173	728.01	zinc finger protein 280B
ANKRD36	1.17E-03	8.79E-05	0.595	3.921787	2.33408	4145.9	ankyrin repeat domain 36
ATP1A2	1.17E-03	8.81E-05	0.879	-3.921192	-3.446657	2773.42	ATPase Na+/K+ transporting subunit alpha 2
CALCRL	1.18E-03	8.86E-05	0.573	-3.919851	-2.244661	732.17	calcitonin receptor like receptor
TJP3	1.18E-03	8.86E-05	0.657	-3.919832	-2.576133	59.41	tight junction protein 3
DDB2	1.19E-03	8.95E-05	0.283	3.917373	1.110457	888.95	damage specific DNA binding protein 2
IGHV3-21	1.19E-03	8.95E-05	0.918	-3.917489	-3.597902	52.9	immunoglobulin heavy variable 3-21
MICAL1	1.20E-03	9.07E-05	0.35	3.914283	1.369025	2358.92	microtubule associated monooxygenase, calponin and LIM domain containing 1
GPX3	1.22E-03	9.18E-05	0.667	-3.911427	-2.609847	19850.3	glutathione peroxidase 3
TMEM72	1.22E-03	9.24E-05	0.787	-3.909826	-3.078685	271.52	transmembrane protein 72
SRPX2	1.22E-03	9.24E-05	0.626	-3.909807	-2.447022	252.15	sushi repeat containing protein X-linked 2
HES1	1.23E-03	9.29E-05	0.554	-3.908543	-2.163844	353.47	hes family bHLH transcription factor 1
NDNF	1.23E-03	9.32E-05	0.912	-3.907586	-3.564097	1796.36	neuron derived neurotrophic factor
LINC01355	1.23E-03	9.33E-05	0.602	3.90738	2.350535	368.45	long intergenic non-protein coding RNA 1355
GLP2R	1.25E-03	9.46E-05	1.187	-3.904127	-4.6324	24.48	glucagon like peptide 2 receptor
ARID5B	1.25E-03	9.48E-05	0.44	3.903619	1.716529	9932.42	AT-rich interaction domain 5B
LOC105373428	1.25E-03	9.49E-05	0.629	-3.903386	-2.454847	66.24	uncharacterized LOC105373428
FGF9	1.26E-03	9.53E-05	1.686	3.902372	6.578652	487.08	fibroblast growth factor 9
PCDH15	1.26E-03	9.53E-05	1.081	-3.902133	-4.219851	78.05	protocadherin related 15
SPARC	1.26E-03	9.56E-05	0.411	-3.901384	-1.605043	17447.77	secreted protein acidic and cysteine rich
EXOC3	1.27E-03	9.68E-05	0.41	3.898369	1.599487	3363.2	exocyst complex component 3
ZNF7	1.28E-03	9.70E-05	0.369	3.898025	1.437232	988.19	zinc finger protein 7
ZFYVE26	1.28E-03	9.75E-05	0.259	3.89685	1.011227	5464.51	zinc finger FYVE-type containing 26
LOC101927692	1.28E-03	9.77E-05	1.153	-3.896356	-4.493796	18.38	uncharacterized LOC101927692
SMG1P1	1.28E-03	9.77E-05	0.503	3.896192	1.961511	9765.74	SMG1 pseudogene 1
SNORD1A	1.28E-03	9.79E-05	0.962	3.895765	3.747054	38.21	small nucleolar RNA, C/D box 1A
FAM110C	1.29E-03	9.80E-05	0.693	-3.895382	-2.699175	129.69	family with sequence similarity 110 member C
IGHV3-43	1.29E-03	9.88E-05	1.051	-3.893609	-4.093891	21.31	immunoglobulin heavy variable 3-43
HHIP-AS1	1.30E-03	9.94E-05	1.01	-3.892041	-3.929675	37.1	HHIP antisense RNA 1
MACROD1	1.31E-03	1.00E-04	0.353	3.890425	1.374016	518.87	mono-ADP ribosylhydrolase 1
LOC107986569	1.31E-03	1.00E-04	0.829	-3.889868	-3.225767	33.92
SV2B	1.31E-03	1.00E-04	0.454	-3.889717	-1.767741	392.31	synaptic vesicle glycoprotein 2B
ANGPTL7	1.32E-03	1.01E-04	0.581	-3.888387	-2.258928	479.38	angiopoietin like 7
RGS5	1.32E-03	1.01E-04	0.563	-3.888488	-2.190887	8297.72	regulator of G protein signaling 5
URB1	1.32E-03	1.01E-04	0.416	3.887532	1.616854	4496.42	URB1 ribosome biogenesis homolog
TWIST1	1.33E-03	1.02E-04	0.657	-3.886725	-2.554432	62.91	twist family bHLH transcription factor 1
COL9A1	1.33E-03	1.02E-04	1.013	-3.886576	-3.937411	536.85	collagen type IX alpha 1 chain
CD163	1.33E-03	1.02E-04	0.721	-3.885502	-2.801866	6906.29	CD163 molecule
DBF4B	1.33E-03	1.02E-04	0.475	3.884903	1.846014	531.91	DBF4 zinc finger B
LINC01569	1.34E-03	1.03E-04	0.443	3.8831	1.721596	111.62	long intergenic non-protein coding RNA 1569
C12orf75	1.34E-03	1.03E-04	0.557	-3.882557	-2.164065	60.28	chromosome 12 open reading frame 75
RCVRN	1.36E-03	1.04E-04	1.666	-3.880393	-6.46388	158.99	recoverin
LOC105373973	1.37E-03	1.05E-04	0.711	3.878105	2.758133	121.9	uncharacterized LOC105373973
ZBTB10	1.37E-03	1.05E-04	0.446	3.877983	1.72767	3303.46	zinc finger and BTB domain containing 10
LUC7L3	1.37E-03	1.05E-04	0.429	3.877887	1.662699	2625.03	LUC7 like 3 pre-mRNA splicing factor
ZNF517	1.37E-03	1.06E-04	0.498	3.877354	1.929852	558.14	zinc finger protein 517
IGHV3-11	1.38E-03	1.06E-04	0.996	-3.875799	-3.858721	33.69	immunoglobulin heavy variable 3-11
PP7080	1.38E-03	1.07E-04	0.485	3.87475	1.877504	363.49	uncharacterized LOC25845
FRMPD3	1.39E-03	1.07E-04	0.807	-3.87318	-3.126336	274.49	FERM and PDZ domain containing 3
PCBP3	1.39E-03	1.08E-04	0.559	-3.872662	-2.165268	218.75	poly(rC) binding protein 3
TENM4	1.40E-03	1.08E-04	0.631	-3.87153	-2.444117	1225.39	teneurin transmembrane protein 4
STEAP3-AS1	1.40E-03	1.09E-04	0.664	-3.870345	-2.568749	155.57	STEAP3 antisense RNA 1
PLLP	1.40E-03	1.09E-04	0.622	-3.870119	-2.40869	199.46	plasmolipin
VPS13B	1.41E-03	1.09E-04	0.357	3.869509	1.38223	6065.05	vacuolar protein sorting 13 homolog B
RNFT1	1.41E-03	1.09E-04	0.359	3.869326	1.388163	349.65	ring finger protein, transmembrane 1
MIR100HG	1.42E-03	1.10E-04	0.749	-3.867769	-2.895389	1281.06	mir-100-let-7a-2-mir-125b-1 cluster host gene
ARL3	1.42E-03	1.10E-04	0.394	-3.867181	-1.524994	334.68	ADP ribosylation factor like GTPase 3
NOPCHAP1	1.42E-03	1.10E-04	0.404	3.866701	1.561702	1289.16	NOP protein chaperone 1
LOC105372217	1.42E-03	1.10E-04	0.51	3.86675	1.971657	59.4	uncharacterized LOC105372217
ANKRD65	1.42E-03	1.11E-04	0.778	-3.866161	-3.008278	85.86	ankyrin repeat domain 65
H2BC3	1.42E-03	1.11E-04	0.558	-3.865782	-2.156536	42.55	H2B clustered histone 3
MST1R	1.43E-03	1.11E-04	0.654	-3.86516	-2.52706	131.13	macrophage stimulating 1 receptor
PITRM1-AS1	1.43E-03	1.11E-04	0.322	3.864903	1.242659	542.01	PITRM1 antisense RNA 1
SPTBN4	1.43E-03	1.11E-04	0.537	-3.864348	-2.074947	222.15	spectrin beta, non-erythrocytic 4
ADORA2B	1.43E-03	1.12E-04	0.651	-3.863872	-2.515225	411.76	adenosine A2b receptor
LOC102723675	1.43E-03	1.12E-04	0.591	-3.863509	-2.284275	76.88	uncharacterized LOC102723675
RASL11B	1.44E-03	1.12E-04	0.702	-3.862712	-2.71126	109.88	RAS like family 11 member B
TSL	1.44E-03	1.12E-04	0.685	3.862101	2.645634	181.06	testis-expressed, seven-twelve, leukemia
IGLV1-47	1.45E-03	1.13E-04	0.996	-3.860675	-3.845551	30.3	immunoglobulin lambda variable 1-47
SLC6A17-AS1	1.45E-03	1.13E-04	0.825	3.85998	3.183449	551.98	SLC6A17 antisense RNA 1
SYNPO	1.45E-03	1.13E-04	0.474	-3.859765	-1.829122	4385.04	synaptopodin
EMX2	1.45E-03	1.13E-04	0.841	-3.859837	-3.244489	70.1	empty spiracles homeobox 2
FNBP4	1.45E-03	1.14E-04	0.385	3.859592	1.485271	3317.94	formin binding protein 4
KRT17	1.45E-03	1.14E-04	1.207	-3.859486	-4.658287	35.55	keratin 17
HIP1R	1.46E-03	1.15E-04	0.333	3.857284	1.282816	1099.93	huntingtin interacting protein 1 related
MFAP3L	1.47E-03	1.15E-04	0.645	-3.856301	-2.487946	3014.02	microfibril associated protein 3 like
LOC102723360	1.47E-03	1.15E-04	0.599	3.856112	2.310357	165.17	uncharacterized LOC102723360
ST14	1.47E-03	1.16E-04	0.555	-3.854811	-2.139334	260.66	ST14 transmembrane serine protease matriptase
IGSF21	1.48E-03	1.16E-04	0.788	-3.853525	-3.03541	74.32	immunoglobin superfamily member 21
HIF1A-AS1	1.49E-03	1.17E-04	0.484	-3.852291	-1.864286	166.76	HIF1A antisense RNA 1
MIR6811	1.49E-03	1.17E-04	0.711	3.852058	2.739387	22.7	microRNA 6811
COL6A3	1.49E-03	1.18E-04	0.679	-3.851246	-2.615043	3800.28	collagen type VI alpha 3 chain
CISD1	1.49E-03	1.17E-04	0.375	-3.85137	-1.445114	245.04	CDGSH iron sulfur domain 1
LTBP1	1.49E-03	1.18E-04	0.553	-3.850682	-2.12971	1632.31	latent transforming growth factor beta binding protein 1
AMZ2	1.49E-03	1.18E-04	0.381	3.850407	1.466874	1881.5	archaelysin family metallopeptidase 2
LOC105371125	1.51E-03	1.19E-04	0.941	3.847782	3.620971	122.02	uncharacterized LOC105371125
TLCD4	1.51E-03	1.19E-04	0.861	-3.847339	-3.312303	770.79	TLC domain containing 4
ARHGAP26	1.52E-03	1.20E-04	0.373	-3.84649	-1.432873	1227.22	Rho GTPase activating protein 26
POM121L9P	1.52E-03	1.20E-04	0.552	-3.84627	-2.123545	117.13	POM121 transmembrane nucleoporin like 9, pseudogene
STARD13	1.54E-03	1.22E-04	0.406	-3.842718	-1.56003	1462.57	StAR related lipid transfer domain containing 13
PEBP4	1.55E-03	1.23E-04	1.108	-3.840405	-4.256359	115.35	phosphatidylethanolamine binding protein 4
STRADB	1.56E-03	1.24E-04	0.388	3.839002	1.488506	1586.18	STE20 related adaptor beta
RB1CC1	1.56E-03	1.24E-04	0.344	3.839055	1.321038	2815.04	RB1 inducible coiled-coil 1
CFHR1	1.56E-03	1.24E-04	0.928	-3.838085	-3.56176	26.75	complement factor H related 1
PDCD6P1	1.57E-03	1.25E-04	0.335	3.83629	1.284051	265.88	PDCD6 pseudogene 1
STARD8	1.57E-03	1.25E-04	0.454	-3.836396	-1.740372	1073.73	StAR related lipid transfer domain containing 8
RHEX	1.58E-03	1.26E-04	0.809	-3.835041	-3.100945	39.79	regulator of hemoglobinization and erythroid cell expansion
LOC107984344	1.58E-03	1.26E-04	0.597	3.83431	2.289645	95.83
HLF	1.59E-03	1.27E-04	0.743	-3.832404	-2.848545	510.88	HLF transcription factor, PAR bZIP family member
LOC105376222	1.60E-03	1.27E-04	0.8	3.831335	3.066922	52.51	uncharacterized LOC105376222
ASAP1-IT1	1.61E-03	1.28E-04	0.478	3.830007	1.829445	246.29	ASAP1 intronic transcript 1
PRICKLE2	1.62E-03	1.29E-04	0.467	-3.828903	-1.786633	1080.42	prickle planar cell polarity protein 2
LINC02691	1.62E-03	1.29E-04	0.697	3.827794	2.666336	215.52	long intergenic non-protein coding RNA 2691
LONP2	1.62E-03	1.29E-04	0.421	3.827573	1.61329	12281.71	lon peptidase 2, peroxisomal
ASB9P1	1.63E-03	1.30E-04	0.705	3.826779	2.698473	28.44	ankyrin repeat and SOCS box containing 9 pseudogene 1
RAB3IP	1.63E-03	1.30E-04	0.702	-3.826507	-2.687371	766.43	RAB3A interacting protein
FAR2	1.63E-03	1.30E-04	0.564	3.825712	2.156362	1324.99	fatty acyl-CoA reductase 2
UBL5	1.63E-03	1.30E-04	0.395	-3.825547	-1.512007	368.01	ubiquitin like 5
PLPP2	1.64E-03	1.31E-04	0.596	3.824661	2.279481	680.45	phospholipid phosphatase 2
LOC107986253	1.64E-03	1.31E-04	0.575	3.82442	2.197954	59.23
PLEKHB1	1.64E-03	1.31E-04	0.775	-3.824087	-2.963487	3660.7	pleckstrin homology domain containing B1
BNC2	1.64E-03	1.31E-04	0.446	3.82393	1.704926	5011.13	basonuclin 2
PHLPP2	1.65E-03	1.33E-04	0.585	-3.821599	-2.236838	961.66	PH domain and leucine rich repeat protein phosphatase 2
LOC105377712	1.68E-03	1.34E-04	0.954	-3.818176	-3.642029	44.91	uncharacterized LOC105377712
RBMS3-AS3	1.68E-03	1.35E-04	1.284	-3.817619	-4.903426	16.08	RBMS3 antisense RNA 3
JDP2	1.68E-03	1.35E-04	0.356	-3.817543	-1.359619	655.2	Jun dimerization protein 2
ITGA2	1.69E-03	1.36E-04	0.531	-3.816147	-2.026987	374.21	integrin subunit alpha 2
ACTC1	1.69E-03	1.36E-04	0.983	-3.815599	-3.750885	69.69	actin alpha cardiac muscle 1
RUNX2	1.69E-03	1.36E-04	0.55	-3.815203	-2.099168	334.98	RUNX family transcription factor 2
LPAR1	1.70E-03	1.37E-04	0.692	-3.814041	-2.637471	602.66	lysophosphatidic acid receptor 1
LAMP5	1.70E-03	1.37E-04	0.697	-3.813657	-2.658823	82.29	lysosomal associated membrane protein family member 5
SLC24A3	1.73E-03	1.39E-04	0.733	-3.8098	-2.792931	326.51	solute carrier family 24 member 3
DUOXA1	1.73E-03	1.39E-04	0.768	-3.809278	-2.925557	27.61	dual oxidase maturation factor 1
CD44	1.74E-03	1.40E-04	0.449	3.807427	1.707735	32358.34	CD44 molecule (Indian blood group)
MIR17HG	1.74E-03	1.40E-04	0.592	3.807504	2.254741	207.1	miR-17-92a-1 cluster host gene
EIF1B	1.74E-03	1.41E-04	0.372	-3.806493	-1.415243	463.88	eukaryotic translation initiation factor 1B
LOC105375713	1.75E-03	1.41E-04	0.718	3.806045	2.73263	69.24	uncharacterized LOC105375713
SIX4	1.75E-03	1.41E-04	0.466	-3.805847	-1.772384	99.2	SIX homeobox 4
TMEM221	1.75E-03	1.41E-04	0.795	-3.805902	-3.027526	37.47	transmembrane protein 221
HS3ST1	1.75E-03	1.42E-04	0.481	-3.80551	-1.832209	162.49	heparan sulfate-glucosamine 3-sulfotransferase 1
PLB1	1.75E-03	1.42E-04	0.542	-3.804712	-2.063471	289.08	phospholipase B1
LOC102724857	1.76E-03	1.43E-04	0.592	3.803283	2.252991	180.15
GPR162	1.76E-03	1.43E-04	0.592	-3.803051	-2.252177	256.18	G protein-coupled receptor 162
RGS9	1.77E-03	1.43E-04	0.746	-3.8024	-2.837667	128.89	regulator of G protein signaling 9
IGKV3-11	1.77E-03	1.44E-04	0.742	-3.801941	-2.82132	55.44	immunoglobulin kappa variable 3-11
BTG1	1.78E-03	1.45E-04	0.441	-3.80006	-1.676165	2191.31	BTG anti-proliferation factor 1
LUCAT1	1.79E-03	1.46E-04	0.918	-3.79807	-3.485898	60.1	lung cancer associated transcript 1
FLRT2-AS1	1.81E-03	1.47E-04	0.912	-3.796101	-3.460553	66.7	FLRT2 antisense RNA 1
FAM78B	1.81E-03	1.48E-04	0.614	-3.795216	-2.328545	378.42	family with sequence similarity 78 member B
SOS1	1.82E-03	1.49E-04	0.616	3.79346	2.337156	8389.58	SOS Ras/Rac guanine nucleotide exchange factor 1
CSRP1-AS1	1.83E-03	1.49E-04	0.349	3.792909	1.322376	332.97	CSRP1 antisense RNA 1
IRS2	1.83E-03	1.49E-04	0.336	3.792714	1.275283	3967.09	insulin receptor substrate 2
BNC2-AS1	1.84E-03	1.50E-04	0.741	3.791109	2.809143	234.09	BNC2 antisense RNA 1
ABCG4	1.84E-03	1.50E-04	0.76	-3.791168	-2.881716	50.95	ATP binding cassette subfamily G member 4
WBP2NL	1.84E-03	1.50E-04	0.465	3.791245	1.761246	823.57	WBP2 N-terminal like
LOC389906	1.84E-03	1.51E-04	0.669	3.790184	2.537397	718.75	zinc finger protein 839 pseudogene
LOC107987401	1.84E-03	1.51E-04	0.557	3.79022	2.109839	228.86	uncharacterized LOC107987401
LOC105375208	1.84E-03	1.51E-04	0.848	3.789916	3.213594	73.73	uncharacterized LOC105375208
MYEOV	1.85E-03	1.51E-04	1.062	3.788867	4.025071	190.13	myeloma overexpressed
IGHA2	1.87E-03	1.53E-04	0.916	-3.785643	-3.467324	776.09	immunoglobulin heavy constant alpha 2 (A2m marker)
TNFRSF14-AS1	1.88E-03	1.54E-04	0.492	3.7848	1.861983	1334.59	TNFRSF14 antisense RNA 1
SERPING1	1.88E-03	1.54E-04	0.648	-3.784513	-2.453759	11897.79	serpin family G member 1
CCSER1	1.88E-03	1.54E-04	0.939	3.783906	3.55323	2695.38	coiled-coil serine rich protein 1
DSEL	1.89E-03	1.55E-04	0.552	-3.783264	-2.086912	377.52	dermatan sulfate epimerase like
ZNF485	1.89E-03	1.55E-04	0.465	3.782967	1.757827	156.36	zinc finger protein 485
LOC105375433	1.89E-03	1.56E-04	0.528	3.782053	1.997314	69.35	uncharacterized LOC105375433
LMX1B	1.90E-03	1.56E-04	0.617	-3.780652	-2.331846	508.67	LIM homeobox transcription factor 1 beta
F13A1	1.92E-03	1.58E-04	0.85	-3.778893	-3.211513	6815	coagulation factor XIII A chain
LOC105379854	1.92E-03	1.58E-04	0.953	3.777949	3.599646	55.08	uncharacterized LOC105379854
CCL19	1.92E-03	1.58E-04	0.951	-3.777542	-3.591113	154.01	C-C motif chemokine ligand 19
CKB	1.93E-03	1.59E-04	0.616	-3.777115	-2.325661	875.61	creatine kinase B
LOC107984347	1.97E-03	1.62E-04	0.338	3.771707	1.273861	509.42	replaced by ID 121233926
SBSPON	1.98E-03	1.64E-04	0.665	-3.769561	-2.504881	656.92	somatomedin B and thrombospondin type 1 domain containing
LINC02603	1.98E-03	1.63E-04	0.406	3.769667	1.53184	349.02	long intergenic non-protein coding RNA 2603
HTR2A	1.98E-03	1.64E-04	1.161	-3.769487	-4.376406	108.98	5-hydroxytryptamine receptor 2A
SMTN	1.98E-03	1.64E-04	0.463	-3.769307	-1.745763	1118.11	smoothelin
LOC107984770	1.98E-03	1.64E-04	0.82	3.768977	3.089841	103.1	uncharacterized LOC107984770
SLC39A4	1.99E-03	1.64E-04	0.736	3.768457	2.772327	459.41	solute carrier family 39 member 4
TRIT1	2.01E-03	1.66E-04	0.424	3.765133	1.596079	837.27	tRNA isopentenyltransferase 1
ABI3BP	2.01E-03	1.66E-04	0.812	-3.765295	-3.056859	2445.29	ABI family member 3 binding protein
LOC101928146	2.01E-03	1.67E-04	0.756	3.764821	2.845276	25.72	uncharacterized LOC101928146
LOC105375818	2.01E-03	1.67E-04	0.586	3.765002	2.204567	117.41	uncharacterized LOC105375818
CNTN1	2.01E-03	1.67E-04	0.957	-3.764845	-3.601736	1229.16	contactin 1
IFT88	2.01E-03	1.66E-04	0.413	3.765445	1.556306	888.18	intraflagellar transport 88
CCM2L	2.01E-03	1.66E-04	0.643	-3.765362	-2.420176	161.1	CCM2 like scaffold protein
EPB41L4B	2.01E-03	1.67E-04	0.601	-3.764344	-2.260864	227.33	erythrocyte membrane protein band 4.1 like 4B
LOC107985658	2.01E-03	1.67E-04	0.616	3.763684	2.31967	33.66
PLEKHA6	2.03E-03	1.69E-04	0.832	-3.761861	-3.131437	1195.62	pleckstrin homology domain containing A6
TNFSF10	2.03E-03	1.69E-04	0.661	-3.761464	-2.487389	610.41	TNF superfamily member 10
LOC100507156	2.03E-03	1.69E-04	0.497	-3.760992	-1.870968	81.85	uncharacterized LOC100507156
TYSND1	2.03E-03	1.70E-04	0.456	3.760563	1.713943	1190.06	trypsin like peroxisomal matrix peptidase 1
GRK5	2.04E-03	1.70E-04	0.415	-3.759809	-1.5606	658.35	G protein-coupled receptor kinase 5
TRAPPC9	2.04E-03	1.70E-04	0.358	3.759589	1.344318	3287.89	trafficking protein particle complex subunit 9
LOC107985467	2.05E-03	1.71E-04	0.761	3.758091	2.861353	597.72	uncharacterized LOC107985467
OTX2-AS1	2.05E-03	1.71E-04	1.116	-3.757751	-4.195368	141.47	OTX2 antisense RNA 1 (head to head)
GAL3ST3	2.05E-03	1.72E-04	1.013	-3.757497	-3.806736	50.34	galactose-3-O-sulfotransferase 3
B4GALT5	2.05E-03	1.72E-04	0.281	-3.757293	-1.055663	1985.34	beta-1,4-galactosyltransferase 5
BMAL2	2.06E-03	1.72E-04	0.694	-3.757089	-2.605783	63.8	basic helix-loop-helix ARNT like 2
GAS7	2.06E-03	1.72E-04	0.413	-3.756738	-1.552389	3668.35	growth arrest specific 7
NR2E3	2.06E-03	1.73E-04	0.978	-3.755904	-3.672063	59.4	nuclear receptor subfamily 2 group E member 3
MAP7D2	2.07E-03	1.73E-04	0.674	-3.755246	-2.530067	291.14	MAP7 domain containing 2
EGFLAM	2.07E-03	1.74E-04	0.548	-3.754699	-2.055748	264.27	EGF like, fibronectin type III and laminin G domains
TRPM1	2.07E-03	1.74E-04	0.641	3.754488	2.405746	16728.78	transient receptor potential cation channel subfamily M member 1
LOC105371922	2.07E-03	1.74E-04	0.695	3.754055	2.608896	87.29	uncharacterized LOC105371922
RBP5	2.08E-03	1.74E-04	0.582	-3.753558	-2.183344	94.05	retinol binding protein 5
MIR6845	2.08E-03	1.75E-04	0.928	3.753189	3.483649	45.66	microRNA 6845
LOC107985944	2.09E-03	1.76E-04	0.52	3.751761	1.950746	635.17	uncharacterized LOC107985944
STRIP2	2.09E-03	1.76E-04	0.738	-3.751469	-2.767422	4512.19	striatin interacting protein 2
FLJ44635	2.09E-03	1.76E-04	0.714	-3.751122	-2.6796	23.02	replaced by ID 340527
LOC105375091	2.09E-03	1.76E-04	0.73	3.75074	2.739545	24.29	uncharacterized LOC105375091
PLVAP	2.10E-03	1.77E-04	0.761	-3.750258	-2.853636	1848.33	plasmalemma vesicle associated protein
TMEM63C	2.11E-03	1.77E-04	0.596	-3.749064	-2.234014	157.89	transmembrane protein 63C
AHR	2.11E-03	1.78E-04	0.504	-3.748544	-1.887907	2640.79	aryl hydrocarbon receptor
LOC107984016	2.12E-03	1.78E-04	0.716	3.74771	2.683143	74.26	uncharacterized LOC107984016
CNTNAP3B	2.12E-03	1.79E-04	0.461	-3.747531	-1.728916	279	contactin associated protein family member 3B
CCDC78	2.12E-03	1.79E-04	0.555	3.746359	2.079497	211.56	coiled-coil domain containing 78
CD48	2.13E-03	1.80E-04	0.596	3.745869	2.234141	1416.75	CD48 molecule
PDLIM3	2.13E-03	1.80E-04	0.431	-3.745861	-1.613239	910.15	PDZ and LIM domain 3
SHC3	2.13E-03	1.80E-04	0.595	-3.746078	-2.22816	178.37	SHC adaptor protein 3
PNMA2	2.13E-03	1.80E-04	0.396	-3.745034	-1.48481	503.76	PNMA family member 2
LOC100506606	2.13E-03	1.80E-04	0.509	3.744942	1.90483	306.66	uncharacterized LOC100506606
LRRC19	2.13E-03	1.81E-04	0.678	3.744365	2.540438	91.18	leucine rich repeat containing 19
APOD	2.14E-03	1.82E-04	0.623	-3.743336	-2.333467	2248.87	apolipoprotein D
PLCXD3	2.14E-03	1.82E-04	1.086	-3.743297	-4.06622	57.08	phosphatidylinositol specific phospholipase C X domain containing 3
LZTFL1	2.16E-03	1.83E-04	0.331	-3.740911	-1.239639	342.33	leucine zipper transcription factor like 1
CDH4	2.17E-03	1.84E-04	0.573	3.739905	2.144647	198.6	cadherin 4
KLRD1	2.18E-03	1.85E-04	0.514	-3.738355	-1.922921	94.58	killer cell lectin like receptor D1
IGF2BP2-AS1	2.19E-03	1.86E-04	0.892	3.737022	3.334863	88.6	IGF2BP2 antisense RNA 1
AMMECR1L	2.20E-03	1.87E-04	0.264	3.735533	0.984944	1996.48	AMMECR1 like
TMEM130	2.21E-03	1.88E-04	0.94	-3.734643	-3.511444	129.19	transmembrane protein 130
GTF2IP23	2.21E-03	1.88E-04	0.736	3.734151	2.747359	208.43	general transcription factor IIi pseudogene 23
CDH23	2.21E-03	1.88E-04	0.645	-3.734219	-2.408384	1351.16	cadherin related 23
AREG	2.22E-03	1.89E-04	1.172	-3.733358	-4.374759	14.8	amphiregulin
LOC100130027	2.22E-03	1.90E-04	0.497	3.73259	1.855008	377.32	uncharacterized LOC100130027
MX2	2.23E-03	1.90E-04	0.457	-3.731363	-1.70575	420.56	MX dynamin like GTPase 2
C17orf78	2.23E-03	1.91E-04	0.708	3.730975	2.64261	83.87	chromosome 17 open reading frame 78
AIFM3	2.23E-03	1.91E-04	0.584	-3.730956	-2.179752	250.51	apoptosis inducing factor mitochondria associated 3
NKRF	2.24E-03	1.91E-04	0.373	3.730501	1.390169	605.64	NFKB repressing factor
SWAP70	2.24E-03	1.91E-04	0.328	3.730079	1.224551	3031.82	switching B cell complex subunit SWAP70
SEZ6L	2.25E-03	1.92E-04	0.877	-3.729221	-3.270744	23.4	seizure related 6 homolog like
MMD	2.25E-03	1.93E-04	0.448	-3.728457	-1.668764	478.62	monocyte to macrophage differentiation associated
STUM	2.25E-03	1.93E-04	0.709	3.728273	2.64227	610.28	stum, mechanosensory transduction mediator homolog
SLC2A5	2.27E-03	1.95E-04	0.685	-3.725878	-2.552565	299.12	solute carrier family 2 member 5
ZNF415	2.27E-03	1.95E-04	0.511	-3.726001	-1.902645	143.34	zinc finger protein 415
COL1A1	2.27E-03	1.95E-04	0.822	-3.725708	-3.060997	29086.44	collagen type I alpha 1 chain
RAMP3	2.28E-03	1.95E-04	0.716	-3.724911	-2.666982	456.56	receptor activity modifying protein 3
ABCB5	2.28E-03	1.96E-04	0.73	3.724509	2.719742	11498.8	ATP binding cassette subfamily B member 5
PEA15	2.28E-03	1.96E-04	0.364	-3.724207	-1.355843	4298.88	proliferation and apoptosis adaptor protein 15
GATA2-AS1	2.29E-03	1.97E-04	0.762	-3.722873	-2.835163	52.82	GATA2 antisense RNA 1
VCL	2.29E-03	1.97E-04	0.379	-3.722943	-1.410909	4329.07	vinculin
FHL5	2.29E-03	1.97E-04	0.623	-3.722542	-2.319692	55.66	four and a half LIM domains 5
MIR6717	2.29E-03	1.97E-04	0.605	-3.722424	-2.251973	36.56	microRNA 6717
JRK	2.29E-03	1.98E-04	0.426	3.722117	1.58734	2829.83	Jrk helix-turn-helix protein
ALOX5AP	2.30E-03	1.98E-04	0.677	-3.721565	-2.518902	162.59	arachidonate 5-lipoxygenase activating protein
MFSD14CP	2.30E-03	1.98E-04	0.326	3.721294	1.212229	473.14	major facilitator superfamily domain containing 14C, pseudogene
LOC105376033	2.30E-03	1.98E-04	0.608	3.720945	2.263705	142.43	uncharacterized LOC105376033
GOLGA7B	2.30E-03	1.99E-04	0.627	3.720459	2.332326	1166.45	golgin A7 family member B
SNORA72	2.30E-03	1.99E-04	0.894	3.720307	3.324579	17.59	small nucleolar RNA, H/ACA box 72
LINC00888	2.32E-03	2.01E-04	0.455	-3.718314	-1.691633	72.26	long intergenic non-protein coding RNA 888
MIR6720	2.32E-03	2.01E-04	0.743	-3.717928	-2.761874	89.87	microRNA 6720
IFIT1	2.33E-03	2.02E-04	0.523	-3.717127	-1.942234	643.96	interferon induced protein with tetratricopeptide repeats 1
GABRB2	2.33E-03	2.02E-04	0.75	-3.716274	-2.788785	57.73	gamma-aminobutyric acid type A receptor subunit beta2
CCL14	2.33E-03	2.02E-04	1.07	-3.716442	-3.976135	80.05	C-C motif chemokine ligand 14
MIR3186	2.33E-03	2.02E-04	0.83	3.716764	3.085077	24.65	microRNA 3186
LOC105372246	2.33E-03	2.02E-04	1.121	-3.716394	-4.164917	22.93	uncharacterized LOC105372246
CEACAM1	2.33E-03	2.02E-04	0.517	3.716583	1.92133	567.74	CEA cell adhesion molecule 1
LOC102724859	2.33E-03	2.02E-04	1.075	3.715896	3.99431	17.3	uncharacterized LOC102724859
CEBPB	2.36E-03	2.05E-04	0.553	-3.713162	-2.052589	906.8	CCAAT enhancer binding protein beta
SLC12A5	2.37E-03	2.06E-04	0.897	-3.712034	-3.32956	79.61	solute carrier family 12 member 5
RAP1GAP	2.37E-03	2.06E-04	0.667	3.711082	2.474747	840.36	RAP1 GTPase activating protein
ARHGEF2	2.37E-03	2.06E-04	0.276	-3.710943	-1.023411	2028.14	Rho/Rac guanine nucleotide exchange factor 2
CHRM4	2.37E-03	2.07E-04	0.715	-3.710827	-2.651454	108.69	cholinergic receptor muscarinic 4
PARP3	2.39E-03	2.08E-04	0.379	-3.70929	-1.407586	414.12	poly(ADP-ribose) polymerase family member 3
C11orf65	2.39E-03	2.08E-04	0.407	3.708801	1.508946	407.69	chromosome 11 open reading frame 65
ATP1B2	2.39E-03	2.08E-04	0.823	-3.708815	-3.05348	2296.28	ATPase Na+/K+ transporting subunit beta 2
DCHS2	2.40E-03	2.09E-04	0.952	-3.70795	-3.530672	169.19	dachsous cadherin-related 2
LTBP3	2.40E-03	2.09E-04	0.477	-3.707492	-1.766729	7263.76	latent transforming growth factor beta binding protein 3
PAPPA2	2.41E-03	2.10E-04	1.356	-3.706434	-5.025624	1097.81	pappalysin 2
PRKCA-AS1	2.42E-03	2.12E-04	0.68	3.704714	2.519003	67.82	PRKCA antisense RNA 1
SH2D3C	2.43E-03	2.12E-04	0.487	-3.703781	-1.802391	457.32	SH2 domain containing 3C
PKDCC	2.44E-03	2.14E-04	0.592	-3.70242	-2.191571	1100.91	protein kinase domain containing, cytoplasmic
FRRS1L	2.45E-03	2.14E-04	0.896	-3.701776	-3.315271	247.27	ferric chelate reductase 1 like
EQTN	2.45E-03	2.14E-04	1.021	3.701565	3.780308	49.51	equatorin
PLXND1	2.47E-03	2.16E-04	0.368	-3.69941	-1.361218	8431.65	plexin D1
FJX1	2.47E-03	2.16E-04	0.891	-3.699124	-3.296605	660.51	four-jointed box kinase 1
TRHDE-AS1	2.47E-03	2.16E-04	0.907	-3.699045	-3.35395	54.65	TRHDE antisense RNA 1
DIRC3	2.47E-03	2.17E-04	0.606	-3.698758	-2.242599	91.1	disrupted in renal carcinoma 3
UBE2QL1	2.48E-03	2.17E-04	0.922	-3.697816	-3.408815	187.4	ubiquitin conjugating enzyme E2 Q family like 1
DEGS1	2.49E-03	2.19E-04	0.285	-3.696296	-1.054742	1298.18	delta 4-desaturase, sphingolipid 1
MID2	2.49E-03	2.19E-04	0.526	-3.696319	-1.945616	471.34	midline 2
ANKRD36C	2.50E-03	2.20E-04	0.574	3.695199	2.121806	2190.69	ankyrin repeat domain 36C
IFITM1	2.50E-03	2.20E-04	0.5	-3.695066	-1.848568	2550.39	interferon induced transmembrane protein 1
IGHV4-59	2.50E-03	2.20E-04	1.104	-3.694723	-4.08072	62.39	immunoglobulin heavy variable 4-59
IL13RA2	2.50E-03	2.20E-04	1.294	-3.694594	-4.780221	58.89	interleukin 13 receptor subunit alpha 2
SNORA5C	2.52E-03	2.22E-04	0.787	3.692432	2.905615	134.94	small nucleolar RNA, H/ACA box 5C
SOX6	2.54E-03	2.24E-04	0.581	3.690104	2.145636	3463.54	SRY-box transcription factor 6
BEX2	2.54E-03	2.24E-04	0.609	-3.690049	-2.248889	130.5	brain expressed X-linked 2
TARBP1	2.55E-03	2.25E-04	0.535	3.689712	1.972346	2973.35	TAR (HIV-1) RNA binding protein 1
ANKRD36B	2.55E-03	2.25E-04	0.576	3.68948	2.126211	2485.09	ankyrin repeat domain 36B
DNMT3A	2.55E-03	2.25E-04	0.268	3.68874	0.989619	3054.97	DNA methyltransferase 3 alpha
SSH2	2.55E-03	2.26E-04	0.315	3.688467	1.163362	3628.77	slingshot protein phosphatase 2
RARRES2	2.56E-03	2.27E-04	0.511	-3.687456	-1.885177	2073.56	retinoic acid receptor responder 2
HEATR5A-DT	2.56E-03	2.26E-04	0.592	3.687476	2.182543	69.72	HEATR5A divergent transcript
IGSF11	2.57E-03	2.27E-04	0.602	3.686508	2.217777	1488.84	immunoglobulin superfamily member 11
LOC105371090	2.57E-03	2.27E-04	0.49	3.686549	1.805543	135.71	uncharacterized LOC105371090
LINC01004	2.57E-03	2.28E-04	0.564	3.685993	2.079984	1275.37	long intergenic non-protein coding RNA 1004
MIR378H	2.58E-03	2.29E-04	0.693	3.685005	2.552785	46.26	microRNA 378h
LDLR	2.61E-03	2.32E-04	0.522	-3.681834	-1.922183	765.49	low density lipoprotein receptor
HPS3	2.61E-03	2.32E-04	0.38	-3.681537	-1.397166	2157.22	HPS3 biogenesis of lysosomal organelles complex 2 subunit 1
ENTPD2	2.61E-03	2.32E-04	0.874	-3.681639	-3.219355	36.59	ectonucleoside triphosphate diphosphohydrolase 2
TMEM273	2.62E-03	2.32E-04	0.58	-3.681054	-2.136517	447.16	transmembrane protein 273
FASTKD2	2.62E-03	2.33E-04	0.418	3.680779	1.539211	1267.61	FAST kinase domains 2
MREG	2.62E-03	2.33E-04	0.378	3.680135	1.390357	587.6	melanoregulin
LOC105375120	2.62E-03	2.33E-04	0.598	3.679994	2.200328	129.71	uncharacterized LOC105375120
TNFRSF1A	2.62E-03	2.33E-04	0.436	-3.679869	-1.603983	3202	TNF receptor superfamily member 1A
TMEM150C	2.63E-03	2.34E-04	0.519	-3.679007	-1.910051	329.72	transmembrane protein 150C
BTG3	2.64E-03	2.35E-04	0.398	3.678381	1.465806	438.79	BTG anti-proliferation factor 3
LOC105377882	2.64E-03	2.35E-04	1.276	3.677767	4.693427	50.38	uncharacterized LOC105377882
CNTN2	2.64E-03	2.36E-04	0.595	-3.677359	-2.186307	274.38	contactin 2
SPTSSB	2.65E-03	2.37E-04	1.123	-3.67625	-4.12806	16.59	serine palmitoyltransferase small subunit B
STC2	2.66E-03	2.37E-04	0.861	-3.675663	-3.164859	84.72	stanniocalcin 2
PLA2G6	2.66E-03	2.38E-04	0.48	3.675291	1.763625	1122.11	phospholipase A2 group VI
FLVCR2	2.66E-03	2.38E-04	0.625	-3.675099	-2.296307	982.42	FLVCR heme transporter 2
LOC105370910	2.66E-03	2.38E-04	0.423	3.674895	1.553717	332.06	uncharacterized LOC105370910
STAC2	2.67E-03	2.39E-04	1.528	-3.674106	-5.614884	681.13	SH3 and cysteine rich domain 2
LOC284600	2.67E-03	2.39E-04	0.887	-3.67382	-3.258838	130.42	uncharacterized LOC284600
CPA4	2.67E-03	2.39E-04	1.158	-3.673593	-4.252694	101.17	carboxypeptidase A4
RASGRF2	2.67E-03	2.39E-04	0.613	-3.67328	-2.251435	1012.27	Ras protein specific guanine nucleotide releasing factor 2
FAM185BP	2.67E-03	2.40E-04	0.572	3.673175	2.10138	358	family with sequence similarity 185, member A pseudogene
LGALSL	2.68E-03	2.40E-04	0.455	-3.672554	-1.670514	382.44	galectin like
CACNA2D2	2.68E-03	2.41E-04	0.369	-3.672092	-1.355633	409.5	calcium voltage-gated channel auxiliary subunit alpha2delta 2
TRIM74	2.68E-03	2.41E-04	0.361	3.671991	1.324107	995.51	tripartite motif containing 74
PLOD3	2.69E-03	2.42E-04	0.542	3.671053	1.991236	5153.91	procollagen-lysine,2-oxoglutarate 5-dioxygenase 3
BMPER	2.71E-03	2.44E-04	0.726	-3.668836	-2.664764	154.63	BMP binding endothelial regulator
INSYN2A	2.71E-03	2.44E-04	0.491	3.668797	1.801266	400.76	inhibitory synaptic factor 2A
FGFR2	2.71E-03	2.44E-04	0.676	-3.668639	-2.479654	2398.54	fibroblast growth factor receptor 2
PIK3C2B	2.71E-03	2.44E-04	0.424	-3.668424	-1.555868	1223.33	phosphatidylinositol-4-phosphate 3-kinase catalytic subunit type 2 beta
ABCG2	2.73E-03	2.45E-04	0.642	-3.667027	-2.353862	638.95	ATP binding cassette subfamily G member 2 (Junior blood group)
LINC00342	2.73E-03	2.46E-04	0.403	3.666755	1.478913	463.61	long intergenic non-protein coding RNA 342
MAN1C1	2.73E-03	2.46E-04	0.612	-3.666059	-2.243785	2190.03	mannosidase alpha class 1C member 1
GNG2	2.73E-03	2.46E-04	0.488	-3.665901	-1.78802	715.43	G protein subunit gamma 2
GREB1	2.74E-03	2.48E-04	0.65	3.664731	2.382599	2800.57	growth regulating estrogen receptor binding 1
CCL21	2.75E-03	2.48E-04	0.895	-3.664291	-3.280383	52.07	C-C motif chemokine ligand 21
GNB3	2.76E-03	2.49E-04	0.999	-3.663218	-3.65975	329.4	G protein subunit beta 3
KAZN-AS1	2.80E-03	2.53E-04	0.794	3.659673	2.905696	256.47	KAZN antisense RNA 1
LOC107985957	2.80E-03	2.53E-04	0.827	3.659265	3.026473	211.27	uncharacterized LOC107985957
PCAT19	2.80E-03	2.53E-04	0.926	-3.659256	-3.388968	36.64	prostate cancer associated transcript 19
ROBO1	2.80E-03	2.53E-04	0.524	-3.659099	-1.916244	1927.44	roundabout guidance receptor 1
TROAP-AS1	2.81E-03	2.54E-04	0.783	-3.657923	-2.864212	58.71	TROAP and PRPH antisense RNA 1
ZNF385A	2.81E-03	2.54E-04	0.591	-3.65779	-2.160241	1232.99	zinc finger protein 385A
CDC42BPA	2.82E-03	2.55E-04	0.355	3.656797	1.297592	5781.81	CDC42 binding protein kinase alpha
ITPKB	2.83E-03	2.56E-04	0.376	3.655832	1.375941	15186.77	inositol-trisphosphate 3-kinase B
JHY	2.83E-03	2.57E-04	0.577	-3.655458	-2.110673	228.32	junctional cadherin complex regulator
ABHD12B	2.91E-03	2.64E-04	0.951	3.648406	3.469345	575.47	abhydrolase domain containing 12B
DET1	2.91E-03	2.64E-04	0.337	3.648451	1.230765	609.4	DET1 partner of COP1 E3 ubiquitin ligase
GRID1-AS1	2.91E-03	2.64E-04	1.022	3.648105	3.730156	33.75	GRID1 antisense RNA 1
ITPRIP	2.91E-03	2.65E-04	0.392	-3.647725	-1.430534	1623.6	inositol 1,4,5-trisphosphate receptor interacting protein
LOC105370297	2.91E-03	2.65E-04	0.867	-3.647791	-3.161282	34.98	uncharacterized LOC105370297
TEK	2.91E-03	2.65E-04	0.653	-3.647477	-2.380518	672.31	TEK receptor tyrosine kinase
SPIRE1	2.91E-03	2.65E-04	0.395	3.647385	1.440268	3507.42	spire type actin nucleation factor 1
TRIM8	2.91E-03	2.65E-04	0.434	-3.647131	-1.584323	2523.36	tripartite motif containing 8
GAD1	2.92E-03	2.66E-04	0.835	-3.646275	-3.043071	51.09	glutamate decarboxylase 1
MOK	2.92E-03	2.66E-04	0.488	3.646142	1.779887	683.18	MOK protein kinase
LOC107984993	2.92E-03	2.67E-04	0.46	3.645554	1.675671	590.91	uncharacterized LOC107984993
LOC112268430	2.93E-03	2.68E-04	0.706	-3.644744	-2.572697	341.31
STAG3L3	2.94E-03	2.68E-04	0.399	3.644154	1.455444	449.77	stromal antigen 3-like 3 (pseudogene)
GAS1	2.96E-03	2.70E-04	0.515	-3.642339	-1.875657	357.62	growth arrest specific 1
CA9	2.98E-03	2.72E-04	1.05	-3.640452	-3.822139	86.86	carbonic anhydrase 9
[truncated: 21,096 more rows]
