# Supplementary material for: PLEK2: a potential biomarker for metastasis and prognostic evaluation in uveal melanoma
Source: Front Med (Lausanne). 2024 Dec 2;11:1507576. doi: 10.3389/fmed.2024.1507576 (PMC11646761; doi:10.3389/fmed.2024.1507576)
Supplement: Supplementary file 1 [file Data_Sheet_1.zip › Supplementary Material/Figure1/Figure1D/string_interactions_short (Open with cytoscape).tsv]

#node1	node2	node1_string_id	node2_string_id	neighborhood_on_chromosome	gene_fusion	phylogenetic_cooccurrence	homology	coexpression	experimentally_determined_interaction	database_annotated	automated_textmining	combined_score
ANKRD26	IFT81	9606.ENSP00000365255	9606.ENSP00000242591	0	0	0	0	0.100	0.250	0	0.068	0.315
ANKRD26	GAS8	9606.ENSP00000365255	9606.ENSP00000268699	0	0	0	0	0.102	0.045	0	0.200	0.254
ANKRD26	CBARP	9606.ENSP00000365255	9606.ENSP00000465260	0	0	0	0	0	0	0	0.166	0.165
ANKRD26	BCL7A	9606.ENSP00000365255	9606.ENSP00000445868	0	0	0	0	0	0	0	0.167	0.167
ANKRD26	CCDC171	9606.ENSP00000365255	9606.ENSP00000370077	0	0	0	0	0.136	0.095	0	0	0.184
ANKRD26	CENPJ	9606.ENSP00000365255	9606.ENSP00000371308	0	0	0	0	0.126	0.090	0	0.126	0.244
BCL7A	TFAP4	9606.ENSP00000445868	9606.ENSP00000204517	0	0	0	0	0.061	0	0	0.316	0.330
BCL7A	HIP1R	9606.ENSP00000445868	9606.ENSP00000253083	0	0	0	0	0.156	0	0	0.053	0.166
BCL7A	IGSF6	9606.ENSP00000445868	9606.ENSP00000268389	0	0	0	0	0	0	0	0.271	0.271
BTBD3	MOB3B	9606.ENSP00000384545	9606.ENSP00000262244	0	0	0	0	0.042	0	0	0.183	0.183
BTBD3	TASP1	9606.ENSP00000384545	9606.ENSP00000338624	0	0	0	0	0.139	0	0	0.426	0.485
CBARP	PHLPP1	9606.ENSP00000465260	9606.ENSP00000262719	0	0	0	0	0	0.166	0	0	0.165
CBARP	DISC1	9606.ENSP00000465260	9606.ENSP00000403888	0	0	0	0	0	0	0	0.181	0.181
CENPJ	TTC21B	9606.ENSP00000371308	9606.ENSP00000243344	0	0	0	0	0.074	0	0	0.146	0.176
CENPJ	HIP1R	9606.ENSP00000371308	9606.ENSP00000253083	0	0	0	0	0	0.175	0	0.156	0.273
CPB2	FTCD	9606.ENSP00000181383	9606.ENSP00000380856	0	0	0	0	0.308	0	0	0.066	0.326
CPB2	CPN1	9606.ENSP00000181383	9606.ENSP00000359446	0	0	0.232	0	0.261	0	0.400	0.511	0.811
CPN1	FTCD	9606.ENSP00000359446	9606.ENSP00000380856	0	0	0	0	0.145	0	0	0.066	0.167
DAPK1	MBOAT1	9606.ENSP00000386135	9606.ENSP00000324944	0	0	0	0	0.058	0	0	0.241	0.254
DBNDD1	GAS8	9606.ENSP00000457625	9606.ENSP00000268699	0	0	0	0	0.082	0	0	0.428	0.453
DISC1	PLEK2	9606.ENSP00000403888	9606.ENSP00000216446	0	0	0	0	0	0	0	0.171	0.171
DISC1	TTC21B	9606.ENSP00000403888	9606.ENSP00000243344	0	0	0	0	0.053	0.061	0	0.165	0.193
DISC1	PIP4K2A	9606.ENSP00000403888	9606.ENSP00000365757	0	0	0	0	0.048	0	0	0.220	0.225
DISC1	MBP	9606.ENSP00000403888	9606.ENSP00000380958	0	0	0	0	0.049	0	0	0.198	0.204
DISC1	MDGA2	9606.ENSP00000403888	9606.ENSP00000405456	0	0	0	0	0.049	0.091	0	0.129	0.181
DISC1	MYCBP2	9606.ENSP00000403888	9606.ENSP00000444596	0	0	0	0	0.055	0.162	0	0.073	0.201
FBXW8	MACROD1	9606.ENSP00000498999	9606.ENSP00000255681	0	0	0	0	0.062	0	0	0.132	0.152
FBXW8	ZNF514	9606.ENSP00000498999	9606.ENSP00000295208	0	0	0	0	0.210	0.074	0	0	0.237
FEM1B	IFT81	9606.ENSP00000307298	9606.ENSP00000242591	0	0	0	0	0.048	0.186	0	0.068	0.214
FEM1B	ZNF814	9606.ENSP00000307298	9606.ENSP00000410545	0	0	0	0	0	0.091	0	0.222	0.262
FTCD	SLC19A2	9606.ENSP00000380856	9606.ENSP00000236137	0	0	0	0	0	0	0	0.193	0.193
GAS8	IFT81	9606.ENSP00000268699	9606.ENSP00000242591	0	0	0	0	0.050	0	0	0.369	0.375
GAS8	TTC21B	9606.ENSP00000268699	9606.ENSP00000243344	0	0	0	0	0	0	0	0.222	0.222
GAS8	JPH1	9606.ENSP00000268699	9606.ENSP00000344488	0	0	0	0	0	0.129	0	0.085	0.168
GAS8	WDR60	9606.ENSP00000268699	9606.ENSP00000384290	0	0	0	0	0.145	0	0	0.115	0.211
GCNT2	PHLPP1	9606.ENSP00000419411	9606.ENSP00000262719	0	0	0	0	0.140	0.065	0	0.060	0.178
HIP1R	PIP4K2A	9606.ENSP00000253083	9606.ENSP00000365757	0	0	0	0	0.042	0	0	0.149	0.150
IFT81	SRPK2	9606.ENSP00000242591	9606.ENSP00000377262	0	0	0	0	0.050	0	0	0.371	0.377
IFT81	WDR60	9606.ENSP00000242591	9606.ENSP00000384290	0	0	0	0	0.082	0	0	0.474	0.496
IFT81	TTC21B	9606.ENSP00000242591	9606.ENSP00000243344	0	0	0	0	0.056	0	0.540	0.869	0.938
JPH1	TTC21B	9606.ENSP00000344488	9606.ENSP00000243344	0	0	0	0	0.052	0.144	0	0.054	0.165
MACROD1	SRPK2	9606.ENSP00000255681	9606.ENSP00000377262	0	0	0	0	0.094	0	0	0.130	0.179
MBOAT1	TBC1D4	9606.ENSP00000324944	9606.ENSP00000366863	0	0	0	0	0	0.173	0	0	0.173
MBOAT1	MTAP	9606.ENSP00000324944	9606.ENSP00000494373	0.095	0	0	0	0.045	0.065	0.414	0.211	0.558
MBP	PLEK2	9606.ENSP00000380958	9606.ENSP00000216446	0	0	0	0	0	0	0	0.170	0.169
MRAP	RAMP1	9606.ENSP00000382684	9606.ENSP00000254661	0	0	0	0	0	0	0	0.230	0.230
MTAP	ZNF814	9606.ENSP00000494373	9606.ENSP00000410545	0	0	0	0	0.075	0.053	0	0.119	0.162
MYCBP2	SRPK2	9606.ENSP00000444596	9606.ENSP00000377262	0	0	0	0	0.157	0	0	0	0.157
PHLPP1	PLEK2	9606.ENSP00000262719	9606.ENSP00000216446	0	0	0	0	0	0	0	0.788	0.788
PHLPP1	SRPK2	9606.ENSP00000262719	9606.ENSP00000377262	0	0	0	0	0	0	0	0.168	0.168
PHLPP1	TBC1D4	9606.ENSP00000262719	9606.ENSP00000366863	0	0	0	0	0	0	0	0.702	0.702
PIP4K2A	PLEK2	9606.ENSP00000365757	9606.ENSP00000216446	0	0	0	0	0.123	0	0	0.277	0.339
PLEK2	ZFYVE26	9606.ENSP00000216446	9606.ENSP00000251119	0	0	0	0	0	0	0	0.153	0.153
PLEK2	TBC1D4	9606.ENSP00000216446	9606.ENSP00000366863	0	0	0	0	0.042	0	0	0.358	0.358
SRPK2	TTC21B	9606.ENSP00000377262	9606.ENSP00000243344	0	0	0	0	0.049	0	0	0.184	0.190
TTC21B	WDR60	9606.ENSP00000243344	9606.ENSP00000384290	0	0	0	0	0.044	0.049	0	0.714	0.717
URB1	ZFYVE26	9606.ENSP00000372199	9606.ENSP00000251119	0	0	0	0	0.162	0	0	0	0.161
WDR91	ZFYVE26	9606.ENSP00000346466	9606.ENSP00000251119	0	0	0	0	0.214	0	0	0.055	0.225
