# Supplementary material for: PLEK2: a potential biomarker for metastasis and prognostic evaluation in uveal melanoma
Source: Front Med (Lausanne). 2024 Dec 2;11:1507576. doi: 10.3389/fmed.2024.1507576 (PMC11646761; doi:10.3389/fmed.2024.1507576)
Supplement: Supplementary file 1 [file Data_Sheet_1.zip › Supplementary Material/Figure3/Figure3B.xlsx]

## Sheet: Sheet1
RPE1SS111	0
RPE1SS119	0.0426
RPE1SS48	0.0704
RPE1SS51	0.0144
RPE1SS6	0
RPE1SS77	0.0426
921	2.28
MEL202	0.214
MEL270	4.08
MEL285	0.0286
MEL290	1.12
MP46	3.46
OMM1	0.163
OMM25	5.02
UPMD1	0
UPMM3	2.42
WM3772F	4.43
