# Supplementary material for: PLEK2: a potential biomarker for metastasis and prognostic evaluation in uveal melanoma
Source: Front Med (Lausanne). 2024 Dec 2;11:1507576. doi: 10.3389/fmed.2024.1507576 (PMC11646761; doi:10.3389/fmed.2024.1507576)
Supplement: Supplementary file 1 [file Data_Sheet_1.zip › Supplementary Material/Figure3/Figure3C PCR.xlsx]

## Sheet: Sheet1
ARPE19
PLEK2	25.53	25.27	25.47		29.35	29.76	29.86		29.51	29.27	29.39
GAPDH	13.21	12.28	11.79		17.09	17.63	17.07		17.52	17.54	17.53
C918
PLEK2	20.21	19.93	20.77		22.89	22.85	22.82		21.75	21.82	21.79
GAPDH	13.13	12.91	13.03		15.95	16.04	16.02		15.7	15.74	15.72
OCM-1
PLEK2	33.79	35	35		35	35	35		33.16	33.23	33.2
GAPDH	12.78	12.71	12.51		17.21	17.18	17.08		17.13	17.34	17.24
OMM2.3
PLEK2	22.57	22.48	22.59		25.07	24.99	24.99		23.73	23.85	23.79
GAPDH	14.1	14.2	14.35		16.95	16.97	17.08		16.54	16.47	16.51
MEL270
PLEK2	21.7	21.52	21.9		26.86	26.77	26.79		24.65	24.57	24.61
GAPDH	12.71	12.67	12.87		18.32	18.52	18.64		16.34	16.25	16.3
