# Supplementary material for: PLEK2: a potential biomarker for metastasis and prognostic evaluation in uveal melanoma
Source: Front Med (Lausanne). 2024 Dec 2;11:1507576. doi: 10.3389/fmed.2024.1507576 (PMC11646761; doi:10.3389/fmed.2024.1507576)
Supplement: Supplementary file 1 [file Data_Sheet_1.zip › Supplementary Material/Figure4/Figure4A-E.R]

#基因共表达网络构建

getwd()
setwd("D:/TCGA_UVM_Data")

# 加载所需要的R包 ----------------------------------------------------------------
#if (!require("BiocManager", quietly = TRUE))
#install.packages("BiocManager")
#BiocManager::install("WGCNA")

if (!requireNamespace("tidyverse", quietly = TRUE)) {
  install.packages("tidyverse")
}

library(WGCNA)
library(tidyverse)
#基础设置
rm(list=ls(all=TRUE))# 删除当前所有变量
options(stringsAsFactors = F)# 在读入数据时，遇到字符串后，将其转换成因子，连续型变量要改为FALSE
enableWGCNAThreads()#多线程

# 加载输入文件 ------------------------------------------------------------------
load("clean count_and_TPM.Rdata")
# rownames(expr_TPM) <- expr_TPM[,1]# 将第一列的基因名作为行名
# expr_TPM <- expr_TPM[,-1]# 去除第一列
# table(substr(colnames(expr_TPM),14,16))#查看肿瘤样本数量,这里有3个01B，即3个福尔马林浸泡样本

# expr_TPM$Gene_symbol <- row.names(expr_TPM)#生成Gene_symbol列
# expr_TPM <- expr_TPM[,c(81,1:80)]#将Gene_symbol列放在第一列，便于查看

#分割线-------
# my_result_DESeq2 <- read.csv("my_result_DESeq2.csv")#读入差异基因列表
# my_result_DESeq2 <- my_result_DESeq2[,-1]#去除无效信息列
# colnames(my_result_DESeq2)
# my_result_DESeq2$regulate <- ifelse(my_result_DESeq2$pvalue > 0.05, "unchanged",
#                                     ifelse(my_result_DESeq2$log2FoldChange > 1, "up-regulated",
#                                            ifelse(my_result_DESeq2$log2FoldChange < -1, "down-regulated", "unchanged")))
#根据pvalue和logFC值，给每个基因打上标签：上调、下调和无变化，阈值可以自行选择
# table(my_result_DESeq2$regulate)#查看差异基因个数
# DEG <- filter(my_result_DESeq2, my_result_DESeq2$regulate !='unchanged')#去掉差异不显著的基因
# DEG <- data.frame(Gene_symbol = DEG[,"Gene_symbol"])#只保留差异显著的Gene_symbol列
# expr_use <- merge(DEG,mRNA_TPM_new,by="Gene_symbol")# 两个矩阵融合，获取差异表达基因的表达矩阵

# WGCNA第一步就没跑动，选择编码蛋白基因

mRNA_TPM <- expr_TPM[expr_TPM$gene_type=="protein_coding",]
mRNA_TPM <- mRNA_TPM[,-1]
dim(mRNA_TPM)#查看一共多少行
mRNA_TPM$mean <- rowMeans(mRNA_TPM[,2:81])#计算每一行表达量的平均值
mRNA_TPM <- arrange(mRNA_TPM,desc(mean))#按mean值大小降序排列
mRNA_TPM <- mRNA_TPM %>% distinct(gene_name, .keep_all = T)
mRNA_TPM <- select(mRNA_TPM,-c(mean))#删除之前生成的mean一行


#简单整理
rownames(mRNA_TPM) <- mRNA_TPM$gene_name# 将第一列的基因名作为行名
mRNA_TPM <- mRNA_TPM[,-1]# 去除第一列
log_2_mRNA_TPM <- log2(mRNA_TPM+1)#TPM数据为偏态数据，经log转换为较为正正态的分布
#表达矩阵以样本为核心去重
log_2_mRNA_TPM = log_2_mRNA_TPM[,sort(colnames(log_2_mRNA_TPM))]
k = !duplicated(str_sub(colnames(log_2_mRNA_TPM),1,12))
table(k)
log_2_mRNA_TPM = log_2_mRNA_TPM[,k] 
table(substr(colnames(log_2_mRNA_TPM),14,16))#查看肿瘤样本和正常样本数量
colnames(log_2_mRNA_TPM) <- substr(colnames(log_2_mRNA_TPM),1,12)# 编号保留1-12位

# 开始WGCNA分析 ---------------------------------------------------------------
#① 对表达矩阵进行装置，行名为样本名，列名为基因
datExpr <- t(log_2_mRNA_TPM)
dim(datExpr)#80行，19938列
#② 判断数据质量，缺失值
gsg <- goodSamplesGenes(datExpr)
gsg$allOK# 这里返回FALSE，意味有缺失值

if (!gsg$allOK)
{
  
  if (sum(!gsg$goodGenes)>0)
    printFlush(paste("Removing genes:", paste(names(datExpr)[!gsg$goodGenes], collapse = ", ")));
  if (sum(!gsg$goodSamples)>0)
    printFlush(paste("Removing samples:", paste(rownames(datExpr)[!gsg$goodSamples], collapse = ", ")));
  
  datExpr = datExpr[gsg$goodSamples, gsg$goodGenes]# Remove the offending genes and samples from the data:
}

dim(datExpr)#查看删除缺失值后，此时有80行，18991列


#③ 判断数据质量，离群样本
sampleTree = hclust(dist(datExpr), method = "average")
sizeGrWindow(12,9)
pdf(file="Figure_1_样本聚类图.pdf",width = 10,height = 8)
par(cex = 0.6);
par(mar = c(0,5,2,0))
plot(sampleTree, 
     main = "Sample clustering to detect outliers", 
     sub="", 
     xlab="", 
     cex.lab = 1.5,
     cex.axis = 1.5, 
     cex.main = 1.5)
abline(h = 180, col = "red") #根据实际情况而定，有一个离群样本，h依据图像设为180
dev.off()

# 如果有离群值，可以通过以下代码剔除 -------------------------------------------------------
clust = cutreeStatic(sampleTree, cutHeight = 180, minSize = 10)
table(clust)

keepSamples = (clust==1)#保留非离群(clust==1)的样本
datExpr = datExpr[keepSamples, ]#去除离群值后的数据


# 样本的临床数据 -----------------------------------------------------------------
#clinical_data <- read.csv("临床信息.csv")#读取临床数据
# #临床信息数据注释，只为展示需要，WGCNA时不要运行！！！
# #clinical_data$gender<-factor(clinical_data$gender,level=c(0,1),labels=c("female","male"))
# #clinical_data$stage<-factor(clinical_data$stage,level=c(0,1),labels=c("early","advanced"))
# #clinical_data$type<-factor(clinical_data$type,level=c(0,1),labels=c("squamous carcinom","adenocarcinoma"))
# #clinical_data$smoker<-factor(clinical_data$smoker,level=c(0,1),labels=c("nonsmoker","smoker"))
# #clinical_data$alcohol_history<-factor(clinical_data$alcohol_history,level=c(0,1),labels=c("No","Yes"))

load("PLEK2_clinical_data.Rdata")#读取临床数据
rownames(PLEK2_clinical_data) <- PLEK2_clinical_data$ID#将样本ID作为行名
PLEK2_clinical_data <- PLEK2_clinical_data[,-1]#去除无效信息列

PLEK2_clinical_data$PLEK2 <- as.numeric(PLEK2_clinical_data$PLEK2)
PLEK2_clinical_data$lg_PLEK2 <- log2(PLEK2_clinical_data$PLEK2+1)#对数变换
PLEK2_clinical_data <- select(PLEK2_clinical_data,-PLEK2)# 删除PLEK2这一列


# 将临床信息转化二进制
PLEK2_clinical_data$gender <- ifelse(PLEK2_clinical_data$gender == "FEMALE", 0, 1) # 转成数值型
PLEK2_clinical_data$person_neoplasm_cancer_status <- ifelse(PLEK2_clinical_data$person_neoplasm_cancer_status == "TUMOR FREE", 0, 1) # 转成数值型
PLEK2_clinical_data$new_tumor_events <- ifelse(PLEK2_clinical_data$new_tumor_events == "NO", 0, 1) # 转成数值型

PLEK2_clinical_data$clinicial_stage <- ifelse(PLEK2_clinical_data$clinicial_stage %in% c("Stage I", "Stage IA", "Stage IB"), "1",
                                            ifelse(PLEK2_clinical_data$clinicial_stage %in% c("Stage II", "Stage IIA", "Stage IIB"), "2",
                                                   ifelse(PLEK2_clinical_data$clinicial_stage %in% c("Stage III", "Stage IIIA", "Stage IIIB", "Stage IIIC"), "3",
                                                          ifelse(PLEK2_clinical_data$clinicial_stage %in% c("Stage IV", "Stage IVA"), "4",
                                                                 ifelse(PLEK2_clinical_data$clinicial_stage == "stage x", "stage x", NA)))))
PLEK2_clinical_data$tumor_basal_diameter[is.na(PLEK2_clinical_data$tumor_basal_diameter)] <- 16.92696

# 将因子类型改为数字

PLEK2_clinical_data$age <- as.numeric(PLEK2_clinical_data$age)
PLEK2_clinical_data$gender <- as.numeric(PLEK2_clinical_data$gender)
PLEK2_clinical_data$person_neoplasm_cancer_status <- as.numeric(PLEK2_clinical_data$person_neoplasm_cancer_status)
PLEK2_clinical_data$new_tumor_events <- as.numeric(PLEK2_clinical_data$new_tumor_events)
PLEK2_clinical_data$clinicial_stage <- as.numeric(PLEK2_clinical_data$clinicial_stage)
PLEK2_clinical_data$tumor_basal_diameter <- as.numeric(PLEK2_clinical_data$tumor_basal_diameter)
PLEK2_clinical_data$tumor_thickness <- as.numeric(PLEK2_clinical_data$tumor_thickness)
#PLEK2_clinical_data$PLEK2 <- as.numeric(PLEK2_clinical_data$PLEK2)
PLEK2_clinical_data$lg_PLEK2 <- as.numeric(PLEK2_clinical_data$lg_PLEK2)


datExpr <- TPM_mRNA_log_2_data_for_WGCNA
dim(datExpr)
clinical_data_f = PLEK2_clinical_data[rownames(datExpr),]#只提取表达矩阵中样本的临床信息
identical(rownames(datExpr), rownames(clinical_data_f))#判断两个数据行名是否相同


# 保存转换后的临床信息文件
clinical_data_for_WGCNA <- clinical_data_f
save(clinical_data_for_WGCNA,file = "clinical_data_for_WGCNA.Rdata")
# 保存表达谱文件
TPM_mRNA_log_2_data_for_WGCNA <- datExpr
save(TPM_mRNA_log_2_data_for_WGCNA,file = "TPM_mRNA_log_2_data_for_WGCNA.Rdata")


#挑选自己要的临床信息
# 汇总最终数据 ------------------------------------------------------------------
datExpr[1:5,1:5]

datTraits = clinical_data_f
dim(datTraits)
datTraits[1:5,1:5]
#你们导入自己的数据可以从这里开始，上面的代码不看

library(WGCNA)
library(tidyverse)
#基础设置
rm(list=ls(all=TRUE))# 删除当前所有变量
options(stringsAsFactors = F)# 在读入数据时，遇到字符串后，将其转换成因子，连续型变量要改为FALSE
enableWGCNAThreads()#多线程

load("TPM_mRNA_log_2_data_for_WGCNA.Rdata")
load("clinical_data_for_WGCNA.Rdata")
datExpr <- TPM_mRNA_log_2_data_for_WGCNA
datTraits <- clinical_data_for_WGCNA

# 软阈值与平均连接度 ---------------------------------------------------------------
powers = c(seq(1,10,by=1),seq(11,20,by=2))
#调用网络拓扑分析函数
sft = pickSoftThreshold(datExpr, powerVector = powers, verbose = 5)
#无尺度的拓扑拟合指数是软阈值功率的一个函数
pdf(file="Figure_2_软阈值.pdf",width = 10,height = 8)
par(mfrow = c(1,2))
cex1 <-1.0
plot(sft$fitIndices[,1], -sign(sft$fitIndices[,3])*sft$fitIndices[,2],
     xlab="Soft Threshold (power)",ylab="Scale Free Topology Model Fit,signed R^2",type="n",
     main = paste("Scale independence"));
text(sft$fitIndices[,1], -sign(sft$fitIndices[,3])*sft$fitIndices[,2],
     labels=powers,cex=cex1,col="red");

# 这条线对应的是使用R^2的截止值h
abline(h=0.85,col="red",lty=1,lwd=1.5)# 推荐0.9，官网0.85，不能低于0.8

# 平均连通性是软阈值功率的一个函数
plot(sft$fitIndices[,1], sft$fitIndices[,5],
     xlab="Soft Threshold (power)",ylab="Mean Connectivity", type="n",
     main = paste("Mean connectivity"))
text(sft$fitIndices[,1], sft$fitIndices[,5], labels=powers, cex=cex1,col="red")
dev.off()
sft$powerEstimate# 系统推荐软阈值3


#分步法构建共表达模型-------------------------------------------------------------
datExpr <- TPM_mRNA_log_2_data_for_WGCNA
## 构建加权共表达网络分为两步：
## 1. 计算邻近值，也是就是两个基因在不同样品中表达量的表达相关系数(pearson correlation rho)，
## 2. 计算topology overlap similarity (TOM)。 用TOM表示两个基因在网络结构上的相似性，即两个基因如果具有相似的邻近基因，这两个基因更倾向于有相互作用。

###(1)网络构建 Co-expression similarity and adjacency 
adjacency = adjacency(datExpr, power = 3) 

###(2) 邻近矩阵到拓扑矩阵的转换，Turn adjacency into topological overlap
TOM = TOMsimilarity(adjacency)
dissTOM = 1-TOM

###(3) 聚类拓扑矩阵 Clustering using TOM
# Call the hierarchical clustering function 调用层次聚类函数
geneTree = hclust(as.dist(dissTOM), method = "average");
# Plot the resulting clustering tree (dendrogram)
## 这个时候的geneTree与一步法的 net$dendrograms[[1]] 性质类似，但是还需要进行进一步处理
plot(geneTree, xlab="", sub="", main = "Gene clustering on TOM-based dissimilarity",
     labels = FALSE, hang = 0.04)

#(4) 聚类分支的修整 dynamicTreeCut 
#set the minimum module size 
minModuleSize = 30

# Module identification using dynamic tree cut:
dynamicMods = cutreeDynamic(dendro = geneTree, distM = dissTOM,
                            deepSplit = 2, pamRespectsDendro = FALSE,
                            minClusterSize = minModuleSize)
table(dynamicMods)# 20个模块

# convert numeric lables into colors
dynamicColors = labels2colors(dynamicMods)
table(dynamicColors)

# dynamicColors
# black         blue        brown         cyan        green  greenyellow 
# 241         1427         1211           58          830           72 
# grey       grey60    lightcyan   lightgreen  lightyellow      magenta 
# 16           40           49           35           30           92 
# midnightblue   pink     purple        red       salmon          tan 
# 53          136           78          457           58           69 
# turquoise       yellow 
# 12988         1051 


# Plot the dendrogram and colors underneath
pdf(file = "stepbystep_DynamicTreeCut_genes-modules.pdf", width = 16,height = 12)
plotDendroAndColors(geneTree, dynamicColors, "Dynamic Tree Cut",
                    dendroLabels = FALSE, hang = 0.03,
                    addGuide = TRUE, guideHang = 0.05,
                    main = "Gene dendrogram and module colors")
dev.off()

###(5) 聚类结果相似模块的融合 Merging of modules whose expression profiles are very similar
# Calculate eigengenes

MEList = moduleEigengenes(datExpr, colors = dynamicColors)
MEs = MEList$eigengenes
# Calculate dissimilarity of module eigengenes


MEDiss = 1-cor(MEs,use = 'pairwise.complete.obs');


MEDiss[is.na(MEDiss)]=3

METree = hclust(as.dist(MEDiss), method = "average");
#一般选择 height cut 为0.25,对应于有75%相关性，进行合并
# set  Merging height cut 
MEDissThres = 0.25

####Plot the result
pdf(file = "Clustering of module eigengenes.pdf", width = 16,height = 12)
plot(METree, main = "Clustering of module eigengenes",
     xlab = "", sub = "")
# Plot the cut line into the dendrogram
abline(h=MEDissThres, col = "red")
dev.off()

# Call an automatic merging function
merge = mergeCloseModules(datExpr, dynamicColors, cutHeight = MEDissThres, verbose = 3)
# The merged module colors
mergedColors = merge$colors
# Eigengenes of the new merged modules:
mergedMEs = merge$newMEs
# 统计mergedmodule
table(mergedColors)

# mergedColors
# black         blue        brown         cyan        green  greenyellow       grey 
# 241         1427         1211           58          830           72           16 
# grey60    lightcyan   lightgreen  lightyellow      magenta midnightblue       pink 
# 40           49           35           30           92           53          136 
# purple      red       salmon          tan    turquoise       yellow 
# 78          457           58           69        12988          1051 

### (6) plot the gene dendrogram 
pdf(file = "stepbystep_DynamicTreeCut_genes-modules_2.pdf", width = 16,height = 12)
plotDendroAndColors(geneTree, cbind(dynamicColors, mergedColors),
                    c("Dynamic Tree Cut", "Merged dynamic"),
                    dendroLabels = FALSE, hang = 0.03,
                    addGuide = TRUE, guideHang = 0.05)
dev.off()

### 保存数据
# Rename to moduleColors
moduleColors = mergedColors
# Construct numerical labels corresponding to the colors
colorOrder = c("grey", standardColors(50))
moduleLabels = match(moduleColors, colorOrder)-1
MEs = mergedMEs
# Save module colors and labels for use in subsequent parts
save(MEs, moduleLabels, moduleColors, geneTree, 
     file = "networkConstruction_stepByStep.Rdata")


#############################################################

#Block-wise network construction and module detection 构建共表达模型-------------------------------------------------------------

net = blockwiseModules(datExpr, maxBlockSize = 4900,# 改为4900
                       power = 3, TOMType = "unsigned", minModuleSize = 30,# power改为3，
                       reassignThreshold = 0, mergeCutHeight = 0.25,
                       numericLabels = TRUE,
                       saveTOMs = TRUE,
                       saveTOMFileBase = "TOM-blockwise",
                       verbose = 3)

# Convert labels to colors for plotting
mergedColors = labels2colors(net$colors)

# Plot the dendrogram and the module colors underneath for block 4
pdf(file="Figure_3_基因聚类树_block_2.pdf",width = 10,height = 8)
plotDendroAndColors(net$dendrograms[[2]], mergedColors[net$blockGenes[[2]]],
                    "Module colors", main = "Gene dendrogram and module colors in block 2",
                    dendroLabels = FALSE, hang = 0.03,
                    addGuide = TRUE, guideHang = 0.05)
dev.off()

table(net$colors)#查看各模块基因数量,40个模块
moduleLabels <- net$colors#标签
moduleColors <- labels2colors(net$colors)#颜色
MEs = net$MEs#列名模块数字
MEs <- orderMEs(MEs)
geneTree1 <- net$dendrograms[[1]]# 后续遇到geneTree要小心
geneTree2 <- net$dendrograms[[2]]
geneTree3 <- net$dendrograms[[3]]
geneTree4 <- net$dendrograms[[4]]
save(MEs, moduleLabels, moduleColors, geneTree1,geneTree2,geneTree3,geneTree4,file = "networkConstruction.RData")

#############################################################
table(moduleLabels)
table(moduleColors)


# 识别关键模块 ------------------------------------------------------------------
# 定义基因和样本的数量
nGenes <- ncol(datExpr)
nSamples <- nrow(datExpr)
# 用颜色标签重新计算MEs(计算给定的单个数据集中模块的特征元素（第一主成分）
MEs0 <- moduleEigengenes(datExpr, moduleColors)$eigengenes #列名模块颜色
MEs_number <- net$MEs
MEs <- orderMEs(MEs0)
moduleTraitCor <- cor(MEs, datTraits, use = "p")
moduleTraitCor#查看模块和临床信息的相关性
moduleTraitPvalue <- corPvalueStudent(moduleTraitCor, nSamples)
moduleTraitPvalue#计算给定相关性的t test渐近p值。

#作图准备，显示相关性及其p值
sizeGrWindow(16,9)
textMatrix =  paste(signif(moduleTraitCor, 2), "\n(",
                    signif(moduleTraitPvalue, 1), ")", sep = "");
dim(textMatrix) = dim(moduleTraitCor)

pdf(file="Figure_4_模块与临床性状相关性.pdf",width = 10,height = 8)
par(mar = c(5, 8, 4, 1))#Bottom margin、Left margin、Top margin、Right margin
#labeledHeatmap用于创建带有标记的行和列的热图
labeledHeatmap(Matrix = moduleTraitCor,
               xLabels = names(datTraits),#临床信息文件列名
               yLabels = names(MEs),
               ySymbols = names(MEs),#行的标签
               colorLabels = FALSE,#指示是否显示颜色标签的逻辑值
               colors = blueWhiteRed(300),#指定热图中使用的颜色
               textMatrix = textMatrix,#要添加到热图中的文本标签矩阵
               setStdMargins = FALSE,#指示是否使用标准边距的逻辑值
               cex.text = 0.4,#指定文本标签的大小
               zlim = c(-1,1),#指定要在热图中绘制的值的范围
               main = paste("Module-trait relationships"),#主标题
               xLabelsAngle = 30,#指定绘制x轴标签的角度
               yLabelsPosition = 'left',#指定y轴标签位置的字符串(例如，'left'或'right')
               x.adj.lab.y = 1#指定x轴标签的垂直位置
)
dev.off()


# 定义变量权重，包含datTrait的权重列 ---------------------------------------------------
InterestedModule = datTraits$lg_PLEK2
InterestedModule = as.data.frame(InterestedModule)
names(InterestedModule) = "InterestedModule"
module <- "green"
#模块名称(颜色)
modNames = substring(names(MEs), 3)#提取或替换字符向量中的子字符串
#这段代码的作用是计算datExpr和MEs两个数据集之间的相关系数，并计算出t检验的p值
geneModuleMembership = as.data.frame(cor(datExpr, MEs, use = "p"))#计算出基因与多个模块之间的相关性
MMPvalue = as.data.frame(corPvalueStudent(as.matrix(geneModuleMembership), nSamples))#计算相关系数的 p 值
#paste 拼接函数
names(geneModuleMembership) = paste("MM", modNames, sep="")
names(MMPvalue) = paste("p.MM", modNames, sep="")
#这段代码的作用是计算datExpr和InterestedModule两个数据集之间的相关系数，并计算出t检验的p值。
geneTraitSignificance = as.data.frame(cor(datExpr, InterestedModule, use = "p"))
GSPvalue = as.data.frame(corPvalueStudent(as.matrix(geneTraitSignificance), nSamples))
#paste 拼接函数
names(geneTraitSignificance) = paste("GS.", names(InterestedModule), sep="")
names(GSPvalue) = paste("p.GS.", names(InterestedModule), sep="")

datExpr <- as.data.frame(datExpr)
names(datExpr)
names(datExpr)[moduleColors==module]
table(moduleColors==module)#查看模块中的基因数目
column = match(module, modNames)#查询感兴趣的基因模块在第几列
moduleColors <- mergedColors
moduleGenes <- moduleColors==module#挑选基因列表中属于感兴趣模块module中的基因


# MM和GS -------------------------------------------------------------------
pdf(file="Figure_5_MM与GS的散点图_red_PLEK2.pdf",width = 10,height = 10)
par(mfrow = c(1,1));
verboseScatterplot(abs(geneModuleMembership[moduleGenes,column]),#绘制散点图的x轴数据，代表模块成员资格。
                   abs(geneTraitSignificance[moduleGenes, 1]),#绘制散点图的y轴数据，代表基因的显著性。
                   xlab = paste("Module Membership in", module, "module"),#散点图的x轴标签。
                   ylab = "Gene significance for pathological type",#散点图的y轴标签。
                   main = paste("Module membership vs. gene significance\n"),#散点图的主标题。
                   cex.main = 1.2, #主标题的字体大小。
                   cex.lab = 1.2, #标签的字体大小。
                   cex.axis = 1.2, #坐标轴刻度的字体大小。
                   col = "skyblue",#散点图中散点的颜色。
                   abline = FALSE,#是否绘制一条辅助直线。
                   lmFnc = lm,#用于计算回归线的函数。
                   pch = 1)#散点图中散点的形状。
abline(h=0.8, v = 0.8, col="red", lty=1)
dev.off()

# 直接保存感兴趣模块中的所有Gene ---------------------------------------------------------
green_module_genes <- colnames(datExpr)[moduleGenes]
green_module_genes <- as.data.frame(green_module_genes)
write.csv(green_module_genes,"green_module_genes.csv")

# 设置条件，继续筛选module中的hub gene -----------------------------------------------
module = "green"
column = match(module, modNames)
moduleGenes = moduleColors==module
table(moduleGenes)
#复习一下以上代码，所代表的值
green_module<-as.data.frame(dimnames(data.frame(datExpr))[[2]][moduleGenes]) 
names(green_module)="green"
#提取感兴趣模块的MM和GS
MM <- abs(geneModuleMembership[moduleGenes,column])
GS <- abs(geneTraitSignificance[moduleGenes, 1])
green_MM_GS <- as.data.frame(cbind(MM,GS))#创建一个包含感兴趣模块MM+GS的数据框
rownames(red_MM_GS) <- green_module$red
head(green_MM_GS)
#为基因添加标签
green_MM_GS$group[abs(green_MM_GS$MM) > 0.8 & abs(green_MM_GS$GS) > 0.8] <- "hub-Gene"
green_MM_GS$group[abs(green_MM_GS$MM) < 0.8 | abs(green_MM_GS$GS) < 0.8] <- "else"
table(green_MM_GS$group)
green_MM_GS <- as.data.frame(green_MM_GS)
write.csv(green_MM_GS,"green_module_hub_genes.csv")
#绘图查看
library(ggplot2)
pdf("Figure_6_hubGenes_MM_GS_green.pdf",width = 10,height = 10)
ggplot(data=red_MM_GS, aes(x=MM, y=GS, color=group)) + 
  geom_point(size=1.5)+
  scale_colour_manual(values=c("skyblue", "red"))+ 
  theme_bw()+  
  theme(panel.grid.major = element_blank(),panel.grid.minor = element_blank())+  
  labs(x="Module Membership in red module", y="Gene significance for pathological type",
       title = "Module membership and Gene Significance ")+
  theme(axis.title.x =element_text(size=14), 
        axis.title.y=element_text(size=14),
        axis.text = element_text(size = 12),
        axis.text.x = element_text(colour = "black"),
        axis.text.y = element_text(colour = "black"),
        plot.title = element_text(hjust = 0.5,size = 16,face = "bold"),
        plot.margin = unit(rep(2,4),'lines')) +theme(legend.position = 'none')+
  geom_hline(aes(yintercept=0.8),colour="red",lwd=0.5,linetype=1)+
  geom_vline(aes(xintercept=0.8),colour="red",lwd=0.5,linetype=1)
dev.off()


######################################################################

# 富集分析
getwd()
setwd("D:/TCGA_UVM_Data")

# 加载富集分析所需要的R包 ------------------------------------------------------------
if (!require("BiocManager", quietly = TRUE))
  install.packages("BiocManager")

BiocManager::install("clusterProfiler")
BiocManager::install("org.Hs.eg.db")


# 检查 ggplot2 包是否已经安装
if (!require("ggplot2", quietly = TRUE)) {
  # 如果未安装，则使用 install.packages 函数安装
  install.packages("ggplot2")
}
# 检查 dplyr 包是否已经安装
if (!require("dplyr", quietly = TRUE)) {
  # 如果未安装，则使用 install.packages 函数安装
  install.packages("dplyr")
}
# 检查 ggsci 包是否已经安装
if (!require("ggsci", quietly = TRUE)) {
  # 如果未安装，则使用 install.packages 函数安装
  install.packages("ggsci")
}
rm(list=ls(all=TRUE))# 删除当前所有变量
# 加载所需要的R包 ----------------------------------------------------------------
install.packages("clusterProfiler")
library(clusterProfiler) #富集分析主要的包
install.packages("org.Hs.eg.db")
library(org.Hs.eg.db)#查找物种注释信息
install.packages("ggplot2")
library(ggplot2)#分面绘图所需
library(dplyr)#整理数据
library(ggsci)#配色
install.packages ("bit")
library (bit)
# 读取数据----------------------------------------------------------
green_Genes <- read.csv("green_module_genes.csv",row.names = 2)
Genes <- bitr(rownames(green_Genes),  
              fromType = "SYMBOL", #输入数据的类型
              toType = c("ENTREZID"), #要转换的数据类型
              OrgDb = org.Hs.eg.db) #物种#有9个基因没能匹配


# GO富集分析与结果存储 -------------------------------------------------------------
GO <- enrichGO(gene = Genes$ENTREZID, #输入基因的"ENTREZID"
               OrgDb = org.Hs.eg.db,#注释信息
               keyType = "ENTREZID",
               ont = "all",     #可选条目BP/CC/MF
               pAdjustMethod = "BH", #p值的校正方式
               pvalueCutoff = 0.05,   #pvalue的阈值
               qvalueCutoff = 0.05, #qvalue的阈值
               minGSSize = 5,
               maxGSSize = 5000,
               readable = TRUE)   #是否将entrez id转换为symbol
GO_result <- as.data.frame(GO)

write.csv(GO_result,"GO_result_green_final.csv")

#挑选每个分类中前8显著的条目作图
BP_top10 <- GO_result %>%
  filter(ONTOLOGY == "BP") %>%  # 筛选 ONTOLOGY 为 BP 的子集
  arrange(p.adjust) %>%        # 按照 p.adjust 的升序排列
  head(10)                      # 提取前 8行

CC_top10 <- GO_result %>%
  filter(ONTOLOGY == "CC") %>%  # 筛选 ONTOLOGY 为 CC 的子集
  arrange(p.adjust) %>%        # 按照 p.adjust 的升序排列
  head(10)                      # 提取前 8行

MF_top10 <- GO_result %>%
  filter(ONTOLOGY == "MF") %>%  # 筛选 ONTOLOGY 为 MF 的子集
  arrange(p.adjust) %>%        # 按照 p.adjust 的升序排列
  head(10)                      # 提取前 8行

merge_data <- rbind(BP_top10,CC_top10,MF_top10)
merge_data$ONTOLOGY <- factor(merge_data$ONTOLOGY, levels = c("BP", "CC","MF"))
merge_data$logPvalue <- (-log(merge_data$p.adjust))
# 美化版本 --------------------------------------------------------------------
colnames(merge_data)
merge_data$Description <- factor(merge_data$Description, levels = unique(merge_data$Description[order(merge_data$ONTOLOGY)]))

#install.packages("showtext")
#library(showtext)
#font_add('Arial','/Library/Fonts/Arial.ttf') #加载字体，MAC 中字体库在 /Library/Fonts
#showtext_auto() #自动调用showtext，否则无法在ggsave()中使用，因为ggsave会自动打开和关闭图形设备。
install.packages("showtext")
library(showtext)
font_add('Arial','/Library/Fonts/Arial.ttf') #加载字体，MAC 中字体库在 /Library/Fonts
showtext_auto() #自动调用showtext，否则无法在ggsave()中使用，因为ggsave会自动打开和关闭图形设备。


pdf("GO_green.pdf",width = 16,height = 8)
ggplot(merge_data, aes(x = Description, y = logPvalue, fill = ONTOLOGY)) + #指定数据为merge_data，以Description作为x轴，以logPvalue作为y轴，以ONTOLOGY作为颜色填充。
  geom_bar(stat = "identity", width = 0.8, color = "black") + #添加一个柱状图层，使用identity统计方法（不进行任何变换），每个柱子的宽度为0.8，颜色为黑色
  scale_x_discrete(limits = unique(merge_data$Description[order(merge_data$ONTOLOGY)])) + #设置x轴的标签顺序，根据ONTOLOGY对Description排序，以便按照ONTOLOGY的顺序显示。unique()函数保证每个标签只出现一次。
  coord_flip() + #翻转坐标轴，交换x轴和y轴，使得柱状图变为横向。
  scale_y_continuous(expand = c(0,0))+ #设置y轴的范围为连续型变量（continuous），设置expand参数为c(0,0)，意味着y轴不需要扩展（不需要增加额外的空白）。
  theme(panel.background = element_rect(fill = "white"))+ #设置背景为白色，使用element_rect()函数设置元素的矩形形状
  theme(axis.text = element_text(size = 16, family = "Arial"),
        axis.title = element_text(size=18,family="Arial",colour = "black"),
        legend.text = element_text(size = 16, family = "Arial"),
        legend.title = element_text(size = 18, family = "Arial"),
        legend.position = "top")+ #设置各种文本元素的字体、大小和颜色，包括坐标轴文本、坐标轴标题、图例文本和图例标题。将图例放置在顶部。
  labs(x = "GO term", y = "-log P-value")+
  scale_fill_nejm(alpha = 0.8) #使用NEJM（New England Journal of Medicine）颜色调色板，设置颜色透明度为0.8，对填充颜色进行比例缩放。
dev.off()

# KEGG富集分析与结果存储 -----------------------------------------------------------
KEGG <- enrichKEGG(gene = Genes$ENTREZID,
                   organism = "hsa", 
                   keyType = "kegg", #KEGG数据库
                   pAdjustMethod = "BH",
                   pvalueCutoff = 1,
                   qvalueCutoff = 1)

barplot(KEGG,
        x = "GeneRatio",
        color = "p.adjust",
        showCategory = 15,
        title = "KEGG_enrichment")#标题
dotplot(KEGG)
View(as.data.frame(KEGG))#以数据框的形式展示KEGG的结果

browseKEGG(KEGG,"hsa04060")#打开KEGG官网查看通路的详细信息

####结果存储
KEGG_results <- DOSE::setReadable(KEGG,
                                  OrgDb = org.Hs.eg.db,
                                  keyType = "ENTREZID") #将ENTREZID转换为genesymbol
write.table(data.frame(ID=rownames(KEGG_results@result),KEGG_results@result),
            file = "KEGG_enrich_result_blue.txt",
            sep = "\t",
            quote = F,
            row.names = F,
            col.names = T)


##########################################################################

# green module 和 药物测序文件取交集

rm(list=ls())
install.packages("readxl")
install.packages("VennDiagram")
library(readxl)
library(VennDiagram)#韦恩图（VennDiagram 包，适用样本数 2-5）

venn_Genes <- read_excel("green_module_genes.xlsx")
head(venn_Genes)

green_module <- venn_Genes$green_module_genes[1:897]

ART <- venn_Genes$ART_Symbol[1:3426]

immune <- read_excel("immu.xlsx")
head(immune)
immune_genes <- immune$Symbol[1:2483]

drug_resis <- read_excel("drug_resistance.xlsx")
drug_resistance_genes <- drug_resis$Gene_Name[1:2197]

#指定统计的分组列，并设置作图颜色、字体样式等
venn_list <- list(green_module = green_module,drug_resistance_genes = drug_resistance_genes)
venn.diagram(venn_list, filename = 'venn_green_and_drug_resistance_genes.png', imagetype = 'png', 
             fill = c('red', 'blue'), alpha = 0.50, 
             cat.col = c('red', 'blue'), 
             cat.cex = 1.5, #标签字体大小
             cat.pos = 0, # 标签相对于圆圈的角度
             cat.dist = 0.02, # 标签距离圆圈的远近
             cat.default.pos = "outer",  # 标签位置, outer内;text 外
             cat.fontfamily = 'serif',
             col = c('red', 'blue'), cex = 1.5, fontfamily = 'serif')


# 对取合集后的68个基因进行富集分析


rm(list=ls(all=TRUE))# 删除当前所有变量
# 加载所需要的R包 ----------------------------------------------------------------
library(clusterProfiler) #富集分析主要的包
library(org.Hs.eg.db)#查找物种注释信息
library(ggplot2)#分面绘图所需
library(dplyr)#整理数据
library(ggsci)#配色
library(readxl)


# 读取数据----------------------------------------------------------

venn_Genes <- read_excel("art_and_blue.xlsx")

row.names(venn_Genes)=venn_Genes$Symbol


Genes <- bitr(rownames(venn_Genes),  
              fromType = "SYMBOL", #输入数据的类型
              toType = c("ENTREZID"), #要转换的数据类型
              OrgDb = org.Hs.eg.db) #物种#有9个基因没能匹配


# GO富集分析与结果存储 -------------------------------------------------------------
GO <- enrichGO(gene = Genes$ENTREZID, #输入基因的"ENTREZID"
               OrgDb = org.Hs.eg.db,#注释信息
               keyType = "ENTREZID",
               ont = "all",     #可选条目BP/CC/MF
               pAdjustMethod = "BH", #p值的校正方式
               pvalueCutoff = 0.05,   #pvalue的阈值
               qvalueCutoff = 0.05, #qvalue的阈值
               minGSSize = 5,
               maxGSSize = 5000,
               readable = TRUE)   #是否将entrez id转换为symbol
GO_result <- as.data.frame(GO)

write.csv(GO_result,"GO_ART_blue.csv")

#挑选每个分类中前8显著的条目作图
BP_top8 <- GO_result %>%
  filter(ONTOLOGY == "BP") %>%  # 筛选 ONTOLOGY 为 BP 的子集
  arrange(p.adjust) %>%        # 按照 p.adjust 的升序排列
  head(8)                      # 提取前 8行

CC_top8 <- GO_result %>%
  filter(ONTOLOGY == "CC") %>%  # 筛选 ONTOLOGY 为 CC 的子集
  arrange(p.adjust) %>%        # 按照 p.adjust 的升序排列
  head(8)                      # 提取前 8行

MF_top8 <- GO_result %>%
  filter(ONTOLOGY == "MF") %>%  # 筛选 ONTOLOGY 为 MF 的子集
  arrange(p.adjust) %>%        # 按照 p.adjust 的升序排列
  head(8)                      # 提取前 8行

merge_data <- rbind(BP_top8,CC_top8,MF_top8)
merge_data$ONTOLOGY <- factor(merge_data$ONTOLOGY, levels = c("BP", "CC","MF"))
merge_data$logPvalue <- (-log(merge_data$p.adjust))
# 美化版本 --------------------------------------------------------------------
colnames(merge_data)
merge_data$Description <- factor(merge_data$Description, levels = unique(merge_data$Description[order(merge_data$ONTOLOGY)]))

#install.packages("showtext")
library(showtext)
font_add('Arial','/Library/Fonts/Arial.ttf') #加载字体，MAC 中字体库在 /Library/Fonts
showtext_auto() #自动调用showtext，否则无法在ggsave()中使用，因为ggsave会自动打开和关闭图形设备。


pdf("GO_ART_blue.pdf",width = 16,height = 8)
ggplot(merge_data, aes(x = Description, y = logPvalue, fill = ONTOLOGY)) + #指定数据为merge_data，以Description作为x轴，以logPvalue作为y轴，以ONTOLOGY作为颜色填充。
  geom_bar(stat = "identity", width = 0.8, color = "black") + #添加一个柱状图层，使用identity统计方法（不进行任何变换），每个柱子的宽度为0.8，颜色为黑色
  scale_x_discrete(limits = unique(merge_data$Description[order(merge_data$ONTOLOGY)])) + #设置x轴的标签顺序，根据ONTOLOGY对Description排序，以便按照ONTOLOGY的顺序显示。unique()函数保证每个标签只出现一次。
  coord_flip() + #翻转坐标轴，交换x轴和y轴，使得柱状图变为横向。
  scale_y_continuous(expand = c(0,0))+ #设置y轴的范围为连续型变量（continuous），设置expand参数为c(0,0)，意味着y轴不需要扩展（不需要增加额外的空白）。
  theme(panel.background = element_rect(fill = "white"))+ #设置背景为白色，使用element_rect()函数设置元素的矩形形状
  theme(axis.text = element_text(size = 16, family = "Arial"),
        axis.title = element_text(size=18,family="Arial",colour = "black"),
        legend.text = element_text(size = 16, family = "Arial"),
        legend.title = element_text(size = 18, family = "Arial"),
        legend.position = "top")+ #设置各种文本元素的字体、大小和颜色，包括坐标轴文本、坐标轴标题、图例文本和图例标题。将图例放置在顶部。
  labs(x = "GO term", y = "-log P-value")+
  scale_fill_nejm(alpha = 0.8) #使用NEJM（New England Journal of Medicine）颜色调色板，设置颜色透明度为0.8，对填充颜色进行比例缩放。
dev.off()

# KEGG富集分析与结果存储 -----------------------------------------------------------
KEGG <- enrichKEGG(gene = Genes$ENTREZID,
                   organism = "hsa", 
                   keyType = "kegg", #KEGG数据库
                   pAdjustMethod = "BH",
                   pvalueCutoff = 1,
                   qvalueCutoff = 1)

barplot(KEGG,
        x = "GeneRatio",
        color = "p.adjust",
        showCategory = 15,
        title = "KEGG_enrichment")#标题
dotplot(KEGG)
View(as.data.frame(KEGG))#以数据框的形式展示KEGG的结果

browseKEGG(KEGG,"hsa04750")#打开KEGG官网查看通路的详细信息

####结果存储
KEGG_results <- DOSE::setReadable(KEGG,
                                  OrgDb = org.Hs.eg.db,
                                  keyType = "ENTREZID") #将ENTREZID转换为genesymbol
write.csv(data.frame(ID=rownames(KEGG_results@result),KEGG_results@result),
          file = "KEGG_ART_blue.csv",
          sep = "\t",
          quote = F,
          row.names = F,
          col.names = T)
