# Supplementary material for: PLEK2: a potential biomarker for metastasis and prognostic evaluation in uveal melanoma
Source: Front Med (Lausanne). 2024 Dec 2;11:1507576. doi: 10.3389/fmed.2024.1507576 (PMC11646761; doi:10.3389/fmed.2024.1507576)
Supplement: Supplementary file 1 [file Data_Sheet_1.zip › Supplementary Material/Figure4/Figure4F.xlsx]

## Sheet: Sheet1
pathway	GeneRatio	pvalue	Count
Thermogenesis	0.057971	0.000256586	24
Endocrine resistance	0.031401	0.000673807	13
Biosynthesis of amino acids	0.02657	0.000675318	11
p53 signaling pathway	0.02657	0.000675318	11
Calcium signaling pathway	0.0603865	0.00180303	25
Parkinson disease	0.057971	0.00195029	24
Oxidative phosphorylation	0.0362319	0.00195207	15
Fluid shear stress and atherosclerosis	0.0362319	0.00241411	15
Non-alcoholic fatty liver disease	0.0386473	0.00272631	16
Prion disease	0.057971	0.00273091	24
