# Supplementary material for: PLEK2: a potential biomarker for metastasis and prognostic evaluation in uveal melanoma
Source: Front Med (Lausanne). 2024 Dec 2;11:1507576. doi: 10.3389/fmed.2024.1507576 (PMC11646761; doi:10.3389/fmed.2024.1507576)
Supplement: Supplementary file 1 [file Data_Sheet_1.zip › Supplementary Material/Figure4/Figure4G.xlsx]

## Sheet: Sheet1
gene symbol	correlation	p.value
WNT5A	0.19	0.098
WNT5B	0.064	0.57
FZD1	0.11	0.36
FZD2	0.53	6.2e-07
FZD3	0.11	0.33
FZD4	0.39	0.00033
FZD5	0.22	0.046
FZD6	−0.22	0.05
FZD7	0.36	0.0011
FZD8	0.13	0.27
FZD9	0.092	0.42
FZD10	0.058	0.61
PLCB1	−0.021	0.85
PLCB2	0.43	6.5e-05
PLCB3	0.46	2.2e-05
PLCB4	−0.018	0.88
CAMK2A	0.32	0.0038
CAMK2B	0.0053	0.96
CAMK2D	−0.071	0.54
CAMK2G	−0.065	0.57
PPP3CA	0.24	0.033
PPP3CB	0.18	0.1
PPP3CC	0.32	0.0038
PPP3R1	0.3	0.007
PPP3R2	−0.18	0.12
PRKCA	0.47	1.3e-05
PRKCB	0.13	0.27
PRKCG	0.027	0.82
NFATC1	0.29	0.0087
NFATC2	0.43	7.9e-05
NFATC3	0.18	0.1
NFATC4	0.62	1.2e-09
