# Supplementary material for: PLEK2: a potential biomarker for metastasis and prognostic evaluation in uveal melanoma
Source: Front Med (Lausanne). 2024 Dec 2;11:1507576. doi: 10.3389/fmed.2024.1507576 (PMC11646761; doi:10.3389/fmed.2024.1507576)
Supplement: Supplementary file 1 [file Data_Sheet_1.zip › Supplementary Material/Figure5/Figure5.xlsx]

## Sheet: Sheet1
miRWalk	TarBase	Targetscan		intersection
hsa-let-7b-5p	hsa-miR-4731-5p	hsa-miR-4731-5p		hsa-miR-4731-5p
hsa-let-7b-5p	hsa-miR-4687-3p	hsa-miR-4687-3p		hsa-miR-4687-3p
hsa-let-7e-5p	hsa-miR-6780b-5p	hsa-miR-593-5p		hsa-miR-6780b-5p
hsa-let-7e-3p	hsa-miR-3622b-5p	hsa-miR-1287-3p		hsa-miR-3622b-5p
hsa-miR-17-3p	hsa-miR-4272	hsa-miR-3622b-5p		hsa-miR-1323
hsa-miR-18a-5p	hsa-miR-889-5p	hsa-miR-4639-3p		hsa-miR-8060
hsa-miR-18a-5p	hsa-miR-1323	hsa-miR-6780b-5p		hsa-miR-4725-3p
hsa-miR-19b-2-5p	hsa-miR-8060	hsa-miR-4779		hsa-miR-5197-3p
hsa-miR-21-3p	hsa-miR-548o-3p	hsa-miR-4725-3p		hsa-miR-4271
hsa-miR-23a-5p	hsa-miR-4725-3p	hsa-miR-4271		hsa-miR-4667-5p
hsa-miR-23a-3p	hsa-miR-5197-3p	hsa-miR-4272		hsa-miR-520d-5p
hsa-miR-24-1-5p	hsa-miR-4271	hsa-miR-3928-3p		hsa-miR-524-5p
hsa-miR-24-3p	hsa-miR-4667-5p	hsa-miR-4687-3p		hsa-miR-4700-5p
hsa-miR-24-3p	hsa-miR-520d-5p	hsa-miR-6794-3p		hsa-miR-8089
hsa-miR-24-2-5p	hsa-miR-524-5p	hsa-miR-5197-3p		hsa-miR-4639-3p
hsa-miR-24-2-5p	hsa-miR-4700-5p	hsa-miR-4667-5p		hsa-miR-5087
hsa-miR-25-3p	hsa-miR-8089	hsa-miR-889-5p		hsa-miR-4533
hsa-miR-26b-3p	hsa-miR-4639-3p	hsa-miR-4435		hsa-miR-4779
hsa-miR-27a-5p	hsa-miR-5087	hsa-miR-8089		hsa-miR-519e-5p
hsa-miR-27a-3p	hsa-miR-4533	hsa-miR-4700-5p		hsa-miR-4680-5p
hsa-miR-30a-3p	hsa-miR-4779	hsa-miR-1273g-3p		hsa-miR-519d-5p
hsa-miR-31-5p	hsa-miR-515-5p	hsa-miR-4747-5p
hsa-miR-32-3p	hsa-miR-519e-5p	hsa-miR-8074
hsa-miR-33a-3p	hsa-miR-1287-3p	hsa-miR-2116-3p
hsa-miR-33a-3p	hsa-miR-651-3p	hsa-miR-524-5p
hsa-miR-92a-2-5p	hsa-miR-9851-3p	hsa-miR-520d-5p
hsa-miR-93-3p	hsa-miR-2110	hsa-miR-5196-5p
hsa-miR-101-5p	hsa-miR-873-5p	hsa-miR-8060
hsa-miR-101-5p	hsa-miR-1252-5p	hsa-miR-6797-5p
hsa-miR-101-5p	hsa-miR-3925-3p	hsa-miR-1249-5p
hsa-miR-29b-1-5p	hsa-miR-766-3p	hsa-miR-519d-5p
hsa-miR-103a-2-5p	hsa-miR-452-3p	hsa-miR-183-5p.1
hsa-miR-103a-3p	hsa-miR-4680-5p	hsa-miR-889-5p
hsa-miR-103a-3p	hsa-miR-519d-5p	hsa-miR-7974
hsa-miR-105-5p		hsa-miR-7106-5p
hsa-miR-105-3p		hsa-miR-4756-5p
hsa-miR-107		hsa-miR-4739
hsa-miR-107		hsa-miR-1321
hsa-miR-16-2-3p		hsa-miR-2110
hsa-miR-192-3p		hsa-miR-6786-3p
hsa-miR-196a-5p		hsa-miR-2110
hsa-miR-197-5p		hsa-miR-3653-3p
hsa-miR-197-3p		hsa-miR-6133
hsa-miR-198		hsa-miR-4419a
hsa-miR-199a-5p		hsa-miR-6127
hsa-miR-208a-5p		hsa-miR-6822-5p
hsa-miR-129-5p		hsa-miR-6750-5p
hsa-miR-129-1-3p		hsa-miR-199a-5p
hsa-miR-148a-3p		hsa-miR-199b-5p
hsa-miR-30c-2-3p		hsa-miR-592
hsa-miR-30c-2-3p		hsa-miR-6130
hsa-miR-30c-2-3p		hsa-miR-6129
hsa-miR-7-2-3p		hsa-miR-4510
hsa-miR-181a-5p		hsa-miR-3915
hsa-miR-181a-2-3p		hsa-miR-3200-5p
hsa-miR-181b-5p		hsa-miR-4533
hsa-miR-181b-5p		hsa-miR-5087
hsa-miR-183-3p		hsa-miR-766-5p
hsa-miR-199b-5p		hsa-miR-4266
hsa-miR-211-3p		hsa-miR-4680-5p
hsa-miR-212-5p		hsa-miR-4464
hsa-miR-216a-5p		hsa-miR-628-5p
hsa-miR-217-5p		hsa-miR-7162-3p
hsa-miR-219a-1-3p		hsa-miR-4725-3p
hsa-miR-219a-1-3p		hsa-miR-665
hsa-miR-221-3p		hsa-miR-885-3p
hsa-miR-224-3p		hsa-miR-4662b
hsa-miR-224-3p		hsa-miR-5197-5p
hsa-miR-200b-5p		hsa-miR-3655
hsa-miR-15b-5p		hsa-miR-7159-5p
hsa-miR-23b-5p		hsa-miR-873-5p.1
hsa-miR-23b-5p		hsa-miR-5197-5p
hsa-miR-27b-5p		hsa-miR-7974
hsa-miR-27b-3p		hsa-miR-4490
hsa-miR-30b-3p		hsa-miR-1264
hsa-miR-30b-3p		hsa-miR-107
hsa-miR-30b-3p		hsa-miR-103a-3p
hsa-miR-122-3p		hsa-miR-4680-5p
hsa-miR-124-3p		hsa-miR-6780b-5p
hsa-miR-125b-5p		hsa-miR-421
hsa-miR-125b-1-3p		hsa-miR-4774-5p
hsa-miR-130a-5p		hsa-miR-4649-3p
hsa-miR-132-3p		hsa-miR-4271
hsa-miR-133a-3p		hsa-miR-5093
hsa-miR-133a-3p		hsa-miR-183-5p.1
hsa-miR-135a-3p		hsa-miR-597-5p
hsa-miR-135a-3p		hsa-miR-519e-5p
hsa-miR-135a-3p		hsa-miR-515-5p
hsa-miR-135a-2-3p		hsa-miR-194-5p
hsa-miR-135a-2-3p		hsa-miR-8070
hsa-miR-135a-2-3p		hsa-miR-3925-3p
hsa-miR-137-5p		hsa-miR-8068
hsa-miR-138-5p		hsa-miR-1252-5p
hsa-miR-138-2-3p		hsa-miR-4748
hsa-miR-140-3p		hsa-miR-452-3p
hsa-miR-141-5p		hsa-miR-1231
hsa-miR-142-3p		hsa-miR-4288
hsa-miR-153-5p		hsa-miR-1323
hsa-miR-191-3p		hsa-miR-548o-3p
hsa-miR-125a-5p		hsa-miR-1179
hsa-miR-125a-3p		hsa-miR-5093
hsa-miR-125b-2-3p		hsa-miR-3614-3p
hsa-miR-125b-2-3p		hsa-miR-4728-3p
hsa-miR-127-3p		hsa-miR-4668-5p
hsa-miR-127-3p		hsa-miR-5589-5p
hsa-miR-134-5p		hsa-miR-9-5p
hsa-miR-136-3p		hsa-miR-515-5p
hsa-miR-146a-5p		hsa-miR-5695
hsa-miR-149-5p		hsa-miR-2054
hsa-miR-149-3p		hsa-miR-758-3p
hsa-miR-149-3p		hsa-miR-632
hsa-miR-149-3p		hsa-miR-519e-5p
hsa-miR-150-5p		hsa-miR-4647
hsa-miR-150-3p		hsa-miR-4699-5p
hsa-miR-154-5p		hsa-miR-4695-5p
hsa-miR-185-5p		hsa-miR-330-3p
hsa-miR-185-3p		hsa-miR-7150
hsa-miR-185-3p		hsa-miR-505-3p.2
hsa-miR-193a-5p		hsa-miR-7157-5p
hsa-miR-193a-5p		hsa-miR-4426
hsa-miR-195-3p		hsa-miR-3180-5p
hsa-miR-206		hsa-miR-26b-3p
hsa-miR-320a-3p		hsa-miR-8068
hsa-miR-200c-3p		hsa-miR-766-3p
hsa-miR-194-3p		hsa-miR-200a-3p
hsa-miR-29c-5p		hsa-miR-141-3p
hsa-miR-30c-1-3p		hsa-miR-4310
hsa-miR-200a-5p		hsa-miR-651-3p
hsa-miR-302a-3p		hsa-miR-6124
hsa-miR-34b-3p		hsa-miR-5582-3p
hsa-miR-296-5p		hsa-miR-3065-5p
hsa-miR-361-3p
hsa-miR-362-3p
hsa-miR-363-5p
hsa-miR-365a-5p
hsa-miR-302b-3p
hsa-miR-302b-3p
hsa-miR-302c-5p
hsa-miR-302c-3p
hsa-miR-302d-3p
hsa-miR-370-5p
hsa-miR-370-3p
hsa-miR-371a-5p
hsa-miR-373-5p
hsa-miR-373-3p
hsa-miR-373-3p
hsa-miR-376a-3p
hsa-miR-377-5p
hsa-miR-378a-3p
hsa-miR-381-5p
hsa-miR-382-5p
hsa-miR-382-5p
hsa-miR-383-3p
hsa-miR-383-3p
hsa-miR-330-5p
hsa-miR-328-5p
hsa-miR-328-3p
hsa-miR-337-5p
hsa-miR-151a-5p
hsa-miR-331-3p
hsa-miR-324-3p
hsa-miR-339-5p
hsa-miR-339-5p
hsa-miR-339-5p
hsa-miR-133b
hsa-miR-133b
hsa-miR-345-3p
hsa-miR-345-3p
hsa-miR-346
hsa-miR-196b-5p
hsa-miR-422a
hsa-miR-423-3p
hsa-miR-423-3p
hsa-miR-20b-5p
hsa-miR-449a
hsa-miR-449a
hsa-miR-433-5p
hsa-miR-329-5p
hsa-miR-329-5p
hsa-miR-452-5p
hsa-miR-409-3p
hsa-miR-412-3p
hsa-miR-410-5p
hsa-miR-410-3p
hsa-miR-376b-5p
hsa-miR-483-5p
hsa-miR-483-5p
hsa-miR-483-3p
hsa-miR-484
hsa-miR-485-5p
hsa-miR-485-3p
hsa-miR-486-5p
hsa-miR-486-3p
hsa-miR-486-3p
hsa-miR-487a-3p
hsa-miR-489-3p
hsa-miR-490-5p
hsa-miR-490-5p
hsa-miR-491-5p
hsa-miR-146b-5p
hsa-miR-146b-3p
hsa-miR-202-3p
hsa-miR-432-5p
hsa-miR-432-5p
hsa-miR-432-3p
hsa-miR-432-3p
hsa-miR-494-5p
hsa-miR-193b-5p
hsa-miR-193b-5p
hsa-miR-193b-3p
hsa-miR-181d-5p
hsa-miR-181d-3p
hsa-miR-512-5p
hsa-miR-498-5p
hsa-miR-515-3p
hsa-miR-515-3p
hsa-miR-519e-5p
hsa-miR-520f-3p
hsa-miR-519c-5p
hsa-miR-519c-5p
hsa-miR-520a-5p
hsa-miR-526b-5p
hsa-miR-526b-3p
hsa-miR-519b-5p
hsa-miR-519b-5p
hsa-miR-519b-3p
hsa-miR-525-5p
hsa-miR-523-5p
hsa-miR-523-5p
hsa-miR-523-3p
hsa-miR-518f-5p
hsa-miR-520b-5p
hsa-miR-520b-3p
hsa-miR-518b
hsa-miR-526a-5p
hsa-miR-526a-3p
hsa-miR-520c-5p
hsa-miR-520c-3p
hsa-miR-518c-5p
hsa-miR-518c-5p
hsa-miR-524-5p
hsa-miR-524-3p
hsa-miR-519d-5p
hsa-miR-520d-5p
hsa-miR-520g-5p
hsa-miR-518e-5p
hsa-miR-518e-5p
hsa-miR-518e-3p
hsa-miR-518a-5p
hsa-miR-518d-5p
hsa-miR-518d-3p
hsa-miR-522-5p
hsa-miR-522-5p
hsa-miR-522-3p
hsa-miR-519a-5p
hsa-miR-519a-5p
hsa-miR-527
hsa-miR-516a-5p
hsa-miR-519a-2-5p
hsa-miR-500a-3p
hsa-miR-501-5p
hsa-miR-502-5p
hsa-miR-502-5p
hsa-miR-503-5p
hsa-miR-503-3p
hsa-miR-504-5p
hsa-miR-504-5p
hsa-miR-505-5p
hsa-miR-505-5p
hsa-miR-508-5p
hsa-miR-509-5p
hsa-miR-509-3p
hsa-miR-532-5p
hsa-miR-455-3p
hsa-miR-455-3p
hsa-miR-487b-5p
hsa-miR-487b-3p
hsa-miR-551a
hsa-miR-554
hsa-miR-92b-5p
hsa-miR-556-5p
hsa-miR-557
hsa-miR-557
hsa-miR-558
hsa-miR-567
hsa-miR-571
hsa-miR-572
hsa-miR-574-5p
hsa-miR-574-3p
hsa-miR-575
hsa-miR-578
hsa-miR-579-5p
hsa-miR-579-5p
hsa-miR-581
hsa-miR-583
hsa-miR-584-5p
hsa-miR-584-5p
hsa-miR-587
hsa-miR-548b-5p
hsa-miR-589-3p
hsa-miR-550a-5p
hsa-miR-550a-5p
hsa-miR-550a-3p
hsa-miR-593-5p
hsa-miR-593-5p
hsa-miR-593-3p
hsa-miR-595
hsa-miR-597-5p
hsa-miR-601
hsa-miR-602
hsa-miR-604
hsa-miR-608
hsa-miR-609
hsa-miR-610
hsa-miR-610
hsa-miR-611
hsa-miR-611
hsa-miR-614
hsa-miR-614
hsa-miR-615-5p
hsa-miR-616-3p
hsa-miR-619-3p
hsa-miR-622
hsa-miR-623
hsa-miR-623
hsa-miR-625-5p
hsa-miR-628-3p
hsa-miR-629-5p
hsa-miR-629-3p
hsa-miR-631
hsa-miR-634
hsa-miR-636
hsa-miR-637
hsa-miR-638
hsa-miR-639
hsa-miR-639
hsa-miR-640
hsa-miR-640
hsa-miR-642a-5p
hsa-miR-642a-3p
hsa-miR-642a-3p
hsa-miR-645
hsa-miR-646
hsa-miR-647
hsa-miR-647
hsa-miR-648
hsa-miR-652-5p
hsa-miR-652-5p
hsa-miR-652-5p
hsa-miR-652-3p
hsa-miR-662
hsa-miR-449b-5p
hsa-miR-449b-3p
hsa-miR-656-5p
hsa-miR-656-5p
hsa-miR-549a-5p
hsa-miR-658
hsa-miR-658
hsa-miR-658
hsa-miR-659-5p
hsa-miR-659-3p
hsa-miR-659-3p
hsa-miR-758-3p
hsa-miR-1264
hsa-miR-671-5p
hsa-miR-668-5p
hsa-miR-668-3p
hsa-miR-550a-3-5p
hsa-miR-550a-3-5p
hsa-miR-767-5p
hsa-miR-767-5p
hsa-miR-767-3p
hsa-miR-1224-5p
hsa-miR-1224-5p
hsa-miR-1224-3p
hsa-miR-151b
hsa-miR-151b
hsa-miR-1296-5p
hsa-miR-1296-3p
hsa-miR-1323
hsa-miR-1271-5p
hsa-miR-1271-3p
hsa-miR-1301-3p
hsa-miR-454-5p
hsa-miR-454-3p
hsa-miR-1185-5p
hsa-miR-769-5p
hsa-miR-769-3p
hsa-miR-769-3p
hsa-miR-766-5p
hsa-miR-766-5p
hsa-miR-1185-1-3p
hsa-miR-762
hsa-miR-762
hsa-miR-670-5p
hsa-miR-1298-5p
hsa-miR-1298-5p
hsa-miR-2113
hsa-miR-765
hsa-miR-765
hsa-miR-675-5p
hsa-miR-298
hsa-miR-298
hsa-miR-891a-3p
hsa-miR-892a
hsa-miR-888-3p
hsa-miR-888-3p
hsa-miR-892b
hsa-miR-892b
hsa-miR-892b
hsa-miR-876-3p
hsa-miR-744-5p
hsa-miR-885-3p
hsa-miR-885-3p
hsa-miR-877-5p
hsa-miR-877-5p
hsa-miR-877-5p
hsa-miR-877-3p
hsa-miR-877-3p
hsa-miR-887-5p
hsa-miR-887-3p
hsa-miR-887-3p
hsa-miR-665
hsa-miR-873-5p
hsa-miR-873-3p
hsa-miR-543
hsa-miR-760
hsa-miR-760
hsa-miR-760
hsa-miR-216b-5p
hsa-miR-920
hsa-miR-920
hsa-miR-922
hsa-miR-935
hsa-miR-936
hsa-miR-936
hsa-miR-937-5p
hsa-miR-937-3p
hsa-miR-939-5p
hsa-miR-939-3p
hsa-miR-940
hsa-miR-941
hsa-miR-942-5p
hsa-miR-942-5p
hsa-miR-943
hsa-miR-1180-5p
hsa-miR-1180-3p
hsa-miR-1180-3p
hsa-miR-1182
hsa-miR-1183
hsa-miR-1183
hsa-miR-1184
hsa-miR-1225-5p
hsa-miR-1225-3p
hsa-miR-1226-5p
hsa-miR-1227-5p
hsa-miR-1227-5p
hsa-miR-1227-3p
hsa-miR-1227-3p
hsa-miR-1228-5p
hsa-miR-1229-5p
hsa-miR-1231
hsa-miR-1233-5p
hsa-miR-1233-3p
hsa-miR-1236-5p
hsa-miR-1236-5p
hsa-miR-1237-5p
hsa-miR-1237-3p
hsa-miR-1238-3p
hsa-miR-1202
hsa-miR-1203
hsa-miR-663b
hsa-miR-1205
hsa-miR-1207-5p
hsa-miR-1207-5p
hsa-miR-1207-3p
hsa-miR-1289
hsa-miR-1294
hsa-miR-1305
hsa-miR-1244
hsa-miR-1245a
hsa-miR-1247-5p
hsa-miR-1247-3p
hsa-miR-1249-5p
hsa-miR-1249-5p
hsa-miR-1249-5p
hsa-miR-1250-5p
hsa-miR-1250-5p
hsa-miR-1250-3p
hsa-miR-1251-3p
hsa-miR-1253
hsa-miR-1256
hsa-miR-1256
hsa-miR-1260a
hsa-miR-1260a
hsa-miR-1263
hsa-miR-1265
hsa-miR-1266-5p
hsa-miR-1266-3p
hsa-miR-1266-3p
hsa-miR-1268a
hsa-miR-1268a
hsa-miR-1275
hsa-miR-1282
hsa-miR-1288-5p
hsa-miR-1288-3p
hsa-miR-1292-5p
hsa-miR-1292-3p
hsa-miR-1306-3p
hsa-miR-1307-3p
hsa-miR-513b-5p
hsa-miR-513b-3p
hsa-miR-513c-5p
hsa-miR-1321
hsa-miR-1321
hsa-miR-1322
hsa-miR-1471
hsa-miR-1908-5p
hsa-miR-1909-5p
hsa-miR-1909-3p
hsa-miR-1909-3p
hsa-miR-1910-5p
hsa-miR-1910-3p
hsa-miR-1911-5p
hsa-miR-1911-3p
hsa-miR-1911-3p
hsa-miR-1912-3p
hsa-miR-1912-3p
hsa-miR-1915-5p
hsa-miR-1915-5p
hsa-miR-1915-3p
hsa-miR-1972
hsa-miR-1972
hsa-miR-1976
hsa-miR-2114-3p
hsa-miR-2115-5p
hsa-miR-2115-5p
hsa-miR-2116-5p
hsa-miR-2116-3p
hsa-miR-2116-3p
hsa-miR-2276-3p
hsa-miR-2277-3p
hsa-miR-2682-3p
hsa-miR-711
hsa-miR-2861
hsa-miR-2861
hsa-miR-2909
hsa-miR-3117-3p
hsa-miR-3120-3p
hsa-miR-3121-3p
hsa-miR-3124-5p
hsa-miR-3124-3p
hsa-miR-3125
hsa-miR-3125
hsa-miR-3127-5p
hsa-miR-3127-3p
hsa-miR-3127-3p
hsa-miR-3131
hsa-miR-3135a
hsa-miR-544b
hsa-miR-3138
hsa-miR-3138
hsa-miR-3139
hsa-miR-3141
hsa-miR-3141
hsa-miR-3141
hsa-miR-3141
hsa-miR-3142
hsa-miR-3147
hsa-miR-3147
hsa-miR-3150a-5p
hsa-miR-3150a-5p
hsa-miR-3150a-3p
hsa-miR-3150a-3p
hsa-miR-3150a-3p
hsa-miR-3151-5p
hsa-miR-3151-5p
hsa-miR-3074-5p
hsa-miR-3074-5p
hsa-miR-3155a
hsa-miR-3156-3p
hsa-miR-3157-5p
hsa-miR-3157-5p
hsa-miR-3158-5p
hsa-miR-3158-5p
hsa-miR-3158-3p
hsa-miR-3160-5p
hsa-miR-3160-3p
hsa-miR-3162-5p
hsa-miR-3162-5p
hsa-miR-3164
hsa-miR-3164
hsa-miR-3165
hsa-miR-3166
hsa-miR-1260b
hsa-miR-3169
hsa-miR-3170
hsa-miR-3173-5p
hsa-miR-3173-5p
hsa-miR-3173-5p
hsa-miR-3173-3p
hsa-miR-1193
hsa-miR-3174
hsa-miR-3174
hsa-miR-3175
hsa-miR-3177-3p
hsa-miR-3178
hsa-miR-3180-5p
hsa-miR-3180-3p
hsa-miR-3180-3p
hsa-miR-3184-5p
hsa-miR-3184-3p
hsa-miR-3185
hsa-miR-3186-5p
hsa-miR-3188
hsa-miR-3189-3p
hsa-miR-320e
hsa-miR-3190-5p
hsa-miR-3190-3p
hsa-miR-3191-5p
hsa-miR-3191-3p
hsa-miR-3192-5p
hsa-miR-3192-3p
hsa-miR-3193
hsa-miR-3193
hsa-miR-3194-5p
hsa-miR-3195
hsa-miR-3196
hsa-miR-3196
hsa-miR-3197
hsa-miR-3198
hsa-miR-3198
hsa-miR-3198
hsa-miR-3199
hsa-miR-3199
hsa-miR-3202
hsa-miR-4296
hsa-miR-4297
hsa-miR-378c
hsa-miR-4298
hsa-miR-4300
hsa-miR-4302
hsa-miR-4303
hsa-miR-4308
hsa-miR-4310
hsa-miR-4315
hsa-miR-4315
hsa-miR-4314
hsa-miR-4317
hsa-miR-4322
hsa-miR-4322
hsa-miR-4321
hsa-miR-4324
hsa-miR-4257
hsa-miR-4257
hsa-miR-4259
hsa-miR-4259
hsa-miR-4260
hsa-miR-4260
hsa-miR-4253
hsa-miR-4255
hsa-miR-4327
hsa-miR-4266
hsa-miR-4267
hsa-miR-2355-5p
hsa-miR-2355-3p
hsa-miR-4268
hsa-miR-4269
hsa-miR-4270
hsa-miR-4270
hsa-miR-4271
hsa-miR-4274
hsa-miR-4281
hsa-miR-4281
hsa-miR-4281
hsa-miR-4280
hsa-miR-4283
hsa-miR-4286
hsa-miR-4287
hsa-miR-4289
hsa-miR-4329
hsa-miR-500b-5p
hsa-miR-500b-3p
hsa-miR-4328
hsa-miR-3605-3p
hsa-miR-3610
hsa-miR-3613-3p
hsa-miR-3614-5p
hsa-miR-3615
hsa-miR-3616-3p
hsa-miR-3616-3p
hsa-miR-3619-5p
hsa-miR-3619-5p
hsa-miR-3619-3p
hsa-miR-23c
hsa-miR-3620-5p
hsa-miR-3620-5p
hsa-miR-3620-3p
hsa-miR-3621
hsa-miR-3622a-5p
hsa-miR-3622a-5p
hsa-miR-3622a-3p
hsa-miR-3622b-5p
hsa-miR-3622b-3p
hsa-miR-3648
hsa-miR-3652
hsa-miR-3652
hsa-miR-3655
hsa-miR-3655
hsa-miR-3655
hsa-miR-3657
hsa-miR-3663-5p
hsa-miR-3663-3p
hsa-miR-3665
hsa-miR-3665
hsa-miR-3667-3p
hsa-miR-3667-3p
hsa-miR-3670
hsa-miR-3674
hsa-miR-3675-5p
hsa-miR-3675-3p
hsa-miR-3675-3p
hsa-miR-3677-5p
hsa-miR-3677-5p
hsa-miR-3679-5p
hsa-miR-3679-5p
hsa-miR-3680-5p
hsa-miR-3680-3p
hsa-miR-3681-3p
hsa-miR-3682-5p
hsa-miR-3688-5p
hsa-miR-3689a-3p
hsa-miR-3690
hsa-miR-3691-5p
hsa-miR-3691-5p
hsa-miR-3692-5p
hsa-miR-3713
hsa-miR-3180
hsa-miR-3907
hsa-miR-3907
hsa-miR-3911
hsa-miR-3911
hsa-miR-3915
hsa-miR-3916
hsa-miR-3916
hsa-miR-3917
hsa-miR-3150b-3p
hsa-miR-3150b-3p
hsa-miR-3922-5p
hsa-miR-3922-3p
hsa-miR-3922-3p
hsa-miR-3922-3p
hsa-miR-3928-5p
hsa-miR-3928-3p
hsa-miR-3928-3p
hsa-miR-3928-3p
hsa-miR-3929
hsa-miR-3929
hsa-miR-3929
hsa-miR-3934-3p
hsa-miR-3934-3p
hsa-miR-3935
hsa-miR-3937
hsa-miR-3938
hsa-miR-3940-5p
hsa-miR-3940-3p
hsa-miR-3940-3p
hsa-miR-3943
hsa-miR-3943
hsa-miR-3944-5p
hsa-miR-3944-3p
hsa-miR-3945
hsa-miR-642b-5p
hsa-miR-642b-5p
hsa-miR-642b-3p
hsa-miR-550b-2-5p
hsa-miR-550b-2-5p
hsa-miR-550b-3p
hsa-miR-1268b
hsa-miR-1268b
hsa-miR-4418
hsa-miR-4420
hsa-miR-4421
hsa-miR-4422
hsa-miR-4423-5p
hsa-miR-4423-3p
hsa-miR-378g
hsa-miR-4429
hsa-miR-4430
hsa-miR-4432
hsa-miR-4433a-3p
hsa-miR-4433a-3p
hsa-miR-4435
hsa-miR-4435
hsa-miR-4435
hsa-miR-4436a
hsa-miR-4436a
hsa-miR-4438
hsa-miR-4440
hsa-miR-4441
hsa-miR-4442
hsa-miR-4443
hsa-miR-4445-5p
hsa-miR-4446-5p
hsa-miR-4446-3p
hsa-miR-4447
hsa-miR-4447
hsa-miR-4448
hsa-miR-4448
hsa-miR-4448
hsa-miR-4448
hsa-miR-4450
hsa-miR-4452
hsa-miR-4453
hsa-miR-4453
hsa-miR-4455
hsa-miR-4458
hsa-miR-4458
hsa-miR-4458
hsa-miR-4462
hsa-miR-4462
hsa-miR-4462
hsa-miR-4465
hsa-miR-4466
hsa-miR-4467
hsa-miR-4467
hsa-miR-4468
hsa-miR-4469
hsa-miR-4472
hsa-miR-4472
hsa-miR-3689d
hsa-miR-3155b
hsa-miR-3155b
hsa-miR-4481
hsa-miR-4481
hsa-miR-4482-5p
hsa-miR-4482-3p
hsa-miR-4483
hsa-miR-4483
hsa-miR-4484
hsa-miR-4485-3p
hsa-miR-4486
hsa-miR-4486
hsa-miR-4488
hsa-miR-4488
hsa-miR-4489
hsa-miR-4491
hsa-miR-4491
hsa-miR-4497
hsa-miR-4502
hsa-miR-4505
hsa-miR-4505
hsa-miR-4506
hsa-miR-2392
hsa-miR-4510
hsa-miR-4510
hsa-miR-4510
hsa-miR-4513
hsa-miR-4514
hsa-miR-4514
hsa-miR-4516
hsa-miR-4516
hsa-miR-4517
hsa-miR-4519
hsa-miR-4520-5p
hsa-miR-4521
hsa-miR-4521
hsa-miR-1269b
hsa-miR-4524a-3p
hsa-miR-4525
hsa-miR-4525
hsa-miR-4526
hsa-miR-4529-5p
hsa-miR-4529-3p
hsa-miR-4530
hsa-miR-4533
hsa-miR-4534
hsa-miR-4534
hsa-miR-378i
hsa-miR-378i
hsa-miR-1587
hsa-miR-1587
hsa-miR-4538
hsa-miR-4538
hsa-miR-4539
hsa-miR-4539
hsa-miR-4539
hsa-miR-3960
hsa-miR-3960
hsa-miR-3960
hsa-miR-3976
hsa-miR-4632-5p
hsa-miR-4632-5p
hsa-miR-4632-3p
hsa-miR-4633-3p
hsa-miR-4634
hsa-miR-4635
hsa-miR-4638-5p
hsa-miR-4638-3p
hsa-miR-4639-5p
hsa-miR-4639-3p
hsa-miR-4640-5p
hsa-miR-4640-5p
hsa-miR-4640-5p
hsa-miR-4640-5p
hsa-miR-4645-3p
hsa-miR-4646-5p
hsa-miR-4646-3p
hsa-miR-4647
hsa-miR-4649-5p
hsa-miR-4650-5p
hsa-miR-4651
hsa-miR-4652-5p
hsa-miR-4653-3p
hsa-miR-4654
hsa-miR-4655-5p
hsa-miR-4655-3p
hsa-miR-4656
hsa-miR-4657
hsa-miR-4661-5p
hsa-miR-4662a-5p
hsa-miR-4659b-3p
hsa-miR-4663
hsa-miR-4667-5p
hsa-miR-4667-5p
hsa-miR-4669
hsa-miR-4669
hsa-miR-4669
hsa-miR-4673
hsa-miR-4675
hsa-miR-4675
hsa-miR-4676-5p
hsa-miR-4676-3p
hsa-miR-4676-3p
hsa-miR-4677-5p
hsa-miR-4677-5p
hsa-miR-4680-5p
hsa-miR-4680-5p
hsa-miR-4681
hsa-miR-4685-5p
hsa-miR-4685-3p
hsa-miR-4686
hsa-miR-4687-3p
hsa-miR-4687-3p
hsa-miR-4687-3p
hsa-miR-1343-5p
hsa-miR-1343-5p
hsa-miR-1343-3p
hsa-miR-4688
hsa-miR-4688
hsa-miR-4689
hsa-miR-4689
hsa-miR-4689
hsa-miR-4690-5p
hsa-miR-4690-3p
hsa-miR-4692
hsa-miR-4692
hsa-miR-4695-5p
hsa-miR-4695-5p
hsa-miR-4695-3p
hsa-miR-4697-5p
hsa-miR-4700-5p
hsa-miR-4700-3p
hsa-miR-4700-3p
hsa-miR-4701-3p
hsa-miR-4705
hsa-miR-4706
hsa-miR-4706
hsa-miR-4707-5p
hsa-miR-4707-5p
hsa-miR-4709-3p
hsa-miR-4710
hsa-miR-4711-5p
hsa-miR-4711-5p
hsa-miR-4711-3p
hsa-miR-4711-3p
hsa-miR-4712-5p
hsa-miR-4713-3p
hsa-miR-4714-5p
hsa-miR-4715-3p
hsa-miR-4716-5p
hsa-miR-4716-3p
hsa-miR-4716-3p
hsa-miR-4717-3p
hsa-miR-4721
hsa-miR-4722-5p
hsa-miR-4722-5p
hsa-miR-4722-3p
hsa-miR-4520-2-3p
hsa-miR-4723-5p
hsa-miR-4723-5p
hsa-miR-4723-5p
hsa-miR-4723-3p
hsa-miR-4723-3p
hsa-miR-4724-3p
hsa-miR-4725-5p
hsa-miR-4725-3p
hsa-miR-4726-5p
hsa-miR-4727-5p
hsa-miR-4727-3p
hsa-miR-4727-3p
hsa-miR-4728-5p
hsa-miR-4728-3p
hsa-miR-4728-3p
hsa-miR-4731-5p
hsa-miR-4731-5p
hsa-miR-4731-3p
hsa-miR-4732-5p
hsa-miR-4734
hsa-miR-4734
hsa-miR-4737
hsa-miR-3064-5p
hsa-miR-3064-5p
hsa-miR-4738-5p
hsa-miR-4739
hsa-miR-4740-5p
hsa-miR-4740-3p
hsa-miR-4741
hsa-miR-4741
hsa-miR-4743-5p
hsa-miR-4743-5p
hsa-miR-122b-3p
hsa-miR-4745-5p
hsa-miR-4746-3p
hsa-miR-4747-5p
hsa-miR-4747-5p
hsa-miR-4747-5p
hsa-miR-4747-3p
hsa-miR-4748
hsa-miR-4749-5p
hsa-miR-4750-5p
hsa-miR-4750-5p
hsa-miR-4750-3p
hsa-miR-4751
hsa-miR-4752
hsa-miR-4753-5p
hsa-miR-4753-3p
hsa-miR-4753-3p
hsa-miR-371b-5p
hsa-miR-4755-5p
hsa-miR-4755-3p
hsa-miR-499b-3p
hsa-miR-4756-5p
hsa-miR-4756-5p
hsa-miR-4757-5p
hsa-miR-4758-5p
hsa-miR-4758-3p
hsa-miR-4761-5p
hsa-miR-4762-5p
hsa-miR-4762-3p
hsa-miR-4763-5p
hsa-miR-4763-3p
hsa-miR-4764-5p
hsa-miR-4764-5p
hsa-miR-4767
hsa-miR-4768-5p
hsa-miR-4768-5p
hsa-miR-4768-3p
hsa-miR-4769-5p
hsa-miR-4769-5p
hsa-miR-4776-5p
hsa-miR-4778-3p
hsa-miR-4779
hsa-miR-4779
hsa-miR-4780
hsa-miR-4436b-3p
hsa-miR-4436b-3p
hsa-miR-4784
hsa-miR-4785
hsa-miR-1245b-5p
hsa-miR-2467-5p
hsa-miR-2467-3p
hsa-miR-4786-5p
hsa-miR-4786-3p
hsa-miR-4786-3p
hsa-miR-4788
hsa-miR-4790-3p
hsa-miR-4793-5p
hsa-miR-4793-3p
hsa-miR-4797-5p
hsa-miR-4799-5p
hsa-miR-4799-3p
hsa-miR-4800-5p
hsa-miR-4802-5p
hsa-miR-4804-3p
hsa-miR-4999-5p
hsa-miR-5001-5p
hsa-miR-5001-5p
hsa-miR-5001-3p
hsa-miR-5001-3p
hsa-miR-5002-5p
hsa-miR-5003-5p
hsa-miR-5003-3p
hsa-miR-5004-5p
hsa-miR-5004-3p
hsa-miR-5004-3p
hsa-miR-548ao-3p
hsa-miR-5006-5p
hsa-miR-5006-3p
hsa-miR-5008-5p
hsa-miR-5008-5p
hsa-miR-5008-5p
hsa-miR-5008-3p
hsa-miR-5010-5p
hsa-miR-5010-3p
hsa-miR-5011-3p
hsa-miR-5087
hsa-miR-5088-5p
hsa-miR-5088-5p
hsa-miR-5088-5p
hsa-miR-5088-3p
hsa-miR-5089-3p
hsa-miR-5090
hsa-miR-5092
hsa-miR-5093
hsa-miR-5187-5p
hsa-miR-5187-3p
hsa-miR-5189-5p
hsa-miR-5192
hsa-miR-5192
hsa-miR-5193
hsa-miR-5194
hsa-miR-5196-5p
hsa-miR-5197-3p
hsa-miR-5571-3p
hsa-miR-5571-3p
hsa-miR-5100
hsa-miR-5572
hsa-miR-5579-5p
hsa-miR-664b-5p
hsa-miR-664b-5p
hsa-miR-664b-3p
hsa-miR-5580-3p
hsa-miR-5581-5p
hsa-miR-1295b-5p
hsa-miR-5588-5p
hsa-miR-5589-5p
hsa-miR-5589-5p
hsa-miR-5591-3p
hsa-miR-5680
hsa-miR-5681b
hsa-miR-5692a
hsa-miR-5693
hsa-miR-5694
hsa-miR-5698
hsa-miR-5699-3p
hsa-miR-5703
hsa-miR-5708
hsa-miR-5708
hsa-miR-5708
hsa-miR-5787
hsa-miR-5787
hsa-miR-6069
hsa-miR-6071
hsa-miR-6072
hsa-miR-6074
hsa-miR-6074
hsa-miR-6075
hsa-miR-6077
hsa-miR-6077
hsa-miR-6079
hsa-miR-6079
hsa-miR-6083
hsa-miR-6085
hsa-miR-6085
hsa-miR-6085
hsa-miR-6086
hsa-miR-6088
hsa-miR-6089
hsa-miR-6090
hsa-miR-6124
hsa-miR-6124
hsa-miR-6125
hsa-miR-6127
hsa-miR-6130
hsa-miR-6132
hsa-miR-6132
hsa-miR-6133
hsa-miR-6134
hsa-miR-6165
hsa-miR-6499-5p
hsa-miR-6500-5p
hsa-miR-6501-5p
hsa-miR-6503-5p
hsa-miR-6503-3p
hsa-miR-6504-5p
hsa-miR-6507-5p
hsa-miR-6507-3p
hsa-miR-6508-3p
hsa-miR-6508-3p
hsa-miR-6509-5p
hsa-miR-6509-3p
hsa-miR-6510-5p
hsa-miR-6510-5p
hsa-miR-6510-3p
hsa-miR-6511a-5p
hsa-miR-6511a-5p
hsa-miR-6512-3p
hsa-miR-6513-3p
hsa-miR-6515-5p
hsa-miR-6515-5p
hsa-miR-6715b-3p
hsa-miR-6716-3p
hsa-miR-6717-5p
hsa-miR-6511b-5p
hsa-miR-6511b-5p
hsa-miR-6720-5p
hsa-miR-6721-5p
hsa-miR-6722-3p
hsa-miR-892c-3p
hsa-miR-6726-5p
hsa-miR-6726-5p
hsa-miR-6726-5p
hsa-miR-6727-5p
hsa-miR-6727-3p
hsa-miR-6727-3p
hsa-miR-6728-5p
hsa-miR-6728-5p
hsa-miR-6728-3p
hsa-miR-6729-5p
hsa-miR-6730-5p
hsa-miR-6731-5p
hsa-miR-6731-5p
hsa-miR-6731-3p
hsa-miR-6732-5p
hsa-miR-6732-5p
hsa-miR-6732-3p
hsa-miR-6734-5p
hsa-miR-6734-3p
hsa-miR-6735-5p
hsa-miR-6735-5p
hsa-miR-6735-3p
hsa-miR-6735-3p
hsa-miR-6735-3p
hsa-miR-6735-3p
hsa-miR-6736-5p
hsa-miR-6736-3p
hsa-miR-6737-5p
hsa-miR-6737-5p
hsa-miR-6738-3p
hsa-miR-6739-3p
hsa-miR-6740-3p
hsa-miR-6741-5p
hsa-miR-6741-5p
hsa-miR-6742-5p
hsa-miR-6742-3p
hsa-miR-6742-3p
hsa-miR-6743-5p
hsa-miR-6744-3p
hsa-miR-6744-3p
hsa-miR-6745
hsa-miR-6746-5p
hsa-miR-6746-5p
hsa-miR-6746-5p
hsa-miR-6746-3p
hsa-miR-6746-3p
hsa-miR-6747-5p
hsa-miR-6747-3p
hsa-miR-6748-5p
hsa-miR-6748-5p
hsa-miR-6749-5p
hsa-miR-6749-5p
hsa-miR-6749-3p
hsa-miR-6750-5p
hsa-miR-6750-5p
hsa-miR-6750-3p
hsa-miR-6751-5p
hsa-miR-6751-5p
hsa-miR-6751-3p
hsa-miR-6751-3p
hsa-miR-6752-5p
hsa-miR-6752-5p
hsa-miR-6752-5p
hsa-miR-6752-3p
hsa-miR-6753-5p
hsa-miR-6754-5p
hsa-miR-6755-5p
hsa-miR-6756-5p
hsa-miR-6756-3p
hsa-miR-6756-3p
hsa-miR-6757-5p
hsa-miR-6758-5p
hsa-miR-6758-3p
hsa-miR-6759-5p
hsa-miR-6759-5p
hsa-miR-6760-5p
hsa-miR-6760-3p
hsa-miR-6761-5p
hsa-miR-6762-5p
hsa-miR-6762-3p
hsa-miR-6762-3p
hsa-miR-6763-5p
hsa-miR-6763-5p
hsa-miR-6764-5p
hsa-miR-6764-3p
hsa-miR-6765-5p
hsa-miR-6765-3p
hsa-miR-6766-5p
hsa-miR-6767-5p
hsa-miR-6767-3p
hsa-miR-6767-3p
hsa-miR-6768-3p
hsa-miR-6769a-5p
hsa-miR-6769a-5p
hsa-miR-6770-3p
hsa-miR-6772-5p
hsa-miR-6773-3p
hsa-miR-6773-3p
hsa-miR-6774-5p
hsa-miR-6774-3p
hsa-miR-6774-3p
hsa-miR-6775-5p
hsa-miR-6775-5p
hsa-miR-6775-5p
hsa-miR-6775-3p
hsa-miR-6776-5p
hsa-miR-6776-5p
hsa-miR-6777-3p
hsa-miR-6778-5p
hsa-miR-6778-5p
hsa-miR-6778-3p
hsa-miR-6779-5p
hsa-miR-6779-5p
hsa-miR-6780a-5p
hsa-miR-6780a-5p
hsa-miR-6780a-5p
hsa-miR-6781-5p
hsa-miR-6781-5p
hsa-miR-6781-3p
hsa-miR-6781-3p
hsa-miR-6782-5p
hsa-miR-6782-5p
hsa-miR-6782-3p
hsa-miR-6783-5p
hsa-miR-6783-3p
hsa-miR-6784-5p
hsa-miR-6784-3p
hsa-miR-6785-5p
hsa-miR-6785-5p
hsa-miR-6785-5p
hsa-miR-6786-5p
hsa-miR-6786-3p
hsa-miR-6786-3p
hsa-miR-6786-3p
hsa-miR-6787-5p
hsa-miR-6787-5p
hsa-miR-6787-3p
hsa-miR-6788-5p
hsa-miR-6788-5p
hsa-miR-6788-3p
hsa-miR-6788-3p
hsa-miR-6789-3p
hsa-miR-6790-5p
hsa-miR-6790-5p
hsa-miR-6790-3p
hsa-miR-6791-5p
hsa-miR-6792-5p
hsa-miR-6792-3p
hsa-miR-6793-5p
hsa-miR-6793-5p
hsa-miR-6793-5p
hsa-miR-6793-3p
hsa-miR-6794-5p
hsa-miR-6794-3p
hsa-miR-6795-5p
hsa-miR-6795-5p
hsa-miR-6795-3p
hsa-miR-6796-5p
hsa-miR-6796-5p
hsa-miR-6796-5p
hsa-miR-6796-3p
hsa-miR-6797-5p
hsa-miR-6797-5p
hsa-miR-6798-5p
hsa-miR-6798-3p
hsa-miR-6799-5p
hsa-miR-6799-5p
hsa-miR-6799-3p
hsa-miR-6800-5p
hsa-miR-6800-5p
hsa-miR-6800-3p
hsa-miR-6801-5p
hsa-miR-6801-3p
hsa-miR-6801-3p
hsa-miR-6801-3p
hsa-miR-6802-5p
hsa-miR-6802-5p
hsa-miR-6802-5p
hsa-miR-6802-3p
hsa-miR-6803-3p
hsa-miR-6804-5p
hsa-miR-6804-3p
hsa-miR-6804-3p
hsa-miR-6805-5p
hsa-miR-6806-5p
hsa-miR-6806-3p
hsa-miR-6807-5p
hsa-miR-6807-3p
hsa-miR-6808-5p
hsa-miR-6810-5p
hsa-miR-6810-5p
hsa-miR-6810-3p
hsa-miR-6812-5p
hsa-miR-6812-5p
hsa-miR-6812-5p
hsa-miR-6812-3p
hsa-miR-6812-3p
hsa-miR-6813-5p
hsa-miR-6813-5p
hsa-miR-6813-5p
hsa-miR-6813-3p
hsa-miR-6813-3p
hsa-miR-6814-5p
hsa-miR-6814-5p
hsa-miR-6815-3p
hsa-miR-6815-3p
hsa-miR-6816-5p
hsa-miR-6816-5p
hsa-miR-6817-3p
hsa-miR-6817-3p
hsa-miR-6818-3p
hsa-miR-6819-5p
hsa-miR-6819-5p
hsa-miR-6820-5p
hsa-miR-6820-3p
hsa-miR-6821-5p
hsa-miR-6821-5p
hsa-miR-6822-5p
hsa-miR-6822-3p
hsa-miR-6823-5p
hsa-miR-6823-5p
hsa-miR-6823-5p
hsa-miR-6823-3p
hsa-miR-6824-5p
hsa-miR-6824-5p
hsa-miR-6824-3p
hsa-miR-6825-5p
hsa-miR-6825-5p
hsa-miR-6826-5p
hsa-miR-6827-5p
hsa-miR-6827-5p
hsa-miR-6827-3p
hsa-miR-6828-3p
hsa-miR-6829-5p
hsa-miR-6829-3p
hsa-miR-6831-5p
hsa-miR-6831-5p
hsa-miR-6831-5p
hsa-miR-6831-3p
hsa-miR-6832-5p
hsa-miR-6832-3p
hsa-miR-6832-3p
hsa-miR-6833-5p
hsa-miR-6834-5p
hsa-miR-6835-3p
hsa-miR-6835-3p
hsa-miR-6780b-5p
hsa-miR-6780b-5p
hsa-miR-6836-3p
hsa-miR-6837-5p
hsa-miR-6838-3p
hsa-miR-6838-3p
hsa-miR-6839-5p
hsa-miR-6839-3p
hsa-miR-6839-3p
hsa-miR-6839-3p
hsa-miR-6842-5p
hsa-miR-6842-5p
hsa-miR-6842-3p
hsa-miR-6845-5p
hsa-miR-6846-5p
hsa-miR-6847-5p
hsa-miR-6847-3p
hsa-miR-6848-3p
hsa-miR-6849-5p
hsa-miR-6850-5p
hsa-miR-6850-5p
hsa-miR-6850-3p
hsa-miR-6851-5p
hsa-miR-6851-3p
hsa-miR-6851-3p
hsa-miR-6852-5p
hsa-miR-6854-5p
hsa-miR-6854-3p
hsa-miR-6855-5p
hsa-miR-6855-3p
hsa-miR-6856-5p
hsa-miR-6856-3p
hsa-miR-6857-5p
hsa-miR-6857-3p
hsa-miR-6858-5p
hsa-miR-6858-5p
hsa-miR-6858-5p
hsa-miR-6859-3p
hsa-miR-6769b-5p
hsa-miR-6769b-5p
hsa-miR-6769b-5p
hsa-miR-6769b-3p
hsa-miR-6860
hsa-miR-6860
hsa-miR-6861-5p
hsa-miR-6861-5p
hsa-miR-6861-3p
hsa-miR-6862-5p
hsa-miR-6862-3p
hsa-miR-6865-5p
hsa-miR-6865-5p
hsa-miR-6866-3p
hsa-miR-6868-3p
hsa-miR-6869-5p
hsa-miR-6869-5p
hsa-miR-6869-5p
hsa-miR-6869-3p
hsa-miR-6870-5p
hsa-miR-6871-5p
hsa-miR-6872-5p
hsa-miR-6873-3p
hsa-miR-6873-3p
hsa-miR-6874-5p
hsa-miR-6874-3p
hsa-miR-6875-3p
hsa-miR-6876-5p
hsa-miR-6877-5p
hsa-miR-6877-5p
hsa-miR-6878-5p
hsa-miR-6878-3p
hsa-miR-6879-5p
hsa-miR-6880-5p
hsa-miR-6880-5p
hsa-miR-6880-3p
hsa-miR-6881-5p
hsa-miR-6881-5p
hsa-miR-6881-3p
hsa-miR-6881-3p
hsa-miR-6882-5p
hsa-miR-6883-5p
hsa-miR-6883-5p
hsa-miR-6883-5p
hsa-miR-6883-5p
hsa-miR-6883-3p
hsa-miR-6884-5p
hsa-miR-6884-5p
hsa-miR-6885-5p
hsa-miR-6885-3p
hsa-miR-6886-5p
hsa-miR-6886-3p
hsa-miR-6887-5p
hsa-miR-6889-5p
hsa-miR-6890-5p
hsa-miR-6891-5p
hsa-miR-6891-5p
hsa-miR-6892-5p
hsa-miR-6893-5p
hsa-miR-6893-3p
hsa-miR-6894-5p
hsa-miR-6894-5p
hsa-miR-6895-5p
hsa-miR-6895-3p
hsa-miR-7106-5p
hsa-miR-7107-5p
hsa-miR-7107-5p
hsa-miR-7107-3p
hsa-miR-7108-5p
hsa-miR-7108-5p
hsa-miR-7108-5p
hsa-miR-7109-5p
hsa-miR-7109-5p
hsa-miR-7109-5p
hsa-miR-7110-5p
hsa-miR-7110-5p
hsa-miR-7111-5p
hsa-miR-7111-3p
hsa-miR-7111-3p
hsa-miR-7112-3p
hsa-miR-7113-5p
hsa-miR-7113-5p
hsa-miR-7114-3p
hsa-miR-7114-3p
hsa-miR-7114-3p
hsa-miR-7150
hsa-miR-7151-5p
hsa-miR-7151-5p
hsa-miR-7151-3p
hsa-miR-7152-5p
hsa-miR-7152-3p
hsa-miR-7152-3p
hsa-miR-7154-3p
hsa-miR-7154-3p
hsa-miR-7155-5p
hsa-miR-7155-3p
hsa-miR-7156-5p
hsa-miR-7156-3p
hsa-miR-7157-5p
hsa-miR-7157-5p
hsa-miR-7158-5p
hsa-miR-7158-3p
hsa-miR-7160-5p
hsa-miR-7160-3p
hsa-miR-7162-5p
hsa-miR-7162-3p
hsa-miR-7703
hsa-miR-7843-5p
hsa-miR-4433b-3p
hsa-miR-1273h-5p
hsa-miR-1273h-5p
hsa-miR-1273h-3p
hsa-miR-1273h-3p
hsa-miR-7845-5p
hsa-miR-7845-5p
hsa-miR-7846-3p
hsa-miR-7846-3p
hsa-miR-7847-3p
hsa-miR-7847-3p
hsa-miR-7848-3p
hsa-miR-7850-5p
hsa-miR-7850-5p
hsa-miR-7854-3p
hsa-miR-7855-5p
hsa-miR-8052
hsa-miR-8053
hsa-miR-8057
hsa-miR-8058
hsa-miR-8060
hsa-miR-8060
hsa-miR-8062
hsa-miR-8063
hsa-miR-8064
hsa-miR-8069
hsa-miR-8069
hsa-miR-8069
hsa-miR-8072
hsa-miR-8072
hsa-miR-8073
hsa-miR-8075
hsa-miR-8077
hsa-miR-8077
hsa-miR-8078
hsa-miR-8078
hsa-miR-8081
hsa-miR-8081
hsa-miR-8081
hsa-miR-8082
hsa-miR-8082
hsa-miR-8083
hsa-miR-8087
hsa-miR-8089
hsa-miR-9500
hsa-miR-9718
hsa-miR-9900
hsa-miR-9901
hsa-miR-9901
hsa-miR-9985
hsa-miR-9986
hsa-miR-10226
hsa-miR-10392-5p
hsa-miR-10394-5p
hsa-miR-10394-3p
hsa-miR-10394-3p
hsa-miR-10396a-5p
hsa-miR-10396a-5p
hsa-miR-10396a-5p
hsa-miR-10396a-3p
hsa-miR-10396a-3p
hsa-miR-10397-5p
hsa-miR-10398-3p
hsa-miR-10399-3p
hsa-miR-10401-5p
hsa-miR-10401-5p
hsa-miR-10401-3p
hsa-miR-10396b-5p
hsa-miR-10396b-5p
hsa-miR-10396b-3p
hsa-miR-10522-5p
hsa-miR-10522-5p
hsa-miR-9983-3p
hsa-miR-10526-3p
hsa-miR-10526-3p
hsa-miR-11181-3p
hsa-miR-11181-3p
hsa-miR-11399
hsa-miR-11399
hsa-miR-3085-5p
hsa-miR-3085-3p
hsa-miR-6529-5p
hsa-miR-6529-3p
hsa-miR-9851-3p
hsa-miR-12113
hsa-miR-12113
hsa-miR-12114
hsa-miR-12115
hsa-miR-12118
hsa-miR-12118
hsa-miR-12119
hsa-miR-12119
hsa-miR-12120
hsa-miR-12121
hsa-miR-12121
hsa-miR-12124
hsa-miR-12124
hsa-miR-12126
hsa-miR-12127
hsa-miR-12128
hsa-miR-12128
hsa-miR-12129
hsa-miR-12131
hsa-miR-12133
hsa-miR-12133
hsa-miR-12136
