# Supplementary material for: PLEK2: a potential biomarker for metastasis and prognostic evaluation in uveal melanoma
Source: Front Med (Lausanne). 2024 Dec 2;11:1507576. doi: 10.3389/fmed.2024.1507576 (PMC11646761; doi:10.3389/fmed.2024.1507576)
Supplement: Supplementary file 1 [file Data_Sheet_1.zip › Supplementary Material/table2/R.txt]

getwd()
setwd("D:/R/SHIGEWGCNA")

chooseCRANmirror()


# 加载所需要的R包 ----------------------------------------------------------------
if (!requireNamespace("BiocManager", quietly = TRUE))
  install.packages("BiocManager")

BiocManager::install("TCGAbiolinks")

library(TCGAbiolinks)
library(SummarizedExperiment)

# 从GDC TCGA下载数据 -----------------------------------------------------------
getGDCprojects()$project_id #查看有哪些肿瘤数据
project="TCGA-UVM"
TCGA_UVM <- GDCquery(project = project,
                     data.category = "Transcriptome Profiling",
                     data.type = "Gene Expression Quantification",
                     workflow.type = "STAR - Counts")
GDCdownload(query = TCGA_UVM,method="api")

expr <- GDCprepare(query=TCGA_UVM)

names(expr@assays)
#差异分析，我们要"unstranded"的数据，就是count的数据。
#基于count数据的差异分析,推荐是DESeq2和edgeR,取其中一种，或者取交集

# 按需求提取不同的数据 --------------------------------------------------------------
counts <- as.data.frame(assay(expr)) #提取counts数据
TPM <- as.data.frame(assay(expr,i = "tpm_unstrand")) #提取TPM数据
fpkm <- as.data.frame(assay(expr,i = "fpkm_unstrand")) #提取FPKM数据

#获取其它信息数据,将基因type、name与counts、TPM数据进行整合
data=as.data.frame(rowRanges(expr))
colnames(data)
mydata <- data[,c("gene_id","gene_type","gene_name")]
table(mydata$gene_type)
expr_count <-  cbind(gene_id=data$gene_id,gene_type=data$gene_type,gene_name=data$gene_name,counts)
expr_TPM <- cbind(gene_id=data$gene_id,gene_type=data$gene_type,gene_name=data$gene_name,TPM)

# 临床数据的下载 -----------------------------------------------------------------
project = "TCGA-UVM"
query <- GDCquery(project = project,
                  data.category = "Clinical",
                  data.format = "bcr xml")
GDCdownload(query)
clinical <- GDCprepare_clinic(query, clinical.info = "patient")

# 数据存储 --------------------------------------------------------------------
save(counts,TPM,expr_count,expr_TPM,clinical,file = "TCGA_UVM.Rdata")


# 数据读取 --------------------------------------------------------------------
load("TCGA_UVM.Rdata")

# 加载所需要的包 -----------------------------------------------------------------
library(dplyr) #数据整理


# expr_count数据清洗 ---------------------------------------------------------------
expr_count <- expr_count[,-1]
expr_count <- expr_count[,-1]
dim(expr_count)#查看一共多少行
expr_count$mean <- rowMeans(expr_count[,2:81])#计算每一行表达量的平均值
expr_count <- arrange(expr_count,desc(mean))#按mean值大小降序排列
expr_count <- expr_count %>% distinct(gene_name, .keep_all = T)
expr_count <- select(expr_count,-c(mean))#删除之前生成的mean一行


#write.csv(mRNA_count,file = "mRNA_count.csv")

# expr_TPM数据清洗 -----------------------------------------------------------------

expr_TPM <- expr_TPM[,-1]
expr_TPM <- expr_TPM[,-1]
dim(expr_TPM)#查看一共多少行
expr_TPM$mean <- rowMeans(expr_TPM[,2:81])#计算每一行表达量的平均值
expr_TPM <- arrange(expr_TPM,desc(mean))#按mean值大小降序排列
expr_TPM <- expr_TPM %>% distinct(gene_name, .keep_all = T)
expr_TPM <- select(expr_TPM,-c(mean))#删除之前生成的mean一行


# 保存文件用于下次的分析 -------------------------------------------------------------
save(expr_count,expr_TPM,file = "clean count_and_TPM.Rdata")

# 数据读取 --------------------------------------------------------------------
load("clean count_and_TPM.Rdata")

# 临床数据整理-----------------------------------------------------------------

setwd("D:/R/SHIGEWGCNA")

# 下载所需要的R包 ----------------------------------------------------------------
# 检查compareGroup是否安装
if (!requireNamespace("compareGroups", quietly = TRUE)) {
  install.packages("compareGroups")
}

# 加载所需包 -------------------------------------------------------------------
library(compareGroups)

# 载入数据 ------------------------------------------------------------------
load("TCGA_UVM.Rdata")

identical(rownames(clinical),colnames(expr_count))#这里行和列不能一一对应，后续处理

# 提取你要的数据所在的列 -------------------------------------------------------------
colnames(clinical)
# 根据临床信息列名，来判断你自己要提取的数据
# xx = clin_info$xx (向量名称 = 你的临床数据框$数据框中的列)

# ①提取病人的ID
ID = clinical$bcr_patient_barcode
# ②提取病人的生存状态
status = clinical$vital_status
# ③提取病人的生存时间
time1 = clinical$days_to_last_follow_up#这里可能因为第一个值NA而后续报错
time2 = clinical$days_to_death
# 两个时间，生存分析以days_to_death死亡为准，如果为na，则选择days_to_last_follow_up
# ④提取病人的性别
gender = clinical$gender
# ⑤提取病人的年龄--出生到诊断时
diagnosis_date = clinical$days_to_birth

new_tumor_events = clinical$has_new_tumor_events_information

person_neoplasm_cancer_status =clinical$person_neoplasm_cancer_status

# ⑥提取病人的分期信息
clinicial_stage = clinical$stage_event_clinical_stage
pathologic_stage = clinical$stage_event_pathologic_stage

age = clinical$primary_pathology_age_at_initial_pathologic_diagnosis
tumor_tissue_site = clinical$primary_pathology_tumor_tissue_site_list
tumor_morphology = clinical$primary_pathology_tumor_morphology_list
cytogenetic_abnormality = clinical$primary_pathology_cytogenetic_abnormality_list
gene_expression_profile = clinical$primary_pathology_gene_expression_profile_list
mitotic_count = clinical$primary_pathology_mitotic_count
tumor_infiltrating_macrophages = clinical$primary_pathology_tumor_infiltrating_macrophages
extravascular_matrix_patterns = clinical$primary_pathology_extravascular_matrix_patterns
microvascular_density = clinical$primary_pathology_microvascular_density_mvd
infiltrating_lymphocytes = clinical$primary_pathology_tumor_infiltrating_lymphocytes
tumor_basal_diameter = clinical$primary_pathology_tumor_basal_diameter
tumor_basal_diameter_mx = clinical$primary_pathology_tumor_basal_diameter_mx
tumor_thickness = clinical$primary_pathology_tumor_thickness
tumor_thickness_measurement = clinical$primary_pathology_tumor_thickness_measurement
extrascleral_extension = clinical$primary_pathology_extrascleral_extension
tumor_shape_pathologic_clinical = clinical$primary_pathology_tumor_shape_pathologic_clinical
metastatic_site = clinical$primary_pathology_metastatic_site_list


# 合并所需信息 ------------------------------------------------------------------
mydata <- data.frame(ID,
                     age,
                     gender,
                     person_neoplasm_cancer_status,
                     new_tumor_events,
                     clinicial_stage,
                     pathologic_stage,
                     tumor_tissue_site,
                     tumor_morphology,
                     tumor_basal_diameter,
                     tumor_thickness)
my_clinical_data <- mydata #习惯性备份

save(my_clinical_data,file = "my_clinical_data.Rdata")


#对expr_count数据处理

library("stringr")

# 对表达矩阵数据进行转置
T_expr_count <- as.data.frame(t(expr_count)) 

#将第0列的TCGA编号设置为第一列
T_expr_count=cbind(ID=row.names(T_expr_count), T_expr_count)
row.names(T_expr_count)=NULL

#截取前12字符并替换
T_expr_count $ID<- str_sub(T_expr_count $ID,1,12)

save(T_expr_count,file = "T_expr_count.Rdata")

T_expr_count <- T_expr_count[-1,]#去掉gene name 一行，使表达谱和临床信息对应
identical(my_clinical_data$ID,T_expr_count$ID)#identical函数是完全对等，包括顺序，这里肯定返回false


#将表达谱和临床数据合并
library(dplyr)
exp_clinic_sum_data <- inner_join(my_clinical_data,T_expr_count, by= "ID")

save(exp_clinic_sum_data,file = "exp_clinic_sum_data.Rdata")


# 下载所需要的R包 ----------------------------------------------------------------
# 检查compareGroup是否安装
if (!requireNamespace("compareGroups", quietly = TRUE)) {
  install.packages("compareGroups")
}

# 加载所需包 -------------------------------------------------------------------
library(compareGroups)

# 载入数据 ------------------------------------------------------------------
load("D:/R/SHIGEWGCNA/exp_clinic_sum_data.Rdata")


# 提取你要的数据所在的列 -------------------------------------------------------------
colnames(exp_clinic_sum_data)
# 根据临床信息列名，来判断你自己要提取的数据
# xx = clin_info$xx (向量名称 = 你的临床数据框$数据框中的列)


T_expr_count[c(1:81),"ENSG00000100558.9"]#确认该ID是PLEK2


ID = exp_clinic_sum_data$ID
age = exp_clinic_sum_data$age
gender = exp_clinic_sum_data$gender
person_neoplasm_cancer_status = exp_clinic_sum_data$person_neoplasm_cancer_status
new_tumor_events = exp_clinic_sum_data$new_tumor_events
clinicial_stage = exp_clinic_sum_data$clinicial_stage
tumor_basal_diameter = exp_clinic_sum_data$tumor_basal_diameter
tumor_thickness = exp_clinic_sum_data$tumor_thickness
PLEK2 = exp_clinic_sum_data$ENSG00000100558.9


# 提取、合并信息 ------------------------------------------------------------------
PLEK2_clinical_data <- data.frame(ID,
                                age,
                                gender,
                                person_neoplasm_cancer_status,
                                new_tumor_events,
                                clinicial_stage,
                                tumor_basal_diameter,
                                tumor_thickness,
                                PLEK2)
save(PLEK2_clinical_data,file = "PLEK2_clinical_data.Rdata")


# 处理数据 -----------------------------------------------------------

Use_PLEK2_clinical_data <- PLEK2_clinical_data#创建副本进行处理

Use_PLEK2_clinical_data <- subset(Use_PLEK2_clinical_data, select = -ID)#删除ID这一列


# 临床分期转为少一点的分类

table(Use_PLEK2_clinical_data$clinicial_stage)

Use_PLEK2_clinical_data$clinicial_stage <- ifelse(Use_PLEK2_clinical_data$clinicial_stage %in% c("Stage I", "Stage IA", "Stage IB"), "Stage I",
                                                ifelse(Use_PLEK2_clinical_data$clinicial_stage %in% c("Stage II", "Stage IIA", "Stage IIB"), "Stage II",
                                                       ifelse(Use_PLEK2_clinical_data$clinicial_stage %in% c("Stage III", "Stage IIIA", "Stage IIIB", "Stage IIIC"), "Stage III",
                                                              ifelse(Use_PLEK2_clinical_data$clinicial_stage %in% c("Stage IV", "Stage IVA"), "Stage IV",
                                                                     ifelse(Use_PLEK2_clinical_data$clinicial_stage == "stage x", "stage x", NA)))))
table(Use_PLEK2_clinical_data$clinicial_stage)

save(Use_PLEK2_clinical_data,file = "Use_PLEK2_clinical_data.Rdata")

#缺失值
shapiro.test(Use_PLEK2_clinical_data$tumor_basal_diameter)#正态性检验，p=0.7896>0.05,符合正态分布，取均值赋值
mean(Use_PLEK2_clinical_data$tumor_basal_diameter, na.rm = TRUE)#计算均值
Use_PLEK2_clinical_data$tumor_basal_diameter[is.na(Use_PLEK2_clinical_data$tumor_basal_diameter)] <- 16.92696
Use_PLEK2_clinical_data[15, 3] <- NA

# 遇到缺失值，最简单的办法，就是删除缺失的样本
# newdata <- data[!is.na(data$stage), ]# 生成一个新的数据框，删除缺失的样本
# 假如你明确知道想要填补的某一个值，比如M分期中，未知的都可以填Mx
# data$stage_M[is.na(data$stage_M)] <- "Mx"
# data$stage[is.na(data$stage)] <- "stage x"

Use_PLEK2_clinical_data$gender <- as.factor(Use_PLEK2_clinical_data$gender)#将字符型变量转成因子形式
#data$gender <- ifelse(data$gender == "female", 0, 1) # 特殊需要时转成数值型
Use_PLEK2_clinical_data$new_tumor_events <- as.factor(Use_PLEK2_clinical_data$new_tumor_events)
Use_PLEK2_clinical_data$clinicial_stage <- as.factor(Use_PLEK2_clinical_data$clinicial_stage)
Use_PLEK2_clinical_data$person_neoplasm_cancer_status <- as.factor(Use_PLEK2_clinical_data$person_neoplasm_cancer_status)


# 连续型变量的处理
Use_PLEK2_clinical_data$age <- as.numeric(Use_PLEK2_clinical_data$age)
Use_PLEK2_clinical_data$tumor_basal_diameter <- as.numeric(Use_PLEK2_clinical_data$tumor_basal_diameter)
Use_PLEK2_clinical_data$tumor_thickness <- as.numeric(Use_PLEK2_clinical_data$tumor_thickness)
Use_PLEK2_clinical_data$PLEK2 <- as.numeric(Use_PLEK2_clinical_data$PLEK2)


shapiro.test(Use_PLEK2_clinical_data$age)#符合正态分布
shapiro.test(Use_PLEK2_clinical_data$tumor_thickness)#符合正态分布
shapiro.test(Use_PLEK2_clinical_data$PLEK2)#不符合正态分布-----------------------

# 对该列绘制直方图大致观察数据分布-------------------------------------------
if (!requireNamespace("graphics", quietly = TRUE)) {
  install.packages("graphics")
}
library(graphics)
hist(Use_PLEK2_clinical_data$PLEK2,breaks = 12)
# 准备取对数，10为底，
Use_PLEK2_clinical_data$lg_PLEK2 <- log10(Use_PLEK2_clinical_data$PLEK2)
shapiro.test(Use_PLEK2_clinical_data$lg_PLEK2)# 还是偏态分布
Use_PLEK2_clinical_data$sqrt_PLEK2 <- sqrt(Use_PLEK2_clinical_data$PLEK2)
shapiro.test(Use_PLEK2_clinical_data$sqrt_PLEK2)# 还是偏态分布

Use_PLEK2_clinical_data$lg_PLEK2 <- as.numeric(Use_PLEK2_clinical_data$lg_PLEK2)

save(Use_PLEK2_clinical_data,file = "Use_PLEK2_clinical_data.Rdata")


#依据PLEK2表达量分组

Use_PLEK2_clinical_data <- Use_PLEK2_clinical_data[order(Use_PLEK2_clinical_data$PLEK2),] # 由低到高排序

#Use_PLEK2_clinical_data <- select(Use_PLEK2_clinical_data,-PLEK2)# 删除PLEK2_level这一列

quantile(Use_PLEK2_clinical_data$PLEK2, probs = 0.33)# 33%位置值为43.14
quantile(Use_PLEK2_clinical_data$PLEK2, probs = 0.67)# 67%位置值为575.99

#依据PLEK2值分为高低表达组
Use_PLEK2_clinical_data <- cbind(Use_PLEK2_clinical_data,data.frame(PLEK2_level = ifelse(Use_PLEK2_clinical_data$PLEK2 > quantile(Use_PLEK2_clinical_data$PLEK2, probs = 0.67),"High PLEK2 level","low PLEK2 level")))

#Use_PLEK2_clinical_data <- cbind(Use_PLEK2_clinical_data,data.frame(PLEK2_level = ifelse(Use_PLEK2_clinical_data$lg_PLEK2 > median(Use_PLEK2_clinical_data$lg_PLEK2),"High PLEK2 level","low PLEK2 level")))

#将PLEK2_level设置为因子形式
Use_PLEK2_clinical_data$PLEK2_level <- as.factor(Use_PLEK2_clinical_data$PLEK2_level)

save(Use_PLEK2_clinical_data,file = "Use_PLEK2_clinical_data.Rdata")


# 数据保存与三线表制作 ----------------------------------------------------

library(compareGroups)

colnames(Use_PLEK2_clinical_data)

data <- Use_PLEK2_clinical_data[,c("PLEK2","lg_PLEK2","PLEK2_level","age","gender","person_neoplasm_cancer_status","new_tumor_events","clinicial_stage","tumor_basal_diameter",
                                 "tumor_thickness")]
write.csv(data,"PLEK2表达及相关临床数据.csv")

# 简易三线表

# tab_1 <- descrTable(status ~ ., # 指定描述status分组下，所有的变量
#           data = Use_PLEK2_clinical_data)


formula = PLEK2_level ~ age + gender + person_neoplasm_cancer_status + new_tumor_events + clinicial_stage + tumor_basal_diameter + tumor_thickness

table_1 <- descrTable(formula = formula, #选择interesting变量
                      show.all = T, #显示表格所有结果，包括样本数为0的分类水平
                      show.p.ratio = T, # 显示检验p值
                      data = Use_PLEK2_clinical_data) # 指定数据框

print(table_1)
# 表格输出，保存为word版本, compareGroups默认数据为非正态分布进行p值，需手动计算
export2word(table_1, file='PLEK2临床数据表格(compareGroups).docx') 


# tableone制作三线表-------------------------------------------------------
# 检查tableone是否安装
if (!requireNamespace("tableone", quietly = TRUE)) {
  install.packages("tableone")
}

# 加载所需包 -------------------------------------------------------------------
library(tableone)

CreateTableOne(data = Use_PLEK2_clinical_data) # 查看整个数据集的描述性分析结果

colnames(Use_PLEK2_clinical_data) # 查看数据列名

facVars <- c("PLEK2_level","gender","person_neoplasm_cancer_status","new_tumor_events","clinicial_stage") # 选择其中的因子变量
numVars <- c("age", "tumor_basal_diameter", "tumor_thickness") # 选择其中的连续型变量

table_2 <- CreateTableOne(vars = numVars, # 要描述的变量范围
                          data = Use_PLEK2_clinical_data # 数据框名称
)

print(table_2,#打印的对象
      showAllLevels = T# 展示表格中每一因子变量的所有分类水平
)


# 指定分组变量后进行描述性分析

myVars <- c("age", "gender", "person_neoplasm_cancer_status","new_tumor_events", "clinicial_stage", "tumor_basal_diameter", 
            "tumor_thickness")

table_3 <- CreateTableOne(vars = myVars,# 选择变量
                          strata = "PLEK2_level", # 指定分组变量
                          data = Use_PLEK2_clinical_data #选择数据集
)
print(table_3,#打印的对象
      showAllLevels = T# 展示表格中每一因子变量的所有分类水平
)

summary(table_3)#详细信息

table_4 <- print(table_3,
                 showAllLevels = T,# 打印时显示所有分类水平
                 quote = FALSE,#不用括号括起分类水平
                 noSpaces = TRUE, #输出时去除空格
                 printToggle = TRUE # 展示结果
)
write.csv(table_4, file = "table_4.csv")
